# Supplementary material for: DNAAlignEditor: DNA alignment editor tool
Source: BMC Bioinformatics. 2008 Mar 19;9:154. doi: 10.1186/1471-2105-9-154 (PMC2322986; doi:10.1186/1471-2105-9-154)
Supplement: Additional file 3 — DNA alignment editor tool source core. Source code for DNA align editor tool in zip format. [file 1471-2105-9-154-S3.zip]

Archive with 99 entries (98 files):
- Source/DNAALIGNEDITOR.GID
- Source/DNAALIGNEDITOR.HLP
- Source/DNAAlignEditorTool.PDM
- Source/DNAAlignEditorTool.vbp
- Source/DNAAlignEditorTool.vbw
- Source/DNAEditor.ini
- Source/DNAEditor.ini.bak
- Source/DNA_AlignEditor_Tool.exe
- Source/fix_dos.pl
- Source/fix_dos.pl.bak
- Source/frmAbout.frm
- Source/frmAbout.frx
- Source/frmAbout.OBJ
- Source/frmAddSequences.frm
- Source/frmAddSequences.frx
- Source/frmAlignProcessed.frm
- Source/frmAlignProcessed.frx
- Source/frmAlignProcessed.log
- Source/frmAmplicons.frm
- Source/frmAmplicons.frx
- Source/frmConnect.frm
- Source/frmConnect.frx
- Source/frmConnect.OBJ
- Source/frmDocument.frm
- Source/frmDocument.frx
- Source/frmGeneAmplicon.frm
- Source/frmGeneAmplicon.frx
- Source/frmGenes.frm
- Source/frmGenes.frx
- Source/frmGrid.frm
- Source/frmGrid.frx
- Source/frmGrid.OBJ
- Source/frmGrid2.frm
- Source/frmGrid2.frx
- Source/frmGrid2.OBJ
- Source/frmGrid3.frm
- Source/frmGrid3.frx
- Source/frmGrid3.OBJ
- Source/frmGrid4.frm
- Source/frmGrid4.frx
- Source/frmGrid4.OBJ
- Source/frmGrid5.frm
- Source/frmGrid5.frx
- Source/frmGrid5.log
- Source/frmGrid6.frm
- Source/frmGrid6.frx
- Source/frmGrid6.log
- Source/frmGridDel.frm
- Source/frmGridDel.frx
- Source/frmGrid_Export.frm
- Source/frmGrid_Export.frx
- Source/frmGrid_Primer.frm
- Source/frmGrid_Primer.frx
- Source/frmImportAlignments.frm
- Source/frmImportAlignments.frx
- Source/frmImportPMDB3.frm
- Source/frmImportPopulations.frm
- Source/frmImportPopulations.frx
- Source/frmJoinAmplicons.frm
- Source/frmJoinAmplicons.frx
- Source/frmJoinAmplicons.log
- Source/frmMain.frm
- Source/frmMain.frx
- Source/frmPlatePopulations.frm
- Source/frmPlatePopulations.frx
- Source/frmPlateTemplates.frm
- Source/frmPlateTemplates.frx
- Source/frmPopulations.frm
- Source/frmPopulations.frx
- Source/frmPrimersGnes.frm
- Source/frmPrimersGnes.frx
- Source/frmPrivileges.frm
- Source/frmPrivileges.frx
- Source/frmSelAmplicon.frm
- Source/frmSelAmplicon.frx
- Source/frmSelGene.frm
- Source/frmSelGene.frx
- Source/frmSelGeneT.frm
- Source/frmSelGeneT.frx
- Source/frmTemplateLayout.frm
- Source/frmTemplateLayout.frx
- Source/frmUsers.frm
- Source/frmUsers.frx
- Source/FrmValidate.frm
- Source/installation.txt
- Source/MDISNP.frm
- Source/MDISNP.frx
- Source/MDISNP.OBJ
- Source/Module1.bas
- Source/Module1.OBJ
- Source/MSSCCPRJ.SCC
- Source/oledb32r.dll
- Source/PostgreSNP_Local.PDM
- Source/PostgreSNP_Local.vbw
- Source/ReadMe.txt
- Source/ReadMe.txt.bak
- Source/tdcl7.oca
- Source/VB10A.tmp
- Source/
