# Supplementary material for: DNAAlignEditor: DNA alignment editor tool
Source: BMC Bioinformatics. 2008 Mar 19;9:154. doi: 10.1186/1471-2105-9-154 (PMC2322986; doi:10.1186/1471-2105-9-154)
Supplement: Additional file 3 — DNA alignment editor tool source core. Source code for DNA align editor tool in zip format. [file 1471-2105-9-154-S3.zip › Source/DNAAlignEditorTool.PDM]

[Root]
Most Recent Package=DNA_Setup


[Package|DNA_Setup|Root]
SubWizProgID=PDWizard.SetupPkgSubWiz
BuildFolder=C:\DNAAlignEditorTool\Source\Package

[Package|DNA_Setup|Configure DAO ISAMs]
Applicable=No

[Package|DNA_Setup|Configure DAO ODBC]
JetWorkspace=
ODBCDirect=

[Package|DNA_Setup|Files Found]
clustalw.exe=C:\Program Files\DNAAlignEditor\clustalw.exe

[Package|DNA_Setup|Files Released]

[Package|DNA_Setup|Missing Dependency Information]
C:\WINDOWS\system32\CoolFlex.ocx=
C:\WINDOWS\system32\msvcrt.dll=
C:\WINDOWS\system32\regwizc.dll=
C:\WINDOWS\system32\tdbg7mu.dll=
C:\WINDOWS\system32\tdbg7da.dll=
C:\Program Files\Microsoft Office\OFFICE11\EXCEL.EXE=
C:\WINDOWS\system32\ODBCTOOL.DLL=
C:\Program Files\Common Files\System\ado\msado25.tlb=
C:\Program Files\DNAAlignEditor\treev32.exe=
C:\Program Files\DNAAlignEditor\toolbt32.dll=
C:\Program Files\DNAAlignEditor\_ISREG32.DLL=
C:\Program Files\DNAAlignEditor\bitbtn32.dll=
C:\Program Files\DNAAlignEditor\grid32.dll=
C:\Program Files\DNAAlignEditor\page32.dll=

[Package|DNA_Setup|Out-of-Date Dependency Information]
C:\WINDOWS\system32\todg7.ocx=
C:\WINDOWS\system32\tdbgpp7.dll=
C:\WINDOWS\system32\tdbg7.ocx=
C:\WINDOWS\system32\RICHTX32.OCX=
C:\WINDOWS\system32\MSCOMCTL.OCX=

[Package|DNA_Setup|Files Added]
readme.txt=
c:\dnaaligneditortool\dnaeditor.ini=
c:\dnaaligneditortool\dnadb.mdb=
e:\allison\data_test\phrap_data\read_steps_to_load_ace.txt=
e:\allison\data_test\phrap_data\al_t1.ace.1=
e:\allison\data_test\phrap_data\al_t2.ace.1=
e:\allison\data_test\phrap_data\al_t3.ace.1=
e:\allison\data_test\phrap_data\al_t4.ace.1=
e:\allison\data_test\phrap_data\al_t5.ace.1=
e:\allison\data_test\phrap_data\population_5.txt=
clustalw.exe=
c:\clustalwork\clustal_input=
c:\program files\dnaaligneditor\muscle.exe=
C:\Program Files\DNAAlignEditor\treev32.exe=
C:\Program Files\DNAAlignEditor\toolbt32.dll=
C:\Program Files\DNAAlignEditor\_ISREG32.DLL=
C:\Program Files\DNAAlignEditor\bitbtn32.dll=
C:\Program Files\DNAAlignEditor\grid32.dll=
C:\Program Files\DNAAlignEditor\page32.dll=
C:\Program Files\DNAAlignEditor\DeIsL1.isu=
C:\Program Files\DNAAlignEditor\_DEISREG.ISR=

[Package|DNA_Setup|Files Removed]
e:\allison\data_test\phrap_data\al_t1.ace.1=
e:\allison\data_test\phrap_data\al_t2.ace.1=
e:\allison\data_test\phrap_data\al_t3.ace.1=
e:\allison\data_test\phrap_data\al_t4.ace.1=
e:\allison\data_test\phrap_data\al_t5.ace.1=
e:\allison\data_test\phrap_data\population_5.txt=
e:\allison\data_test\phrap_data\read_steps_to_load_ace.txt=
c:\program files\microsoft office\office11\excel.exe=
c:\clustalwork\clustal_input=

[Package|DNA_Setup|Files In Project]
C:\DNAAlignEditorTool\Source\DNA_AlignEditor_Tool.exe=Yes
C:\WINDOWS\system32\msvbvm60.dll=Yes
C:\Program Files\Microsoft Visual Studio\VB98\Wizards\PDWizard\Redist\OLEAUT32.DLL=Yes
C:\Program Files\Microsoft Visual Studio\VB98\Wizards\PDWizard\Redist\OLEPRO32.DLL=Yes
C:\Program Files\Microsoft Visual Studio\VB98\Wizards\PDWizard\Redist\ASYCFILT.DLL=Yes
C:\Program Files\Microsoft Visual Studio\VB98\Wizards\PDWizard\Redist\STDOLE2.TLB=Yes
C:\Program Files\Microsoft Visual Studio\VB98\Wizards\PDWizard\Redist\COMCAT.DLL=Yes
C:\Program Files\Common Files\System\ado\msado25.tlb=Yes
C:\WINDOWS\system32\MSBIND.DLL=Yes
C:\WINDOWS\system32\MSSTDFMT.DLL=Yes
C:\WINDOWS\system32\MSDBRPTR.DLL=Yes
C:\Program Files\Common Files\DESIGNER\MSDERUN.DLL=Yes
C:\WINDOWS\system32\ODBCTOOL.DLL=Yes
C:\Program Files\Microsoft Office\OFFICE11\EXCEL.EXE=No
C:\WINDOWS\system32\tdbg7da.dll=Yes
C:\WINDOWS\system32\tdbg7mu.dll=Yes
C:\WINDOWS\system32\regwizc.dll=Yes
C:\WINDOWS\system32\tdcl7.ocx=Yes
C:\WINDOWS\system32\xadb7.ocx=Yes
C:\WINDOWS\system32\vbscript.dll=Yes
C:\WINDOWS\system32\msvcrt.dll=Yes
C:\WINDOWS\system32\oledb32.dll=Yes
C:\Program Files\Common Files\Microsoft Shared\DAO\dao360.dll=Yes
C:\WINDOWS\system32\msjet40.dll=Yes
C:\WINDOWS\system32\msjter40.dll=Yes
C:\WINDOWS\system32\msjint40.dll=Yes
C:\WINDOWS\system32\vbajet32.dll=Yes
C:\WINDOWS\system32\expsrv.dll=Yes
C:\WINDOWS\system32\mswstr10.dll=Yes
C:\WINDOWS\system32\mswdat10.dll=Yes
C:\WINDOWS\system32\msrd2x40.dll=Yes
C:\WINDOWS\system32\msrd3x40.dll=Yes
C:\WINDOWS\system32\msrepl40.dll=Yes
C:\WINDOWS\system32\msjtes40.dll=Yes
C:\WINDOWS\system32\VB5DB.DLL=Yes
C:\WINDOWS\system32\comdlg32.ocx=Yes
C:\WINDOWS\system32\MSCOMCTL.OCX=Yes
C:\WINDOWS\system32\RICHTX32.OCX=Yes
C:\Program Files\Microsoft Visual Studio\VB98\Wizards\PDWizard\Redist\RICHED32.DLL=Yes
C:\WINDOWS\system32\Threed32.ocx=Yes
C:\Program Files\Microsoft Visual Studio\VB98\Wizards\PDWizard\Redist\MFC40.DLL=Yes
C:\Program Files\Microsoft Visual Studio\VB98\Wizards\PDWizard\Redist\MSVCRT40.DLL=Yes
C:\WINDOWS\system32\MSFLXGRD.OCX=Yes
C:\WINDOWS\system32\tdbg7.ocx=Yes
C:\WINDOWS\system32\tdbgpp7.dll=Yes
C:\WINDOWS\system32\todg7.ocx=Yes
C:\WINDOWS\system32\todgub7.dll=Yes
C:\WINDOWS\system32\MSADODC.OCX=Yes
C:\WINDOWS\system32\DBGRID32.OCX=Yes
C:\WINDOWS\system32\MSDATGRD.OCX=Yes
C:\WINDOWS\system32\MSHFLXGD.OCX=Yes
C:\WINDOWS\system32\GRID32.OCX=Yes
C:\WINDOWS\system32\msmask32.ocx=Yes
C:\WINDOWS\system32\MSINET.OCX=Yes
C:\WINDOWS\system32\CoolFlex.ocx=Yes
C:\WINDOWS\system32\tabctl32.ocx=Yes
C:\WINDOWS\system32\MCI32.OCX=Yes
C:\Program Files\Microsoft Visual Studio\VB98\Wizards\PDWizard\Redist\MDAC_TYP.EXE=Yes
C:\Program Files\Microsoft Visual Studio\VB98\Wizards\PDWizard\setup.exe=Yes
C:\Program Files\Microsoft Visual Studio\VB98\Wizards\PDWizard\SETUP1.EXE=Yes
C:\WINDOWS\system32\VB6STKIT.DLL=Yes
C:\Program Files\Microsoft Visual Studio\VB98\Wizards\PDWizard\ST6UNST.EXE=Yes
C:\DNAAlignEditorTool\DNAEditor.ini=Yes
C:\DNAAlignEditorTool\dnadb.mdb=Yes
E:\Allison\Data_Test\Phrap_Data\Read_Steps_To_Load_ACE.txt=No
E:\Allison\Data_Test\Phrap_Data\al_t1.ace.1=No
E:\Allison\Data_Test\Phrap_Data\al_t2.ace.1=No
E:\Allison\Data_Test\Phrap_Data\al_t3.ace.1=No
E:\Allison\Data_Test\Phrap_Data\al_t4.ace.1=No
E:\Allison\Data_Test\Phrap_Data\al_t5.ace.1=No
E:\Allison\Data_Test\Phrap_Data\Population_5.txt=No
C:\ClustalWork\Clustal_Input=No
C:\Program Files\DNAAlignEditor\DNAAlignEditor.HLP=Yes
C:\Program Files\DNAAlignEditor\clustalw.exe=Yes
C:\Program Files\DNAAlignEditor\muscle.exe=Yes
C:\Sybase\odbc\readme.txt=Yes
C:\Program Files\DNAAlignEditor\treev32.exe=Yes
C:\Program Files\DNAAlignEditor\toolbt32.dll=Yes
C:\Program Files\DNAAlignEditor\_ISREG32.DLL=Yes
C:\Program Files\DNAAlignEditor\bitbtn32.dll=Yes
C:\Program Files\DNAAlignEditor\grid32.dll=Yes
C:\Program Files\DNAAlignEditor\page32.dll=Yes
C:\Program Files\DNAAlignEditor\DeIsL1.isu=Yes
C:\Program Files\DNAAlignEditor\_DEISREG.ISR=Yes

[Package|DNA_Setup|Configure Registry Files]
Applicable=No

[Package|DNA_Setup|Configure Remote Servers]
Applicable=No

[Package|DNA_Setup|Install Locations]
C:\DNAAlignEditorTool\Source\DNA_AlignEditor_Tool.exe=$(AppPath)
C:\WINDOWS\system32\msvbvm60.dll=$(WinSysPathSysFile)
C:\Program Files\Microsoft Visual Studio\VB98\Wizards\PDWizard\Redist\OLEAUT32.DLL=$(WinSysPathSysFile)
C:\Program Files\Microsoft Visual Studio\VB98\Wizards\PDWizard\Redist\OLEPRO32.DLL=$(WinSysPathSysFile)
C:\Program Files\Microsoft Visual Studio\VB98\Wizards\PDWizard\Redist\ASYCFILT.DLL=$(WinSysPathSysFile)
C:\Program Files\Microsoft Visual Studio\VB98\Wizards\PDWizard\Redist\STDOLE2.TLB=$(WinSysPathSysFile)
C:\Program Files\Microsoft Visual Studio\VB98\Wizards\PDWizard\Redist\COMCAT.DLL=$(WinSysPathSysFile)
C:\Program Files\Common Files\System\ado\msado25.tlb=$(WinSysPath)
C:\WINDOWS\system32\MSBIND.DLL=$(WinSysPath)
C:\WINDOWS\system32\MSSTDFMT.DLL=$(WinSysPath)
C:\WINDOWS\system32\MSDBRPTR.DLL=$(WinSysPath)
C:\Program Files\Common Files\DESIGNER\MSDERUN.DLL=$(CommonFiles)\designer
C:\WINDOWS\system32\ODBCTOOL.DLL=$(WinSysPath)
C:\Program Files\Microsoft Office\OFFICE11\EXCEL.EXE=$(AppPath)
C:\WINDOWS\system32\tdbg7da.dll=$(WinSysPath)
C:\WINDOWS\system32\tdbg7mu.dll=$(WinSysPath)
C:\WINDOWS\system32\regwizc.dll=$(WinSysPath)
C:\WINDOWS\system32\tdcl7.ocx=$(WinSysPath)
C:\WINDOWS\system32\xadb7.ocx=$(WinSysPath)
C:\WINDOWS\system32\vbscript.dll=$(WinSysPath)
C:\WINDOWS\system32\msvcrt.dll=$(AppPath)
C:\WINDOWS\system32\oledb32.dll=$(WinSysPath)
C:\Program Files\Common Files\Microsoft Shared\DAO\dao360.dll=$(MSDAOPath)
C:\WINDOWS\system32\msjet40.dll=$(WinSysPathSysFile)
C:\WINDOWS\system32\msjter40.dll=$(WinSysPathSysFile)
C:\WINDOWS\system32\msjint40.dll=$(WinSysPathSysFile)
C:\WINDOWS\system32\vbajet32.dll=$(WinSysPathSysFile)
C:\WINDOWS\system32\expsrv.dll=$(WinSysPathSysFile)
C:\WINDOWS\system32\mswstr10.dll=$(WinSysPathSysFile)
C:\WINDOWS\system32\mswdat10.dll=$(WinSysPathSysFile)
C:\WINDOWS\system32\msrd2x40.dll=$(WinSysPathSysFile)
C:\WINDOWS\system32\msrd3x40.dll=$(WinSysPathSysFile)
C:\WINDOWS\system32\msrepl40.dll=$(WinSysPathSysFile)
C:\WINDOWS\system32\msjtes40.dll=$(WinSysPathSysFile)
C:\WINDOWS\system32\VB5DB.DLL=$(WinSysPath)
C:\WINDOWS\system32\comdlg32.ocx=$(WinSysPath)
C:\WINDOWS\system32\MSCOMCTL.OCX=$(WinSysPath)
C:\WINDOWS\system32\RICHTX32.OCX=$(WinSysPath)
C:\Program Files\Microsoft Visual Studio\VB98\Wizards\PDWizard\Redist\RICHED32.DLL=$(WinSysPathSysFile)
C:\WINDOWS\system32\Threed32.ocx=$(WinSysPath)
C:\Program Files\Microsoft Visual Studio\VB98\Wizards\PDWizard\Redist\MFC40.DLL=$(WinSysPathSysFile)
C:\Program Files\Microsoft Visual Studio\VB98\Wizards\PDWizard\Redist\MSVCRT40.DLL=$(WinSysPathSysFile)
C:\WINDOWS\system32\MSFLXGRD.OCX=$(WinSysPath)
C:\WINDOWS\system32\tdbg7.ocx=$(WinSysPath)
C:\WINDOWS\system32\tdbgpp7.dll=$(WinSysPath)
C:\WINDOWS\system32\todg7.ocx=$(WinSysPath)
C:\WINDOWS\system32\todgub7.dll=$(WinSysPath)
C:\WINDOWS\system32\MSADODC.OCX=$(WinSysPath)
C:\WINDOWS\system32\DBGRID32.OCX=$(WinSysPath)
C:\WINDOWS\system32\MSDATGRD.OCX=$(WinSysPath)
C:\WINDOWS\system32\MSHFLXGD.OCX=$(WinSysPath)
C:\WINDOWS\system32\GRID32.OCX=$(AppPath)
C:\WINDOWS\system32\msmask32.ocx=$(WinSysPath)
C:\WINDOWS\system32\MSINET.OCX=$(WinSysPath)
C:\WINDOWS\system32\CoolFlex.ocx=$(WinSysPath)
C:\WINDOWS\system32\tabctl32.ocx=$(WinSysPath)
C:\WINDOWS\system32\MCI32.OCX=$(WinSysPath)
C:\DNAAlignEditorTool\Source\DNAAlignEditor.HLP=$(AppPath)
C:\Program Files\Microsoft Visual Studio\VB98\Wizards\PDWizard\Redist\MDAC_TYP.EXE=$(AppPath)
C:\Program Files\Microsoft Visual Studio\VB98\Wizards\PDWizard\setup.exe=$(AppPath)
C:\Program Files\Microsoft Visual Studio\VB98\Wizards\PDWizard\SETUP1.EXE=$(WinPath)
C:\WINDOWS\system32\VB6STKIT.DLL=$(WinSysPathSysFile)
C:\Program Files\Microsoft Visual Studio\VB98\Wizards\PDWizard\ST6UNST.EXE=$(WinPath)
C:\DNAAlignEditorTool\Source\ReadMe.txt=$(AppPath)
C:\DNAAlignEditorTool\DNAEditor.ini=$(AppPath)
C:\DNAAlignEditorTool\dnadb.mdb=$(AppPath)
E:\Allison\Data_Test\Phrap_Data\Read_Steps_To_Load_ACE.txt=$(AppPath)
E:\Allison\Data_Test\Phrap_Data\al_t1.ace.1=$(AppPath)
E:\Allison\Data_Test\Phrap_Data\al_t2.ace.1=$(AppPath)
E:\Allison\Data_Test\Phrap_Data\al_t3.ace.1=$(AppPath)
E:\Allison\Data_Test\Phrap_Data\al_t4.ace.1=$(AppPath)
E:\Allison\Data_Test\Phrap_Data\al_t5.ace.1=$(AppPath)
E:\Allison\Data_Test\Phrap_Data\Population_5.txt=$(AppPath)
C:\ClustalWork\clustalw.exe=$(AppPath)
C:\ClustalWork\Clustal_Input=$(AppPath)
C:\Program Files\DNAAlignEditor\DNAAlignEditor.HLP=$(AppPath)
C:\Program Files\DNAAlignEditor\clustalw.exe=$(AppPath)
C:\Program Files\DNAAlignEditor\muscle.exe=$(AppPath)
C:\Sybase\odbc\readme.txt=$(AppPath)
C:\Program Files\DNAAlignEditor\treev32.exe=$(AppPath)
C:\Program Files\DNAAlignEditor\toolbt32.dll=$(WinSysPath)
C:\Program Files\DNAAlignEditor\_ISREG32.DLL=$(WinSysPath)
C:\Program Files\DNAAlignEditor\bitbtn32.dll=$(WinSysPath)
C:\Program Files\DNAAlignEditor\grid32.dll=$(WinSysPath)
C:\Program Files\DNAAlignEditor\page32.dll=$(WinSysPath)
C:\Program Files\DNAAlignEditor\DeIsL1.isu=$(AppPath)
C:\Program Files\DNAAlignEditor\_DEISREG.ISR=$(AppPath)

[Package|DNA_Setup|Configure Shared Files]
Applicable=Yes
C:\DNAAlignEditorTool\Source\DNA_AlignEditor_Tool.exe=No
C:\Program Files\Microsoft Office\OFFICE11\EXCEL.EXE=No
C:\WINDOWS\system32\msvcrt.dll=No
C:\WINDOWS\system32\GRID32.OCX=No
C:\DNAAlignEditorTool\Source\DNAAlignEditor.HLP=No
C:\Program Files\Microsoft Visual Studio\VB98\Wizards\PDWizard\Redist\MDAC_TYP.EXE=No
C:\DNAAlignEditorTool\Source\ReadMe.txt=No
C:\DNAAlignEditorTool\DNAEditor.ini=No
C:\DNAAlignEditorTool\dnadb.mdb=No
E:\Allison\Data_Test\Phrap_Data\Read_Steps_To_Load_ACE.txt=No
E:\Allison\Data_Test\Phrap_Data\al_t1.ace.1=No
E:\Allison\Data_Test\Phrap_Data\al_t2.ace.1=No
E:\Allison\Data_Test\Phrap_Data\al_t3.ace.1=No
E:\Allison\Data_Test\Phrap_Data\al_t4.ace.1=No
E:\Allison\Data_Test\Phrap_Data\al_t5.ace.1=No
E:\Allison\Data_Test\Phrap_Data\Population_5.txt=No
C:\ClustalWork\clustalw.exe=No
C:\ClustalWork\Clustal_Input=No
C:\Program Files\DNAAlignEditor\DNAAlignEditor.HLP=No
C:\Program Files\DNAAlignEditor\clustalw.exe=No
C:\Program Files\DNAAlignEditor\muscle.exe=No
C:\Sybase\odbc\readme.txt=No
C:\Program Files\DNAAlignEditor\treev32.exe=No
C:\Program Files\DNAAlignEditor\DeIsL1.isu=No
C:\Program Files\DNAAlignEditor\_DEISREG.ISR=No

[Package|DNA_Setup|Distribution]
Type=single
Size=
Title=DNAAlignEditor

[Package|DNA_Setup|Package]
PackageFolder=C:\DNAAlignEditorTool\Source\Package
ProjectFolder=C:\DNAAlignEditorTool\Source
ServerSideCab=
File1=C:\DNAAlignEditorTool\Source\Package\setup.exe
File2=C:\DNAAlignEditorTool\Source\Package\Setup.Lst
File3=C:\DNAAlignEditorTool\Source\Package\DNA_AlignEditor_Tool.CAB
Handler1=PDWizard.FolderDplySubWiz
Handler2=PDWizard.WebPostDplySubWiz

[Package|DNA_Setup|IconGroups]
Group0=DNAAlignEditor
PrivateGroup0=-1
Parent0=$(Programs)

[Package|DNA_Setup|DNAAlignEditor]
Icon1=DNA_AlignEditor_Tool.exe
Title1=DNAAlignEditor
StartIn1=$(AppPath)
Key1=Icon1
Icon2=ReadMe.txt
Title2=ReadMe
StartIn2=$(AppPath)
Key2=Icon3
Icon3=DNAAlignEditor.HLP
Title3=DNA_Editor_Help
StartIn3=$(AppPath)
Key3=Icon4
Icon4=DNAEditor.ini
Title4=DNA_Configuration
StartIn4=$(AppPath)
Key4=Icon5
Icon5=dnadb.mdb
Title5=DataBase
StartIn5=$(AppPath)
Key5=Icon6
