# Supplementary material for: DNAAlignEditor: DNA alignment editor tool
Source: BMC Bioinformatics. 2008 Mar 19;9:154. doi: 10.1186/1471-2105-9-154 (PMC2322986; doi:10.1186/1471-2105-9-154)
Supplement: Additional file 3 — DNA alignment editor tool source core. Source code for DNA align editor tool in zip format. [file 1471-2105-9-154-S3.zip › Source/DNAAlignEditorTool.vbp]

Type=Exe
Reference=*\G{00020430-0000-0000-C000-000000000046}#2.0#0#..\..\WINDOWS\system32\stdole2.tlb#OLE Automation
Reference=*\G{00000205-0000-0010-8000-00AA006D2EA4}#2.5#0#..\..\Program Files\Common Files\System\ADO\msado25.tlb#Microsoft ActiveX Data Objects 2.0 Library
Reference=*\G{56BF9020-7A2F-11D0-9482-00A0C91110ED}#1.0#0#..\..\WINDOWS\system32\MSBIND.DLL#Microsoft Data Binding Collection VB 6.0 (SP4)
Reference=*\G{642AC760-AAB4-11D0-8494-00A0C90DC8A9}#1.0#0#..\..\WINDOWS\system32\MSDBRPTR.DLL#Microsoft Data Report Designer v6.0
Reference=*\G{6B263850-900B-11D0-9484-00A0C91110ED}#1.0#0#..\..\WINDOWS\system32\MSSTDFMT.DLL#Microsoft Data Formatting Object Library 6.0 (SP4)
Reference=*\G{3D5C6BF0-69A3-11D0-B393-00A0C9055D8E}#1.0#0#..\..\Program Files\Common Files\designer\MSDERUN.DLL#Microsoft Data Environment Instance 1.0
Reference=*\G{7C0FFAB0-CD84-11D0-949A-00A0C91110ED}#1.0#0#..\..\WINDOWS\system32\msdatsrc.tlb#Microsoft Data Source Interfaces
Reference=*\G{4A40A2AA-DD1C-11CE-B7A6-00AA006EC3D4}#2.0#0#..\..\WINDOWS\system32\ODBCTOOL.DLL#ODBC Driver & Data Source Name Functions
Reference=*\G{00020813-0000-0000-C000-000000000046}#1.2#0#..\..\Program Files\Microsoft Office\OFFICE11\EXCEL.EXE#Microsoft Excel 8.0 Object Library
Reference=*\G{0A758DFA-C46A-4C1C-8057-C6C18375EE24}#1.0#0#..\..\WINDOWS\system32\tdbg7da.dll#True DBGrid Pro 7.0 Design Assistant
Reference=*\G{7D4E395D-CE1B-4B14-BFAA-ECBA86F73047}#1.0#0#..\..\WINDOWS\system32\tdbg7mu.dll#True DBGrid Pro 7.0 Migration Utility
Object={50E5E3C0-C07E-11D0-B9FD-00A0249F6B00}#1.0#0; regwizc.dll
Reference=*\G{0D623681-DBA2-11D1-B5DF-0060976089D0}#1.0#0#..\..\WINDOWS\system32\tdcl7.ocx#ComponentOne True DataControl Lite 7.0
Reference=*\G{0D6236A9-DBA2-11D1-B5DF-0060976089D0}#7.0#0#..\..\WINDOWS\system32\xadb7.ocx#ComponentOne XArrayDB Object
Reference=*\G{00025E01-0000-0000-C000-000000000046}#5.0#0#..\..\Program Files\Common Files\Microsoft Shared\DAO\dao360.dll#Microsoft DAO 3.6 Object Library
Object={F9043C88-F6F2-101A-A3C9-08002B2F49FB}#1.2#0; comdlg32.ocx
Object={831FDD16-0C5C-11D2-A9FC-0000F8754DA1}#2.0#0; MSCOMCTL.OCX
Object={3B7C8863-D78F-101B-B9B5-04021C009402}#1.2#0; richtx32.ocx
Object={0BA686C6-F7D3-101A-993E-0000C0EF6F5E}#1.0#0; Threed32.ocx
Object={5E9E78A0-531B-11CF-91F6-C2863C385E30}#1.0#0; MSFLXGRD.OCX
Object={0D623638-DBA2-11D1-B5DF-0060976089D0}#7.0#0; tdbg7.ocx
Object={DEF7CADD-83C0-11D0-A0F1-00A024703500}#7.0#0; todg7.ocx
Object={67397AA1-7FB1-11D0-B148-00A0C922E820}#6.0#0; MSADODC.OCX
Object={00028C01-0000-0000-0000-000000000046}#1.0#0; DBGRID32.OCX
Object={CDE57A40-8B86-11D0-B3C6-00A0C90AEA82}#1.0#0; MSDATGRD.OCX
Object={0ECD9B60-23AA-11D0-B351-00A0C9055D8E}#6.0#0; MSHFLXGD.OCX
Object={A8B3B723-0B5A-101B-B22E-00AA0037B2FC}#1.0#0; GRID32.OCX
Object={C932BA88-4374-101B-A56C-00AA003668DC}#1.1#0; MSMASK32.OCX
Object={48E59290-9880-11CF-9754-00AA00C00908}#1.0#0; MSINET.OCX
Object={B68EC213-82B3-11D5-85C7-000083628378}#3.3#0; CoolFlex.ocx
Object={BDC217C8-ED16-11CD-956C-0000C04E4C0A}#1.1#0; TABCTL32.OCX
Object={C1A8AF28-1257-101B-8FB0-0020AF039CA3}#1.1#0; MCI32.OCX
Form=frmAbout.frm
Form=MDISNP.frm
Module=Module1; Module1.bas
Form=frmConnect.frm
Form=frmGrid.frm
Form=frmGrid2.frm
Form=frmGrid3.frm
Form=frmGrid4.frm
Form=frmGenes.frm
Form=frmPrimersGnes.frm
Form=frmPopulations.frm
Form=frmAddSequences.frm
Form=frmImportAlignments.frm
Form=frmAlignProcessed.frm
Form=frmGridDel.frm
Form=frmAmplicons.frm
Form=frmSelGene.frm
Form=frmSelGeneT.frm
Form=frmSelAmplicon.frm
Form=frmGrid_Export.frm
Form=frmGrid_Primer.frm
Form=frmImportPopulations.frm
Form=frmGrid5.frm
Form=frmGrid6.frm
Form=frmJoinAmplicons.frm
IconForm="MDILabDB"
Startup="frmConnect"
HelpFile="C:\Program Files\DNAAlignEditor\DNAAlignEditor.HLP"
Title="DNAAlignEditor"
ExeName32="DNA_AlignEditor_Tool.exe"
Command32=""
Name="DNAAlignEditorTool"
HelpContextID="40"
CompatibleMode="0"
MajorVer=1
MinorVer=1
RevisionVer=0
AutoIncrementVer=0
ServerSupportFiles=0
VersionComments="This freely available tool allows to edit sequence alignments"
VersionCompanyName="University of Missouri-Columbia"
CompilationType=0
OptimizationType=0
FavorPentiumPro(tm)=0
CodeViewDebugInfo=0
NoAliasing=-1
BoundsCheck=-1
OverflowCheck=-1
FlPointCheck=-1
FDIVCheck=-1
UnroundedFP=-1
StartMode=0
Unattended=0
Retained=0
ThreadPerObject=0
MaxNumberOfThreads=1
DebugStartupOption=0

[MS Transaction Server]
AutoRefresh=1
