# Supplementary material for: DNAAlignEditor: DNA alignment editor tool
Source: BMC Bioinformatics. 2008 Mar 19;9:154. doi: 10.1186/1471-2105-9-154 (PMC2322986; doi:10.1186/1471-2105-9-154)
Supplement: Additional file 3 — DNA alignment editor tool source core. Source code for DNA align editor tool in zip format. [file 1471-2105-9-154-S3.zip › Source/DNAAlignEditorTool.vbw]

frmAbout = 196	112	878	719	C	107	-1	680	626	C
MDILabDB = 161	36	753	515	C	40	43	754	725	C
Module1 = -10	76	911	685	C
frmConnect = 87	25	882	708	C	29	39	628	424	C
frmGrid = -74	35	895	787	C	53	-25	905	838	C
frmGrid2 = -33	84	869	471	C	-403	42	877	733	C
frmGrid3 = 53	83	818	814	C	-39	54	956	668	C
frmGrid4 = 25	22	879	674	C	40	18	901	866	C
frmGenes = 75	-9	859	608	C	85	117	627	499	C
frmPrimersGenes = 29	54	879	759	C	261	36	688	730	C
frmPopulations = -2	16	900	564	C	91	146	627	549	C
frmAddSequences = 59	2	883	738	C	99	12	555	710	C
frmImportAlignments = -25	50	957	626		126	-11	567	793	C
frmAlignProcessed = 26	11	931	700	C	63	57	888	711	C
frmGridDel = 24	18	842	667	C	31	-9	873	844	C
frmAmplicons = -13	15	931	844	C	94	48	657	484	C
frmSelGene = 24	14	634	615	C	469	190	776	577	C
frmSelGeneT = 129	39	852	634	C	513	303	879	698	C
frmSelAmplicon = 101	189	824	784	C	22	29	338	425	C
frmGrid_Export = 15	361	919	792	C	20	5	873	867	C
frmPrimerReport = 20	67	882	816	C	89	31	842	698	C
frmImportPopulations = 149	56	886	671	C	95	43	523	590	C
frmGrid5 = 19	133	892	792	C	-178	72	772	684	C
frmGrid6 = 12	15	935	726	C	-20	28	929	710	C
frmJoinAmplicons = 39	25	812	809	C	16	3	928	806	C
