# Supplementary material for: DNAAlignEditor: DNA alignment editor tool
Source: BMC Bioinformatics. 2008 Mar 19;9:154. doi: 10.1186/1471-2105-9-154 (PMC2322986; doi:10.1186/1471-2105-9-154)
Supplement: Additional file 3 — DNA alignment editor tool source core. Source code for DNA align editor tool in zip format. [file 1471-2105-9-154-S3.zip › Source/DNAEditor.ini.bak]

[DATABASE]
Dir=C:\Program Files\DNAAlignEditor\dnadb.mdb
[CLUSTAL]
PathClustal=C:\Program Files\DNAAlignEditor\clustalw.exe -align -quicktree -ktuple=3 -window=7 -gapopen=8.00 -gapext=0.10 -transweight=0.50 -output=pir -infile=
[QUALITY]
Quality=15
[CLUSTALDIR]
ClustalDir=C:\ClustalWork\
[MUSCLE]
PathMuscle=C:\Program Files\DNAAlignEditor\muscle.exe -out C:\ClustalWork\Clustal_Input.msl -tree1 C:\ClustalWork\Clustal_Input.phy -maxiters 1 -diags -in 
[MUSCLEDIR]
MuscleDir=C:\ClustalWork\
