# Supplementary material for: DNAAlignEditor: DNA alignment editor tool
Source: BMC Bioinformatics. 2008 Mar 19;9:154. doi: 10.1186/1471-2105-9-154 (PMC2322986; doi:10.1186/1471-2105-9-154)
Supplement: Additional file 3 — DNA alignment editor tool source core. Source code for DNA align editor tool in zip format. [file 1471-2105-9-154-S3.zip › Source/fix_dos.pl]

#!/usr/bin/perl 

#'* Perl script Author  Sanchez-Villeda
#'* Institution. University of Missouri-Columbia
#'* Version   : 1.0 (2006)
#'* Copyright 2006 University of Missouri-Columbia.
# This script fixes the problem for some programs in Windows to recognize the LF/CR problem 
# Two parameters are needed Input file from IX Operating Systems and Output file used
# for programs in Windows

$ARGV[0] || die;
$ARGV[1] || die;

my $myinfile = $ARGV[0];
my $myoutfile = $ARGV[1];

open (CHR_IN, $myinfile) or die "Can't open input: $myinfile  $!\n";

open (CHR_OUT, ">$myoutfile") or die "Can't open output: $myoutfile  $!\n";
while (defined($line = <CHR_IN>)) {
	print CHR_OUT $line;
}
$line = ">";
print CHR_OUT $line;
close(CHR_OUT);
close(CHR_IN);
exit (0);
