# Supplementary material for: DNAAlignEditor: DNA alignment editor tool
Source: BMC Bioinformatics. 2008 Mar 19;9:154. doi: 10.1186/1471-2105-9-154 (PMC2322986; doi:10.1186/1471-2105-9-154)
Supplement: Additional file 3 — DNA alignment editor tool source core. Source code for DNA align editor tool in zip format. [file 1471-2105-9-154-S3.zip › Source/frmAbout.frm]

VERSION 5.00
Begin VB.Form frmAbout 
   BorderStyle     =   3  'Fixed Dialog
   Caption         =   "About DNAAlignEditor"
   ClientHeight    =   7710
   ClientLeft      =   2340
   ClientTop       =   1935
   ClientWidth     =   7455
   ClipControls    =   0   'False
   HelpContextID   =   150
   Icon            =   "frmAbout.frx":0000
   LinkTopic       =   "Form2"
   MaxButton       =   0   'False
   MinButton       =   0   'False
   ScaleHeight     =   5321.579
   ScaleMode       =   0  'User
   ScaleWidth      =   7000.63
   ShowInTaskbar   =   0   'False
   Begin VB.PictureBox picIcon 
      ClipControls    =   0   'False
      Height          =   1665
      Left            =   120
      Picture         =   "frmAbout.frx":0CCA
      ScaleHeight     =   1127.245
      ScaleMode       =   0  'User
      ScaleWidth      =   884.94
      TabIndex        =   1
      Top             =   188
      Width           =   1320
   End
   Begin VB.CommandButton cmdOK 
      Cancel          =   -1  'True
      Caption         =   "OK"
      Default         =   -1  'True
      Height          =   345
      Left            =   2640
      TabIndex        =   0
      Top             =   7080
      Width           =   1260
   End
   Begin VB.CommandButton cmdSysInfo 
      Caption         =   "&System Info..."
      Height          =   345
      Left            =   4320
      TabIndex        =   2
      Top             =   7080
      Width           =   1245
   End
   Begin VB.Label LblNote 
      Caption         =   $"frmAbout.frx":311D
      BeginProperty Font 
         Name            =   "System"
         Size            =   9.75
         Charset         =   0
         Weight          =   700
         Underline       =   0   'False
         Italic          =   0   'False
         Strikethrough   =   0   'False
      EndProperty
      ForeColor       =   &H00FF0000&
      Height          =   735
      Left            =   240
      TabIndex        =   8
      Top             =   5040
      Width           =   7095
   End
   Begin VB.Label lblURL 
      BeginProperty Font 
         Name            =   "System"
         Size            =   9.75
         Charset         =   0
         Weight          =   700
         Underline       =   0   'False
         Italic          =   0   'False
         Strikethrough   =   0   'False
      EndProperty
      Height          =   1095
      Left            =   120
      TabIndex        =   7
      Top             =   5880
      Width           =   7215
   End
   Begin VB.Line Line1 
      BorderColor     =   &H00808080&
      BorderStyle     =   6  'Inside Solid
      Index           =   3
      X1              =   112.686
      X2              =   6887.943
      Y1              =   4058.48
      Y2              =   4058.48
   End
   Begin VB.Line Line1 
      BorderColor     =   &H00FFFFFF&
      BorderWidth     =   2
      Index           =   2
      X1              =   112.686
      X2              =   6902.029
      Y1              =   4058.48
      Y2              =   4058.48
   End
   Begin VB.Line Line1 
      BorderColor     =   &H00808080&
      BorderStyle     =   6  'Inside Solid
      Index           =   1
      X1              =   98.6
      X2              =   6873.858
      Y1              =   1697.936
      Y2              =   1697.936
   End
   Begin VB.Label lblDescription 
      Caption         =   $"frmAbout.frx":31CE
      ForeColor       =   &H00000000&
      Height          =   1410
      Left            =   1530
      TabIndex        =   3
      Top             =   960
      Width           =   5805
   End
   Begin VB.Label lblTitle 
      Caption         =   "Author. Hector Sanchez-Villeda "
      ForeColor       =   &H00000000&
      Height          =   480
      Left            =   2130
      TabIndex        =   5
      Top             =   240
      Width           =   5205
   End
   Begin VB.Line Line1 
      BorderColor     =   &H00FFFFFF&
      BorderWidth     =   2
      Index           =   0
      X1              =   98.6
      X2              =   6873.858
      Y1              =   1697.936
      Y2              =   1697.936
   End
   Begin VB.Label lblVersion 
      Caption         =   "                      Stand-Alone Version 1.1"
      Height          =   225
      Left            =   2160
      TabIndex        =   6
      Top             =   720
      Width           =   5205
   End
   Begin VB.Label lblDisclaimer 
      Caption         =   $"frmAbout.frx":338D
      BeginProperty Font 
         Name            =   "System"
         Size            =   9.75
         Charset         =   0
         Weight          =   700
         Underline       =   0   'False
         Italic          =   0   'False
         Strikethrough   =   0   'False
      EndProperty
      ForeColor       =   &H00000000&
      Height          =   2385
      Left            =   255
      TabIndex        =   4
      Top             =   2625
      Width           =   6990
   End
End
Attribute VB_Name = "frmAbout"
Attribute VB_GlobalNameSpace = False
Attribute VB_Creatable = False
Attribute VB_PredeclaredId = True
Attribute VB_Exposed = False
Option Explicit

' Reg Key Security Options...
Const READ_CONTROL = &H20000
Const KEY_QUERY_VALUE = &H1
Const KEY_SET_VALUE = &H2
Const KEY_CREATE_SUB_KEY = &H4
Const KEY_ENUMERATE_SUB_KEYS = &H8
Const KEY_NOTIFY = &H10
Const KEY_CREATE_LINK = &H20
Const KEY_ALL_ACCESS = KEY_QUERY_VALUE + KEY_SET_VALUE + _
                       KEY_CREATE_SUB_KEY + KEY_ENUMERATE_SUB_KEYS + _
                       KEY_NOTIFY + KEY_CREATE_LINK + READ_CONTROL
                     
' Reg Key ROOT Types...
Const HKEY_LOCAL_MACHINE = &H80000002
Const ERROR_SUCCESS = 0
Const REG_SZ = 1                         ' Unicode nul terminated string
Const REG_DWORD = 4                      ' 32-bit number

Const gREGKEYSYSINFOLOC = "SOFTWARE\Microsoft\Shared Tools Location"
Const gREGVALSYSINFOLOC = "MSINFO"
Const gREGKEYSYSINFO = "SOFTWARE\Microsoft\Shared Tools\MSINFO"
Const gREGVALSYSINFO = "PATH"

Private Declare Function RegOpenKeyEx Lib "advapi32" Alias "RegOpenKeyExA" (ByVal hKey As Long, ByVal lpSubKey As String, ByVal ulOptions As Long, ByVal samDesired As Long, ByRef phkResult As Long) As Long
Private Declare Function RegQueryValueEx Lib "advapi32" Alias "RegQueryValueExA" (ByVal hKey As Long, ByVal lpValueName As String, ByVal lpReserved As Long, ByRef lpType As Long, ByVal lpData As String, ByRef lpcbData As Long) As Long
Private Declare Function RegCloseKey Lib "advapi32" (ByVal hKey As Long) As Long


Private Sub cmdSysInfo_Click()
  Call StartSysInfo
End Sub

Private Sub cmdOK_Click()
Unload Me
End Sub

Private Sub Form_Load()

'* Author. Hector Sanchez Villeda
'* Institution. University of Missouri-Columbia
'* SNP Discovery Project
'* Version   : 1.0 (2005)
'* Copyright 2005 University of Missouri-Columbia.

    Me.Caption = "About " & App.Title
    lblVersion.Caption = "Version " & App.Major & "." & App.Minor & "." & App.Revision
'    lblTitle.Caption = App.Title
End Sub

Public Sub StartSysInfo()
    On Error GoTo SysInfoErr
  
    Dim rc As Long
    Dim SysInfoPath As String
    
    ' Try To Get System Info Program Path\Name From Registry...
    If GetKeyValue(HKEY_LOCAL_MACHINE, gREGKEYSYSINFO, gREGVALSYSINFO, SysInfoPath) Then
    ' Try To Get System Info Program Path Only From Registry...
    ElseIf GetKeyValue(HKEY_LOCAL_MACHINE, gREGKEYSYSINFOLOC, gREGVALSYSINFOLOC, SysInfoPath) Then
        ' Validate Existance Of Known 32 Bit File Version
        If (Dir(SysInfoPath & "\MSINFO32.EXE") <> "") Then
            SysInfoPath = SysInfoPath & "\MSINFO32.EXE"
            
        ' Error - File Can Not Be Found...
        Else
            GoTo SysInfoErr
        End If
    ' Error - Registry Entry Can Not Be Found...
    Else
        GoTo SysInfoErr
    End If
    
    Call Shell(SysInfoPath, vbNormalFocus)
    
    Exit Sub
SysInfoErr:
    MsgBox "System Information Is Unavailable At This Time", vbOKOnly
End Sub

Public Function GetKeyValue(KeyRoot As Long, KeyName As String, SubKeyRef As String, ByRef KeyVal As String) As Boolean
    Dim I As Long                                           ' Loop Counter
    Dim rc As Long                                          ' Return Code
    Dim hKey As Long                                        ' Handle To An Open Registry Key
    Dim hDepth As Long                                      '
    Dim KeyValType As Long                                  ' Data Type Of A Registry Key
    Dim tmpVal As String                                    ' Tempory Storage For A Registry Key Value
    Dim KeyValSize As Long                                  ' Size Of Registry Key Variable
    '------------------------------------------------------------
    ' Open RegKey Under KeyRoot {HKEY_LOCAL_MACHINE...}
    '------------------------------------------------------------
    rc = RegOpenKeyEx(KeyRoot, KeyName, 0, KEY_ALL_ACCESS, hKey) ' Open Registry Key
    
    If (rc <> ERROR_SUCCESS) Then GoTo GetKeyError          ' Handle Error...
    
    tmpVal = String$(1024, 0)                             ' Allocate Variable Space
    KeyValSize = 1024                                       ' Mark Variable Size
    
    '------------------------------------------------------------
    ' Retrieve Registry Key Value...
    '------------------------------------------------------------
    rc = RegQueryValueEx(hKey, SubKeyRef, 0, _
                         KeyValType, tmpVal, KeyValSize)    ' Get/Create Key Value
                        
    If (rc <> ERROR_SUCCESS) Then GoTo GetKeyError          ' Handle Errors
    
    If (Asc(Mid(tmpVal, KeyValSize, 1)) = 0) Then           ' Win95 Adds Null Terminated String...
        tmpVal = Left(tmpVal, KeyValSize - 1)               ' Null Found, Extract From String
    Else                                                    ' WinNT Does NOT Null Terminate String...
        tmpVal = Left(tmpVal, KeyValSize)                   ' Null Not Found, Extract String Only
    End If
    '------------------------------------------------------------
    ' Determine Key Value Type For Conversion...
    '------------------------------------------------------------
    Select Case KeyValType                                  ' Search Data Types...
    Case REG_SZ                                             ' String Registry Key Data Type
        KeyVal = tmpVal                                     ' Copy String Value
    Case REG_DWORD                                          ' Double Word Registry Key Data Type
        For I = Len(tmpVal) To 1 Step -1                    ' Convert Each Bit
            KeyVal = KeyVal + Hex(Asc(Mid(tmpVal, I, 1)))   ' Build Value Char. By Char.
        Next
        KeyVal = Format$("&h" + KeyVal)                     ' Convert Double Word To String
    End Select
    
    GetKeyValue = True                                      ' Return Success
    rc = RegCloseKey(hKey)                                  ' Close Registry Key
    Exit Function                                           ' Exit
    
GetKeyError:      ' Cleanup After An Error Has Occured...
    KeyVal = ""                                             ' Set Return Val To Empty String
    GetKeyValue = False                                     ' Return Failure
    rc = RegCloseKey(hKey)                                  ' Close Registry Key
End Function
