# Supplementary material for: DNAAlignEditor: DNA alignment editor tool
Source: BMC Bioinformatics. 2008 Mar 19;9:154. doi: 10.1186/1471-2105-9-154 (PMC2322986; doi:10.1186/1471-2105-9-154)
Supplement: Additional file 3 — DNA alignment editor tool source core. Source code for DNA align editor tool in zip format. [file 1471-2105-9-154-S3.zip › Source/frmAddSequences.frm]

VERSION 5.00
Object = "{F9043C88-F6F2-101A-A3C9-08002B2F49FB}#1.2#0"; "COMDLG32.OCX"
Object = "{0BA686C6-F7D3-101A-993E-0000C0EF6F5E}#1.0#0"; "Threed32.ocx"
Object = "{67397AA1-7FB1-11D0-B148-00A0C922E820}#6.0#0"; "MSADODC.OCX"
Begin VB.Form frmAddSequences 
   Caption         =   "Load Sequences From a File"
   ClientHeight    =   8850
   ClientLeft      =   60
   ClientTop       =   345
   ClientWidth     =   5700
   Icon            =   "frmAddSequences.frx":0000
   LinkTopic       =   "Form1"
   ScaleHeight     =   8850
   ScaleWidth      =   5700
   Begin VB.Frame Genotyper 
      Height          =   8535
      Left            =   120
      TabIndex        =   0
      Top             =   120
      Width           =   5415
      Begin VB.Frame Frame2 
         Caption         =   "File format"
         Height          =   615
         Left            =   360
         TabIndex        =   9
         Top             =   6120
         Width           =   4095
         Begin VB.OptionButton Optfile2 
            Caption         =   "Standard"
            Height          =   255
            Left            =   2400
            TabIndex        =   11
            Top             =   240
            Width           =   1215
         End
         Begin VB.OptionButton Optfile1 
            Caption         =   "Fasta"
            Height          =   255
            Left            =   360
            TabIndex        =   10
            Top             =   240
            Value           =   -1  'True
            Width           =   1215
         End
      End
      Begin MSAdodcLib.Adodc Data_Aux2 
         Height          =   330
         Left            =   1200
         Top             =   8160
         Visible         =   0   'False
         Width           =   1575
         _ExtentX        =   2778
         _ExtentY        =   582
         ConnectMode     =   0
         CursorLocation  =   3
         IsolationLevel  =   -1
         ConnectionTimeout=   15
         CommandTimeout  =   30
         CursorType      =   3
         LockType        =   3
         CommandType     =   8
         CursorOptions   =   0
         CacheSize       =   50
         MaxRecords      =   0
         BOFAction       =   0
         EOFAction       =   0
         ConnectStringType=   1
         Appearance      =   1
         BackColor       =   -2147483643
         ForeColor       =   -2147483640
         Orientation     =   0
         Enabled         =   -1
         Connect         =   ""
         OLEDBString     =   ""
         OLEDBFile       =   ""
         DataSourceName  =   ""
         OtherAttributes =   ""
         UserName        =   ""
         Password        =   ""
         RecordSource    =   ""
         Caption         =   ""
         BeginProperty Font {0BE35203-8F91-11CE-9DE3-00AA004BB851} 
            Name            =   "MS Sans Serif"
            Size            =   8.25
            Charset         =   0
            Weight          =   400
            Underline       =   0   'False
            Italic          =   0   'False
            Strikethrough   =   0   'False
         EndProperty
         _Version        =   393216
      End
      Begin VB.Frame Frame1 
         Height          =   2600
         Left            =   195
         TabIndex        =   7
         Top             =   1800
         Width           =   4980
         Begin VB.Label Picture1 
            BorderStyle     =   1  'Fixed Single
            Caption         =   $"frmAddSequences.frx":0CCA
            ForeColor       =   &H00FF0000&
            Height          =   2415
            Left            =   60
            TabIndex        =   8
            Top             =   120
            Width           =   4830
         End
      End
      Begin VB.TextBox OutputFile 
         Enabled         =   0   'False
         Height          =   285
         Left            =   240
         TabIndex        =   6
         Top             =   5640
         Width           =   4935
      End
      Begin Threed.SSCommand CmdOK 
         Height          =   960
         Left            =   240
         TabIndex        =   5
         Top             =   6960
         Width           =   2385
         _Version        =   65536
         _ExtentX        =   4207
         _ExtentY        =   1693
         _StockProps     =   78
         Caption         =   "OK"
         BeginProperty Font {0BE35203-8F91-11CE-9DE3-00AA004BB851} 
            Name            =   "Lucida Sans Unicode"
            Size            =   9.75
            Charset         =   0
            Weight          =   400
            Underline       =   0   'False
            Italic          =   0   'False
            Strikethrough   =   0   'False
         EndProperty
         Picture         =   "frmAddSequences.frx":104F
      End
      Begin Threed.SSCommand CmdClose 
         Height          =   975
         Left            =   3000
         TabIndex        =   4
         Top             =   6960
         Width           =   2295
         _Version        =   65536
         _ExtentX        =   4048
         _ExtentY        =   1720
         _StockProps     =   78
         Caption         =   "Close"
         BeginProperty Font {0BE35203-8F91-11CE-9DE3-00AA004BB851} 
            Name            =   "Lucida Sans Unicode"
            Size            =   9.75
            Charset         =   0
            Weight          =   400
            Underline       =   0   'False
            Italic          =   0   'False
            Strikethrough   =   0   'False
         EndProperty
         Picture         =   "frmAddSequences.frx":14A1
      End
      Begin MSComDlg.CommonDialog saveFile 
         Left            =   720
         Top             =   8040
         _ExtentX        =   847
         _ExtentY        =   847
         _Version        =   393216
      End
      Begin VB.TextBox Filename 
         Enabled         =   0   'False
         Height          =   285
         Left            =   360
         TabIndex        =   3
         Top             =   1320
         Width           =   4695
      End
      Begin Threed.SSCommand CmdConvert 
         Height          =   975
         Left            =   240
         TabIndex        =   2
         Top             =   4560
         Width           =   4935
         _Version        =   65536
         _ExtentX        =   8705
         _ExtentY        =   1720
         _StockProps     =   78
         Caption         =   "Select Log File"
         BeginProperty Font {0BE35203-8F91-11CE-9DE3-00AA004BB851} 
            Name            =   "Lucida Sans Unicode"
            Size            =   9.75
            Charset         =   0
            Weight          =   400
            Underline       =   0   'False
            Italic          =   0   'False
            Strikethrough   =   0   'False
         EndProperty
         Enabled         =   0   'False
         Picture         =   "frmAddSequences.frx":18F3
      End
      Begin Threed.SSCommand CmdSelect 
         Height          =   975
         Left            =   360
         TabIndex        =   1
         Top             =   240
         Width           =   4695
         _Version        =   65536
         _ExtentX        =   8281
         _ExtentY        =   1720
         _StockProps     =   78
         Caption         =   "Select Input File"
         BeginProperty Font {0BE35203-8F91-11CE-9DE3-00AA004BB851} 
            Name            =   "Lucida Sans Unicode"
            Size            =   9.75
            Charset         =   0
            Weight          =   400
            Underline       =   0   'False
            Italic          =   0   'False
            Strikethrough   =   0   'False
         EndProperty
         Picture         =   "frmAddSequences.frx":1C0D
      End
      Begin MSComDlg.CommonDialog OpenFile 
         Left            =   240
         Top             =   8040
         _ExtentX        =   847
         _ExtentY        =   847
         _Version        =   393216
      End
   End
End
Attribute VB_Name = "frmAddSequences"
Attribute VB_GlobalNameSpace = False
Attribute VB_Creatable = False
Attribute VB_PredeclaredId = True
Attribute VB_Exposed = False
Dim liner As String
Dim Sourcefile As String
Dim Targetfile As String
Dim PZA_Number As String * 9
Dim gene_name As String * 36
Dim Gene_Description As String
Dim Primer_Name As String * 36
Dim Tm As Double
Dim Primer_Sequence As String * 100
Dim Primer_Direction As String * 1
Dim file_handle As Integer
Dim aline As String
Dim pline As String
Dim gene_id As Integer
Dim Primer_ID As Integer

Private Sub CmdClose_Click()
Unload Me

End Sub

Private Sub CmdConvert_Click()

Dim Changed As Boolean
Dim Length_Target As Integer

    CmdSelect.Enabled = False
    saveFile.Filename = ""
    saveFile.Flags = &H2 Or &H800 Or &H4
    saveFile.CancelError = False
    saveFile.Filter = "*.log|*.log"
    saveFile.FilterIndex = 1
    saveFile.DialogTitle = "Save Log File as"
    saveFile.Action = 2
    Targetfile = Trim$(saveFile.Filename)
    fhandleG = FreeFile

    If Targetfile <> "" Then
        OutputFile.Text = Targetfile
        Open Targetfile For Output As #fhandleG
        CmdOK.Enabled = True
        CmdConvert.Enabled = False
    Else
        MsgBox ("You should provide a filename")
    End If

End Sub

Private Sub cmdOK_Click()
    
    
    Dim x As Integer
    
    Screen.MousePointer = 11
    
    If Optfile1 Then
        Call Import_Fasta_Format
    Else
        Call Import_Standard_Format
    End If

    Screen.MousePointer = 0

End Sub

Private Sub Import_Standard_Format()
    
    Dim First_Time, Invalid As Boolean
    Dim Index_ID As Integer
    Dim Valid_Record As Boolean
    Dim Sequence_Exist As Integer
    Dim found As Integer
    Dim no_records As Boolean
    Dim pop_work As String
    
    
    file_handle = FreeFile
    open_flag = False
    sequences_added = 0
    w_include_sequences = True
    On Error Resume Next
    Open Trim$(Sourcefile) For Input As #file_handle
    
    If Err = 0 Then
'        Screen.MousePointer = 11
        Index_ID = 1
        open_flag = True
        Input #file_handle, aline
        pline = aline
        Valid_Record = Assign_Sequence_Fields(pline, Index_ID)
        If Valid_Record Then
            pop_work = line_name(Index_ID)
            Sequence_Exist = Get_Population_Name(line_name(Index_ID), Data_aux2)
            First_Time = True
            Invalid = False
            Input #file_handle, aline
            While Not EOF(file_handle) And Not (Invalid)
                    
                If Sequence_Exist <> 0 Then
                    If First_Time Then
                        If Len(aline) = seq_length(Index_ID) Then
                            New_Seq_Strings(Index_ID) = aline
                            sequences_added = sequences_added + 1
                        Else
                            pline = "Population: " & Trim(pop_work) & " Sequence length does not match, Length of the sequence: " & Len(aline) & Chr(9) & "length reported in the header file: " & seq_length(Index_ID)
                            Print #fhandleG, pline
'                            Invalid = True
                            w_include_sequences = False
                        End If
                        Input #file_handle, aline
                        If aline <> "no-qualityscores" Then
                            New_Qual_Strings(Index_ID) = aline
                        Else
                            For j = 1 To seq_length(Index_ID)
                                If Mid(New_Seq_Strings(Index_ID), j, 1) <> "-" Then
                                    New_Qual_Strings(Index_ID) = New_Qual_Strings(Index_ID) & Trim(Quality_Standard) & " "
'                                    New_Qual_Strings(Index_ID) = New_Qual_Strings(Index_ID) & "15 "
                                Else
                                    New_Qual_Strings(Index_ID) = New_Qual_Strings(Index_ID) & "- "
                                End If
                            Next
                        End If
                        pop_id(Index_ID) = Sequence_Exist
                        First_Time = False
                    Else
                        Valid_Record = Assign_Sequence_Fields(pline, Index_ID)
                        If Valid_Record Then
                            pop_work = line_name(Index_ID)
                            Sequence_Exist = Get_Population_Name(line_name(Index_ID), Data_aux2)
                            If Sequence_Exist <> 0 Then
                                pop_id(Index_ID) = Sequence_Exist
                                Input #file_handle, aline
                                If Len(aline) = seq_length(Index_ID) Then
                                    New_Seq_Strings(Index_ID) = aline
                                    sequences_added = sequences_added + 1
                                Else
                                    pline = "Population: " & Trim(pop_work) & " Sequence length does not match, Length of the sequence: " & Len(aline) & Chr(9) & "length reported in the header file: " & seq_length(Index_ID)
                                    Print #fhandleG, pline
'                                   Invalid = True
                                    w_include_sequences = False
                                End If
                                Input #file_handle, aline
                                If aline <> "no-qualityscores" Then
                                    New_Qual_Strings(Index_ID) = aline
                                Else
                                    For j = 1 To seq_length(Index_ID)
                                        If Mid(New_Seq_Strings(Index_ID), j, 1) <> "-" Then
                                            New_Qual_Strings(Index_ID) = New_Qual_Strings(Index_ID) & Trim(Quality_Standard) & " "
'                                            New_Qual_Strings(Index_ID) = New_Qual_Strings(Index_ID) & "15 "
                                        Else
                                            New_Qual_Strings(Index_ID) = New_Qual_Strings(Index_ID) & "- "
                                        End If
                                    Next
                                End If
                            Else
                                pline = "Sequence can not be appended population " & line_name(Index_ID) & " does not exist in populations table.  Add population before append it!"
                                Print #fhandleG, pline
                            End If
                        Else
                            pline = "Invalid Record: " & Chr(9) & pline
                            Print #fhandleG, pline
                        End If
                    End If
                    Input #file_handle, aline
                    Input #file_handle, aline
                    pline = aline
                    Index_ID = Index_ID + 1
                Else
                    pline = "Sequence can not be appended population " & line_name(Index_ID) & " does not exist in populations table.  Add population before append it!"
                    Print #fhandleG, pline
'                    MsgBox ("sequence does not exist... check error file: " & Targetfile)
                    no_records = True
                    Input #file_handle, aline
                    Input #file_handle, aline
                    Input #file_handle, aline
                    pline = aline
                    Index_ID = Index_ID + 1
                    Valid_Record = Assign_Sequence_Fields(pline, Index_ID)
                    If Valid_Record Then
                        pop_work = line_name(Index_ID)
                        Sequence_Exist = Get_Population_Name(line_name(Index_ID), Data_aux2)
                        Input #file_handle, aline
                    Else
                        MsgBox ("Invalid file name format... check file format" & Sourcefile)
                    End If
                    
                End If
            Wend
        Else
            MsgBox ("Invalid file name format... check file format" & Sourcefile)
            w_include_sequences = False
        End If
            CmdConvert.Enabled = False
            CmdOK.Enabled = False
            CmdSelect.Enabled = True
            If no_records Then
                    MsgBox ("some populations do not exist ... check error file: " & Targetfile)
                    w_include_sequences = False
            End If
            Close #file_handle
            Close
    Else
        MsgBox ("You should provide a file name")
    End If
'    Screen.MousePointer = 0
    Unload Me
        
End Sub


Private Sub Import_Fasta_Format()

    Dim First_Time, Invalid As Boolean
    Dim Index_ID As Integer
    Dim Valid_Record As Boolean
    Dim Sequence_Exist As Integer
    Dim found As Integer
    Dim no_records As Boolean
    Dim pop_work As String
    Dim Population_Exist As Integer
    Dim gene_id As Integer
    Dim align_ok As Boolean
    Dim j As Integer
    Dim i As Integer
            
    file_handle = FreeFile
    open_flag = False
    sequences_added = 0
    w_include_sequences = True
    On Error Resume Next
    Open Trim$(Sourcefile) For Input As #file_handle
    
    If Err = 0 Then
'        Screen.MousePointer = 11
        Index_ID = 1
        open_flag = True
        Input #file_handle, aline
        pline = aline
        If Mid(pline, 1, 1) = ">" Then
            pline = Mid(pline, 2, Len(pline))
            found = InStr(1, pline, " ")
            If found > 0 Then
                pop_work = Mid(pline, 1, found - 1)
            Else
                pop_work = Mid(pline, 1, Len(pline))
            End If
            Popname(Index_ID) = pop_work
            pline = ""
            line_name(Index_ID) = pop_work
            Sequence_Exist = Get_Population_Name(line_name(Index_ID), Data_aux2)
            Invalid = False
            While Not EOF(file_handle) And Not (Invalid)
                    
                Input #file_handle, aline
                If Mid(aline, 1, 1) = ">" Then
                    If Sequence_Exist <> 0 Then
                        sequences_added = sequences_added + 1
                        New_Seq_Strings(Index_ID) = pline
                        seq_length(Index_ID) = Len(New_Seq_Strings(Index_ID))
                        If Len(New_Seq_Strings(Index_ID)) > Tot_Bases Then
                            Tot_Bases = Len(New_Seq_Strings(Index_ID))
                        End If
                        For j = 1 To seq_length(Index_ID)
                            If Mid(New_Seq_Strings(Index_ID), j, 1) <> "-" Then
                                New_Qual_Strings(Index_ID) = New_Qual_Strings(Index_ID) & Trim(Quality_Standard) & " "
'                                New_Qual_Strings(Index_ID) = New_Qual_Strings(Index_ID) & "15 "
                            Else
                                New_Qual_Strings(Index_ID) = New_Qual_Strings(Index_ID) & "- "
                            End If
                        Next
                        Genename(Index_ID) = w_gene_name
                        Direction(Index_ID) = "n"
                        pline = aline
                        pline = Mid(pline, 2, Len(pline))
                        found = InStr(1, pline, " ")
                        If found > 0 Then
                            pop_work = Mid(pline, 1, found - 1)
                        Else
                            pop_work = Mid(pline, 1, Len(pline))
                        End If
                        Index_ID = Index_ID + 1
                        Popname(Index_ID) = pop_work
                        pline = ""
                        line_name(Index_ID) = pop_work
                        Sequence_Exist = Get_Population_Name(line_name(Index_ID), Data_aux2)
                Else
                    pline = "Sequence can not be appended population " & line_name(Index_ID) & " does not exist in populations table.  Add population before append it!"
                    Print #fhandleG, pline
'                    MsgBox ("sequence does not exist... check error file: " & Targetfile)
                    no_records = True
                    Index_ID = Index_ID + 1
                    Sequence_Exist = Get_Population_Name(line_name(Index_ID), Data_aux2)
                    Input #file_handle, aline
                End If
                Else
                    pline = Trim(pline) & aline
                End If
            Wend
            New_Seq_Strings(Index_ID) = pline
            seq_length(Index_ID) = Len(New_Seq_Strings(Index_ID))
            For j = 1 To seq_length(Index_ID)
                If Mid(New_Seq_Strings(Index_ID), j, 1) <> "-" Then
                    New_Qual_Strings(Index_ID) = New_Qual_Strings(Index_ID) & Trim(Quality_Standard) & " "
'                    New_Qual_Strings(Index_ID) = New_Qual_Strings(Index_ID) & "15 "
                Else
                    New_Qual_Strings(Index_ID) = New_Qual_Strings(Index_ID) & "- "
                End If
            Next
            
            If Sequence_Exist <> 0 Then
                pop_id(Index_ID) = Sequence_Exist
                sequences_added = sequences_added + 1
                Genename(Index_ID) = w_gene_name
                Direction(Index_ID) = "n"
                Clustal_Do = "no"
            Else
                pline = "Sequence can not be appended population " & line_name(Index_ID) & " does not exist in populations table.  Add population before append it!"
                Print #fhandleG, pline
                no_records = True
                Index_ID = Index_ID + 1
            End If
                
        Else
            MsgBox ("Invalid file name format... check file format" & Sourcefile)
            w_include_sequences = False
        End If
            CmdConvert.Enabled = False
            CmdOK.Enabled = False
            CmdSelect.Enabled = True
            If no_records Then
                    MsgBox ("some populations does not exist... check error file: " & Targetfile)
                    w_include_sequences = False
            End If
            Close #file_handle
            Close
    Else
        MsgBox ("You should provide a file name")
    End If
'    Screen.MousePointer = 0
    Unload Me

End Sub


Private Sub CmdSelect_Click()

'OpenDir.Visible = True

Filename.Visible = True
OpenFile.Filename = ""
OpenFile.Flags = &H2 Or &H800 Or &H4
OpenFile.CancelError = False
OpenFile.Filter = "*.*|*.*"
OpenFile.FilterIndex = 1
OpenFile.InitDir = ImageDir
OpenFile.DialogTitle = "Input Template-Layout File"
OpenFile.Action = 1
Sourcefile = Trim(OpenFile.Filename)
If Sourcefile <> "" Then
    Filename.Text = Sourcefile
    CmdConvert.Enabled = True
Else
    MsgBox ("You should provide a filename")
End If

End Sub

Private Sub Form_Load()

'* Author. Hector Sanchez Villeda
'* Institution. University of Missouri-Columbia
'* Missouri Maize Project
'* Version   : 1.0 (2001)
'* Copyright 2001 University of Missouri-Columbia.
Dim i As Integer

CmdSelect.Enabled = True
CmdConvert.Enabled = False
CmdOK.Enabled = False
Filename.Visible = False

For i = 1 To 50
    New_Seq_Strings(i) = ""
    New_Qual_Strings(i) = ""
    Direction(i) = ""
    seq_length(i) = 0
    line_name(i) = ""
Next

End Sub


Function Assign_Sequence_Fields(linestr As String, k As Integer) As Boolean

Dim Estab As String * 1
Dim i As Integer
Dim found As Integer

Estab = Chr(9)

For i = 1 To 6
    found = InStr(1, linestr, Estab)
        If i = 1 Then
            line_name(k) = Mid(linestr, 2, found - 2)
        Else
            If i = 2 Then
                seq_length(k) = Mid(linestr, 1, found - 1)
            Else
                If i = 3 Then
                    Direction(k) = Mid(linestr, 1, found - 1)
                Else
                    If i = 4 Then
                        Clustal_Do = Mid(linestr, 1, found - 1)
                    Else
                        If i = 5 Then
                            Genename(k) = Mid(linestr, 1, found - 1)
                        Else
                            Ampliconname(k) = linestr
                        End If
                    End If
                End If
            End If
        End If
    linestr = Mid(linestr, found + 1, Len(linestr))
Next

If Trim(line_name(k)) = "" Or Trim(seq_length(k)) = "" Or Trim(Direction(k)) = "" Or Trim(Clustal_Do) = "" Or Trim(Genename(k)) = "" Or Trim(Ampliconname(k)) = "" Then
    Assign_Sequence_Fields = False
Else
    Assign_Sequence_Fields = True
End If

End Function
