# Supplementary material for: DNAAlignEditor: DNA alignment editor tool
Source: BMC Bioinformatics. 2008 Mar 19;9:154. doi: 10.1186/1471-2105-9-154 (PMC2322986; doi:10.1186/1471-2105-9-154)
Supplement: Additional file 3 — DNA alignment editor tool source core. Source code for DNA align editor tool in zip format. [file 1471-2105-9-154-S3.zip › Source/frmAlignProcessed.frm]

VERSION 5.00
Object = "{0BA686C6-F7D3-101A-993E-0000C0EF6F5E}#1.0#0"; "Threed32.ocx"
Object = "{5E9E78A0-531B-11CF-91F6-C2863C385E30}#1.0#0"; "MSFLXGRD.OCX"
Object = "{67397AA1-7FB1-11D0-B148-00A0C922E820}#6.0#0"; "MSADODC.OCX"
Begin VB.Form frmAlignProcessed 
   Caption         =   "Align Processed Files"
   ClientHeight    =   7980
   ClientLeft      =   60
   ClientTop       =   345
   ClientWidth     =   10725
   HelpContextID   =   290
   Icon            =   "frmAlignProcessed.frx":0000
   LinkTopic       =   "Form1"
   ScaleHeight     =   8027.078
   ScaleMode       =   0  'User
   ScaleWidth      =   10725
   StartUpPosition =   3  'Windows Default
   Begin VB.Frame Frame1 
      Height          =   7680
      Left            =   120
      TabIndex        =   0
      Top             =   116
      Width           =   10335
      Begin MSAdodcLib.Adodc Data_aux3 
         Height          =   330
         Left            =   2520
         Top             =   7360
         Visible         =   0   'False
         Width           =   1200
         _ExtentX        =   2117
         _ExtentY        =   582
         ConnectMode     =   0
         CursorLocation  =   3
         IsolationLevel  =   -1
         ConnectionTimeout=   15
         CommandTimeout  =   30
         CursorType      =   3
         LockType        =   3
         CommandType     =   8
         CursorOptions   =   0
         CacheSize       =   50
         MaxRecords      =   0
         BOFAction       =   0
         EOFAction       =   0
         ConnectStringType=   1
         Appearance      =   1
         BackColor       =   -2147483643
         ForeColor       =   -2147483640
         Orientation     =   0
         Enabled         =   -1
         Connect         =   ""
         OLEDBString     =   ""
         OLEDBFile       =   ""
         DataSourceName  =   ""
         OtherAttributes =   ""
         UserName        =   ""
         Password        =   ""
         RecordSource    =   ""
         Caption         =   "Adodc1"
         BeginProperty Font {0BE35203-8F91-11CE-9DE3-00AA004BB851} 
            Name            =   "MS Sans Serif"
            Size            =   8.25
            Charset         =   0
            Weight          =   400
            Underline       =   0   'False
            Italic          =   0   'False
            Strikethrough   =   0   'False
         EndProperty
         _Version        =   393216
      End
      Begin MSAdodcLib.Adodc Data_aux2 
         Height          =   330
         Left            =   1320
         Top             =   7360
         Visible         =   0   'False
         Width           =   1200
         _ExtentX        =   2117
         _ExtentY        =   582
         ConnectMode     =   0
         CursorLocation  =   3
         IsolationLevel  =   -1
         ConnectionTimeout=   15
         CommandTimeout  =   30
         CursorType      =   3
         LockType        =   3
         CommandType     =   8
         CursorOptions   =   0
         CacheSize       =   50
         MaxRecords      =   0
         BOFAction       =   0
         EOFAction       =   0
         ConnectStringType=   1
         Appearance      =   1
         BackColor       =   -2147483643
         ForeColor       =   -2147483640
         Orientation     =   0
         Enabled         =   -1
         Connect         =   ""
         OLEDBString     =   ""
         OLEDBFile       =   ""
         DataSourceName  =   ""
         OtherAttributes =   ""
         UserName        =   ""
         Password        =   ""
         RecordSource    =   ""
         Caption         =   "Adodc1"
         BeginProperty Font {0BE35203-8F91-11CE-9DE3-00AA004BB851} 
            Name            =   "MS Sans Serif"
            Size            =   8.25
            Charset         =   0
            Weight          =   400
            Underline       =   0   'False
            Italic          =   0   'False
            Strikethrough   =   0   'False
         EndProperty
         _Version        =   393216
      End
      Begin MSAdodcLib.Adodc Data_aux 
         Height          =   330
         Left            =   120
         Top             =   7360
         Visible         =   0   'False
         Width           =   1200
         _ExtentX        =   2117
         _ExtentY        =   582
         ConnectMode     =   0
         CursorLocation  =   3
         IsolationLevel  =   -1
         ConnectionTimeout=   15
         CommandTimeout  =   30
         CursorType      =   3
         LockType        =   3
         CommandType     =   8
         CursorOptions   =   0
         CacheSize       =   50
         MaxRecords      =   0
         BOFAction       =   0
         EOFAction       =   0
         ConnectStringType=   1
         Appearance      =   1
         BackColor       =   -2147483643
         ForeColor       =   -2147483640
         Orientation     =   0
         Enabled         =   -1
         Connect         =   ""
         OLEDBString     =   ""
         OLEDBFile       =   ""
         DataSourceName  =   ""
         OtherAttributes =   ""
         UserName        =   ""
         Password        =   ""
         RecordSource    =   ""
         Caption         =   "Adodc1"
         BeginProperty Font {0BE35203-8F91-11CE-9DE3-00AA004BB851} 
            Name            =   "MS Sans Serif"
            Size            =   8.25
            Charset         =   0
            Weight          =   400
            Underline       =   0   'False
            Italic          =   0   'False
            Strikethrough   =   0   'False
         EndProperty
         _Version        =   393216
      End
      Begin MSFlexGridLib.MSFlexGrid GrdSelected 
         Height          =   5295
         Left            =   5280
         TabIndex        =   5
         Top             =   240
         Width           =   4695
         _ExtentX        =   8281
         _ExtentY        =   9340
         _Version        =   393216
         ScrollBars      =   2
      End
      Begin MSFlexGridLib.MSFlexGrid GrdDirectories 
         Height          =   5295
         Left            =   240
         TabIndex        =   4
         Top             =   240
         Width           =   4695
         _ExtentX        =   8281
         _ExtentY        =   9340
         _Version        =   393216
         ScrollBars      =   2
      End
      Begin Threed.SSCommand CmdClose 
         Height          =   975
         Left            =   7440
         TabIndex        =   2
         Top             =   6000
         Width           =   1335
         _Version        =   65536
         _ExtentX        =   2355
         _ExtentY        =   1720
         _StockProps     =   78
         Caption         =   "Close"
         BeginProperty Font {0BE35203-8F91-11CE-9DE3-00AA004BB851} 
            Name            =   "Arial Black"
            Size            =   9.75
            Charset         =   0
            Weight          =   400
            Underline       =   0   'False
            Italic          =   0   'False
            Strikethrough   =   0   'False
         EndProperty
         Picture         =   "frmAlignProcessed.frx":0CCA
      End
      Begin Threed.SSCommand CmdSelect 
         Height          =   975
         Left            =   5880
         TabIndex        =   1
         Top             =   6000
         Width           =   1335
         _Version        =   65536
         _ExtentX        =   2355
         _ExtentY        =   1720
         _StockProps     =   78
         Caption         =   "Select"
         BeginProperty Font {0BE35203-8F91-11CE-9DE3-00AA004BB851} 
            Name            =   "Arial Black"
            Size            =   9.75
            Charset         =   0
            Weight          =   400
            Underline       =   0   'False
            Italic          =   0   'False
            Strikethrough   =   0   'False
         EndProperty
         Picture         =   "frmAlignProcessed.frx":111C
      End
      Begin Threed.SSPanel Panel 
         Height          =   1335
         Left            =   360
         Negotiate       =   -1  'True
         TabIndex        =   7
         Top             =   6000
         Visible         =   0   'False
         Width           =   3405
         _Version        =   65536
         _ExtentX        =   6006
         _ExtentY        =   2355
         _StockProps     =   15
         Caption         =   "Saving Records please wait ..."
         BackColor       =   12632256
         BeginProperty Font {0BE35203-8F91-11CE-9DE3-00AA004BB851} 
            Name            =   "Comic Sans MS"
            Size            =   12
            Charset         =   0
            Weight          =   400
            Underline       =   0   'False
            Italic          =   0   'False
            Strikethrough   =   0   'False
         EndProperty
         BevelInner      =   1
         Outline         =   -1  'True
         Autosize        =   1
         Begin VB.PictureBox picpor 
            Height          =   300
            Left            =   390
            ScaleHeight     =   240
            ScaleWidth      =   2445
            TabIndex        =   8
            Top             =   840
            Width           =   2510
            Begin VB.Shape Fill 
               BackColor       =   &H0000FF00&
               BackStyle       =   1  'Opaque
               Height          =   255
               Left            =   0
               Top             =   0
               Width           =   13
            End
            Begin VB.Label lblpor 
               Alignment       =   2  'Center
               BackStyle       =   0  'Transparent
               Caption         =   "0%"
               BeginProperty Font 
                  Name            =   "Lucida Sans Unicode"
                  Size            =   9
                  Charset         =   0
                  Weight          =   400
                  Underline       =   0   'False
                  Italic          =   0   'False
                  Strikethrough   =   0   'False
               EndProperty
               ForeColor       =   &H8000000E&
               Height          =   195
               Left            =   120
               TabIndex        =   9
               Top             =   0
               Width           =   2509
            End
         End
      End
      Begin VB.Label LblDir 
         Caption         =   "Total of Directories to Process:"
         ForeColor       =   &H00FF0000&
         Height          =   255
         Left            =   240
         TabIndex        =   6
         Top             =   5640
         Width           =   2895
      End
      Begin VB.Label LblSelect 
         Caption         =   "Double Click on File to UnSelect"
         ForeColor       =   &H00FF0000&
         Height          =   255
         Left            =   5400
         TabIndex        =   3
         Top             =   5640
         Width           =   3255
      End
   End
End
Attribute VB_Name = "frmAlignProcessed"
Attribute VB_GlobalNameSpace = False
Attribute VB_Creatable = False
Attribute VB_PredeclaredId = True
Attribute VB_Exposed = False
Dim Gene As String * 25
Dim Seqs As String * 10
Dim Sites As String * 10
Dim Segr As String * 10
Dim Hapl As String * 10
Dim Pi As String * 10
Dim SeqsT As String * 10
Dim SitesT As String * 10
Dim SegrT As String * 10
Dim HaplT As String * 10
Dim PiT As String * 10
Dim Gene_W As String * 25
Dim Index_ID As Integer
Dim file_handle As Integer
Dim Tot_Bases As Integer


Private Sub CmdClose_Click()
Unload Me

End Sub

Private Sub CmdSelect_Click()
Dim Porcent As Double
Dim Group_N As String
Dim File_Path As String
Dim File_Number As Integer


Porcent = 2500 / GrdSelected.Rows - 1
Fill.Width = 5

Panel.Visible = False

    Panel.Visible = True
    Panel.Refresh
    Panel.Caption = "    Saving records please wait...  "
    GrdSelected.Col = 1
    File_Number = 2

' Initialize Variables
    sequences_added = 0
    Tot_Bases = 0
    Max_Bases_Phrap = 0
    align_ok = True
    Screen.MousePointer = 11
    
    For Index_ID = 0 To 300
        New_Seq_Strings(Index_ID) = ""
        New_Qual_Strings(Index_ID) = ""
'        pop_id(Index_ID) = 0
    Next
    
    Index_ID = 0
    Phrap_Error = False
    
' End initialize


For I = 1 To GrdSelected.Rows - 1
    GrdSelected.Row = I
'    Grdselected.Col = 0
'    File_Path = GrdSelected.Text
    GrdDirectories.Col = 1
    File_Path = GrdDirectories.Text
    GrdSelected.Col = 1
    Panel.Caption = "Processing file ...: " & GrdSelected.Text
    File_Number = I
    Call Import_Phrap_Format(Trim$(Trim$(File_Path) & "\" & GrdSelected.Text), File_Number)
    Porcent = Round((2500 / GrdSelected.ColS) * I)
    counter = Round((I / GrdSelected.ColS) * 100)
    lblpor.Caption = counter & "%"
    Fill.Width = Porcent
    picpor.Visible = True
    Panel.Refresh
Next
    
'            sequences_added = GrdSelected.Rows - 1
' Check Validation
If Phrap_Error = False Then
'                sequences_added = Index_ID
    Tot_Bases = Max_Bases_Phrap
    Call Examine_Sequences
    Call Evaluate_Statistics(sequences_added, Tot_Bases)
'    align_id_w = Get_Max_Alignments(Data_aux2)
'    w_align_id = align_id_w
    Call Add_Alignments2(w_gene_id, w_number_seqs, w_align_version, w_align_parent_id, w_amplicon_id)
    Call Get_New_Align_ID(Data_aux2)
    Call Update_Alignments(w_align_length, w_align_core_length, w_align_core_left, w_align_core_right, w_align_1nt, w_align_2nt, w_align_3nt, w_align_4nt, w_align_5nt, w_align_6nt, w_core_1nt, w_core_2nt, w_core_3nt, w_core_4nt, w_core_5nt, w_core_6nt)
    J = 1
    For I = 1 To sequences_added
        w_align_order = I
        w_pop_id = pop_id(J)
'        seq_id_phrap_w = Get_Max_Seq_Phrap(Data_aux2)
        Call Add_Seq_Phrap("n", w_pop_id, w_gene_id, New_Seq_Strings(I), New_Qual_Strings(I), "f")
'        align_seq_id_w = Get_Max_Align_Sequences(Data_aux2)
        seq_id_phrap_w = Get_Max_Seq_Phrap(Data_aux2)
        w_seq_id_phrap = seq_id_phrap_w
        Call Add_Align_Sequences(w_align_id, w_seq_id_phrap, w_align_order, w_gene_id, w_amplicon_id, w_pop_id, New_Seq_Strings(I), New_Qual_Strings(I))
        J = J + 1
        w_pop_id = pop_id(J)
    Next
    Screen.MousePointer = 0
    Close #file_handle
    Close #fhandleG
    Close
    MsgBox ("Process successfully finished...")
Else
    Screen.MousePointer = 0
    Close #file_handle
    Close #fhandleG
    Close
    MsgBox ("No alignments added to the database, process finished with errors check log file...")
End If

Close
Unload Me

End Sub

Private Sub Import_Phrap_Format(Sourcefile As String, File_Set As Integer)

    Dim Population_Exist As Integer
    Dim gene_id As Integer
    Dim pop_name As String
    Dim contigs_w As Integer
    Dim align_ok As Boolean
    Dim J As Integer
    Dim I As Integer
    Dim pline As String
    Dim diff As Integer
    Dim jline As String
    Dim First_Time As Boolean
    
    file_handle = FreeFile
    On Error Resume Next
    jline = ""

    Open Trim$(Sourcefile) For Input As #file_handle
    
    If Err = 0 Then
        Input #file_handle, aline
        pline = aline
        If Mid(pline, 1, 2) = "AS" Then
            contigs_w = Mid(pline, 4, 2)
'            pop_name = Mid(pline, 2, Len(pline))
'            Popname(Index_ID) = pop_name
            pline = ""
            Input #file_handle, aline
            First_Time = True
' Put sequences as an array of string and quality value standard 15
            If contigs_w > 0 Then
                For I = 1 To contigs_w
                    align_ok = True
                    If I > 1 Then
                        While Not EOF(file_handle) And align_ok
                            Input #file_handle, aline
                            pline = aline
                            If Mid(aline, 1, 2) = "CO" Then
                                align_ok = False
                            End If
                        Wend
                        Refresh_Populations (Index_ID)
                    End If
                    align_ok = True
                    Index_ID = Index_ID + 1
                    While Not EOF(file_handle) And align_ok
                        If I = 1 Then
                            Input #file_handle, aline
                        Else
                            If First_Time = True Then
                                First_Time = False
                            Else
                                Input #file_handle, aline
                            End If
                        End If
                        pline = aline
                        If Mid(aline, 1, 2) = "CO" Then
                            Tot_Bases = Get_Sequence_Bases(pline)
                        Else
                            If Len(New_Seq_Strings(Index_ID)) < Tot_Bases Then
                                For J = 1 To Len(pline)
                                    If Mid(pline, J, 1) = "*" Then
                                        Tot_Bases = Tot_Bases - 1
                                    Else
                                        jline = jline & UCase(Mid(pline, J, 1))
                                    End If
                                Next
                                pline = jline
                                jline = ""
                                New_Seq_Strings(Index_ID) = Trim(Trim(New_Seq_Strings(Index_ID)) & Trim(pline))
                            Else
                                align_ok = False
                            End If
                        End If
                    Wend
                    If Tot_Bases > Max_Bases_Phrap Then
                        Max_Bases_Phrap = Tot_Bases
                    End If
                        
                    align_ok = True
                    While Not EOF(file_handle) And align_ok
                        Input #file_handle, aline
                        pline = aline
                        If Mid(aline, 1, 2) = "BQ" Then
                            Tot_Quality = 0
                        Else
                            If Tot_Quality < Tot_Bases Then
                                If Trim(pline) <> "" Then
                                    New_Qual_Strings(Index_ID) = New_Qual_Strings(Index_ID) & pline & " "
                                    Tot_Quality = Tot_Quality + Check_Quality(pline)
                                Else
                                    diff = Tot_Bases - Tot_Quality
                                    For J = 1 To diff
                                        New_Qual_Strings(Index_ID) = New_Qual_Strings(Index_ID) & "- "
                                    Next
                                    pline = "Total quality scores: " & Tot_Quality & " does match with total bases: " & Tot_Bases & "File Processed: " & Sourcefile
                                    Print #fhandleG, pline
                                    align_ok = False
                                    Phrap_Error = True
                                End If
                            Else
                                align_ok = False
                                New_Qual_Strings(Index_ID) = Trim(New_Qual_Strings(Index_ID))
                            End If
                        End If
                    Wend
                sequences_added = sequences_added + 1
                Next
                Close #file_handle
            Else
                pline = "File not processed in Phrap properly no bases: " & contigs_w & "File Processed: " & Sourcefile
                Print #fhandleG, pline
                MsgBox ("File not processed in Phrap properly no bases: " & contigs_w & "File Processed: " & Sourcefile)
                Index_ID = Index_ID + 1
            End If
        Else
            MsgBox ("Invalid file name format... check file format line 1 does not match" & Sourcefile)
            align_ok = False
        End If
    Else
        MsgBox ("You should provide a file name")
        pline = "File not Found: " & Sourcefile
        Print #fhandleG, pline
        Phrap_Error = True
    
    End If
'    Unload Me

End Sub


Private Sub Form_Load()


'* Author. Hector Sanchez Villeda
'* Institution. University of Missouri-Columbia
'* Missouri Maize Project
'* Version   : 1.0 (2001)
'* Copyright 2001 University of Missouri-Columbia.


Screen.MousePointer = 11
GrdDirectories.ColS = 2
GrdDirectories.ColWidth(0) = 1
GrdDirectories.ColWidth(1) = 4690
GrdSelected.ColS = 2
GrdSelected.ColWidth(0) = 1500
GrdSelected.ColWidth(1) = 3370

Screen.MousePointer = 0

End Sub


Private Sub GrdSelected_DblClick()

Dim var_text1, var_text2, var_text3 As String
Dim I As Integer

If GrdSelected.Row > 0 Then
    GrdSelected.Col = 0
    GrdSelected.Text = ""
    GrdSelected.Col = 1
    GrdSelected.Text = ""
End If
If GrdSelected.Row < GrdSelected.Rows - 1 And GrdSelected.Rows > 0 Then
   For I = GrdSelected.Row + 1 To GrdSelected.Rows - 1
        GrdSelected.Row = I
        GrdSelected.Col = 0
        var_text1 = GrdSelected.Text
        GrdSelected.Col = 1
        var_text2 = GrdSelected.Text
        GrdSelected.Row = I - 1
        GrdSelected.Col = 0
        GrdSelected.Text = var_text1
        GrdSelected.Col = 1
        GrdSelected.Text = var_text2
   Next
End If

If GrdSelected.Rows > 1 Then
    GrdSelected.Rows = GrdSelected.Rows - 1
End If

LblSelect.Caption = "Total of files to Process: " & GrdSelected.Rows - 1

End Sub

Sub Examine_Sequences()

Dim I As Integer
Dim J As Integer
Dim Bases As Integer

    w_number_seqs = sequences_added
    w_align_version = "0"
    w_align_parent_id = "0"
    For I = 1 To sequences_added
        If Tot_Bases > Len(New_Seq_Strings(I)) Then
            Bases = Tot_Bases - Len(New_Seq_Strings(I))
            For J = 1 To Bases
                New_Seq_Strings(I) = New_Seq_Strings(I) + "-"
                New_Qual_Strings(I) = New_Qual_Strings(I) + " -"
            Next
        End If
    Next

End Sub


Sub Evaluate_Statistics(Num_seqs As Integer, Num_Bases As Integer)

Dim CounterA As Integer 'Adenine
Dim CounterG As Integer 'Guanine
Dim CounterC As Integer 'Citosine
Dim CounterT As Integer 'Tiamine
Dim CounterN As Integer 'None
Dim CounterD As Integer 'Dash
Dim CounterQ As Integer 'Question mark
Dim BaseCode As OLE_COLOR
Dim TotalBase As Integer
Dim I As Integer
Dim J As Integer
Dim K As Integer
Dim Base As String * 1
Dim w_core_length, w_core_left, w_core_right, w_tot_length As Integer
Dim SW_Core As Boolean
Dim add_bases As Integer

    TotalBase = Num_seqs
    For I = 1 To Num_Bases
        'AlignGrid2.Col = i
        CounterA = 0
        CounterG = 0
        CounterC = 0
        CounterT = 0
        CounterN = 0
        CounterD = 0
        CounterQ = 0
        K = 0
        For J = 1 To Num_seqs
            Base = Mid(New_Seq_Strings(J), I, 1)
            Select Case Base:
                Case "-": '-
                    CounterD = CounterD + 1
                Case "A", "a": 'A   65 &HC000&
                    CounterA = CounterA + 1
                Case "G", "g": 'G &HFFFF&
                    CounterG = CounterG + 1
                Case "C", "c": 'C  67 &HFF8080
                    CounterC = CounterC + 1
                Case "T", "t": 'T    84 &HFF&
                    CounterT = CounterT + 1
                Case "N", "n": 'N   78 &HC0C0C0
                    CounterN = CounterN + 1
                Case "?": '?   63 &HFF00FF
                    CounterQ = CounterQ + 1
                Case Else  '?
                    CounterQ = CounterQ + 1
            End Select
        
        Next
' Total counter
        K = K + 1
        TotalD(K, I) = CounterD
        TotalA(K, I) = CounterA
        TotalG(K, I) = CounterG
        TotalC(K, I) = CounterC
        TotalT(K, I) = CounterT
        TotalN(K, I) = CounterN
        TotalQ(K, I) = CounterQ
    Next
    
' Find starting of Core according to consensus
    SW_Core = False
    w_core_left = 0
    w_core_length = 0
    w_core_right = 0
    K = 1
    For I = 1 To 6
        Summary_Seq(I) = 0
        Summary_Core(I) = 0
    Next
    
    For I = 1 To Num_Bases
' Sumarize information about alignments length
        Call Summary_Alignments(K, I)
        add_bases = TotalT(K, I) + TotalA(K, I) + TotalG(K, I) + TotalC(K, I)
        If (add_bases = Num_seqs And SW_Core = False) Then
            Call Summary_Core_Length(K, I)
            w_core_left = I
            SW_Core = True
        Else
            If (add_bases = Num_seqs And SW_Core = True) Then
'                Call Summary_Core_Length(k, I)
                If w_core_right > 3 Then
                    w_core_right = I - 3
                End If
            End If
        End If
    Next
    
    
    For I = Num_Bases To 1 Step -1
' Sumarize information about alignments length
                
    '    Call Summary_Alignments(k, I)
        add_bases = TotalT(K, I) + TotalA(K, I) + TotalG(K, I) + TotalC(K, I)
        If (add_bases = Num_seqs) Then
'            Call Summary_Core_Length(k, I)
            w_core_right = I
            I = 1
        End If
    Next
    
    
    
'            If w_core_left > 3 Then 'It does not accept negative values
'                w_core_left = I - 3
'            End If
'            If w_core_right > 3 Then 'It does not accept negative values
'                w_core_right = I - 3
'            End If
    
    
    
    
    For I = w_core_left To w_core_right - 1
        Call Summary_Core_Length(K, I)
    Next
    w_core_length = w_core_right - w_core_left + 1
    w_align_core_left = w_core_left
    w_align_core_right = w_core_right
    w_align_core_length = w_core_length
    w_tot_length = Num_Bases
    w_align_length = w_tot_length
    w_align_1nt = Summary_Seq(1)
    w_align_2nt = Summary_Seq(2)
    w_align_3nt = Summary_Seq(3)
    w_align_4nt = Summary_Seq(4)
    w_align_5nt = Summary_Seq(5)
    w_align_6nt = Summary_Seq(6)
    w_core_1nt = Summary_Core(1)
    w_core_2nt = Summary_Core(2)
    w_core_3nt = Summary_Core(3)
    w_core_4nt = Summary_Core(4)
    w_core_5nt = Summary_Core(5)
    w_core_6nt = Summary_Core(6)

End Sub

Sub Refresh_Populations(Index_ID As Integer)

Dim I As Integer
Dim x_pop_id(TotRows) As Integer

    For I = 0 To TotRows
        x_pop_id(I) = pop_id(I)
    Next
    
    For I = Index_ID To TotRows - 1
        pop_id(I + 1) = x_pop_id(I)
    Next
    
End Sub
