# Supplementary material for: DNAAlignEditor: DNA alignment editor tool
Source: BMC Bioinformatics. 2008 Mar 19;9:154. doi: 10.1186/1471-2105-9-154 (PMC2322986; doi:10.1186/1471-2105-9-154)
Supplement: Additional file 3 — DNA alignment editor tool source core. Source code for DNA align editor tool in zip format. [file 1471-2105-9-154-S3.zip › Source/frmAlignProcessed.log]

Line 115: Property Picture in CmdClose had an invalid file reference.
Line 137: Property Picture in CmdSelect had an invalid file reference.
Line 115: Property Picture in CmdClose had an invalid file reference.
Line 137: Property Picture in CmdSelect had an invalid file reference.
