# Supplementary material for: DNAAlignEditor: DNA alignment editor tool
Source: BMC Bioinformatics. 2008 Mar 19;9:154. doi: 10.1186/1471-2105-9-154 (PMC2322986; doi:10.1186/1471-2105-9-154)
Supplement: Additional file 3 — DNA alignment editor tool source core. Source code for DNA align editor tool in zip format. [file 1471-2105-9-154-S3.zip › Source/frmConnect.frm]

VERSION 5.00
Object = "{0BA686C6-F7D3-101A-993E-0000C0EF6F5E}#1.0#0"; "Threed32.ocx"
Begin VB.Form frmConnect 
   BorderStyle     =   0  'None
   Caption         =   "Connection to Sybase SQL/Server"
   ClientHeight    =   4455
   ClientLeft      =   0
   ClientTop       =   0
   ClientWidth     =   7770
   HelpContextID   =   160
   Icon            =   "frmConnect.frx":0000
   LinkTopic       =   "Form1"
   MDIChild        =   -1  'True
   ScaleHeight     =   4455
   ScaleWidth      =   7770
   Begin Threed.SSCommand btnExit 
      Height          =   1095
      Left            =   960
      TabIndex        =   1
      Top             =   2640
      Width           =   6015
      _Version        =   65536
      _ExtentX        =   10610
      _ExtentY        =   1931
      _StockProps     =   78
      Caption         =   "Exit"
      BeginProperty Font {0BE35203-8F91-11CE-9DE3-00AA004BB851} 
         Name            =   "Lucida Sans Unicode"
         Size            =   9.75
         Charset         =   0
         Weight          =   400
         Underline       =   0   'False
         Italic          =   0   'False
         Strikethrough   =   0   'False
      EndProperty
      MouseIcon       =   "frmConnect.frx":0CCA
      Picture         =   "frmConnect.frx":0CE6
   End
   Begin Threed.SSCommand cmdConnect 
      Height          =   1095
      Left            =   960
      TabIndex        =   0
      Top             =   1200
      Width           =   6015
      _Version        =   65536
      _ExtentX        =   10610
      _ExtentY        =   1931
      _StockProps     =   78
      Caption         =   "Connect"
      BeginProperty Font {0BE35203-8F91-11CE-9DE3-00AA004BB851} 
         Name            =   "Lucida Sans Unicode"
         Size            =   9.75
         Charset         =   0
         Weight          =   400
         Underline       =   0   'False
         Italic          =   0   'False
         Strikethrough   =   0   'False
      EndProperty
      MouseIcon       =   "frmConnect.frx":1138
      Picture         =   "frmConnect.frx":158A
   End
   Begin VB.Frame fraConnectInfo 
      Height          =   3015
      Left            =   480
      TabIndex        =   3
      Top             =   960
      Visible         =   0   'False
      Width           =   6735
   End
   Begin VB.Label labTitle 
      Caption         =   "MSAccess / MS Windows"
      BeginProperty Font 
         Name            =   "MS Sans Serif"
         Size            =   12
         Charset         =   0
         Weight          =   700
         Underline       =   0   'False
         Italic          =   -1  'True
         Strikethrough   =   0   'False
      EndProperty
      ForeColor       =   &H00FF0000&
      Height          =   495
      Left            =   2520
      TabIndex        =   2
      Top             =   240
      Width           =   4815
   End
End
Attribute VB_Name = "frmConnect"
Attribute VB_GlobalNameSpace = False
Attribute VB_Creatable = False
Attribute VB_PredeclaredId = True
Attribute VB_Exposed = False

  Dim open_flag As Boolean

' Exit the application.
'
Private Sub BtnExit_Click()
  Unload frmConnect
  End
End Sub


Private Sub cmdConnect_Click()

    Dim file_handle As Integer
    Dim line As String
    Dim getrec As Double
    Dim myDate
    Dim Conn1 As Boolean

       Screen.MousePointer = 11
       
       DBPATH = Read_Section("DATABASE", "Dir", "C:\Program Files\DNAAlignEditor\DNAEditor.ini")
       If Trim$(DBPATH) = "" Then
         DBPATH = "C:\Program Files\DNAAlignEditor\dnadb.mdb"
       End If

       Conn1 = connect(DBPATH)
        If Conn1 Then
          Quality_Standard = "0"
          User_ID = 1
          myDate = Date
          MDILabDB.PanDesc.Caption = "Database: " & Trim(DB_name) & Space(35) & "Date: " & Trim(myDate)
          Load MDILabDB
          MDILabDB.MDI_Data.Enabled = True
          MDILabDB.MDI_View.Enabled = True
          MDILabDB.MDI_CATALOG.Enabled = True
          MDILabDB.MDI_Connect.Enabled = False
          PathClustal = Read_Section("CLUSTAL", "PATHCLUSTAL", "C:\Program Files\DNAAlignEditor\DNAEditor.ini")
          ClustalDir = Read_Section("CLUSTALDIR", "CLUSTALDIR", "C:\Program Files\DNAAlignEditor\DNAEditor.ini")
          Quality_Standard = Read_Section("QUALITY", "QUALITY", "C:\Program Files\DNAAlignEditor\DNAEditor.ini")
          MuscleDir = Read_Section("MUSCLEDIR", "MUSCLEDIR", "C:\Program Files\DNAAlignEditor\DNAEditor.ini")
          PathMuscle = Read_Section("MUSCLE", "PATHMUSCLE", "C:\Program Files\DNAAlignEditor\DNAEditor.ini")
          PathViewTree = Read_Section("VIEWTREE", "PATHVIEWTREE", "C:\Program Files\DNAAlignEditor\DNAEditor.ini")
          ViewTreeDir = Read_Section("VIEWTREEDIR", "VIEWTREEDIR", "C:\Program Files\DNAAlignEditor\DNAEditor.ini")
           If Trim(Quality_Standard) = "0" Or Trim(Quality_Standard) = "" Then
                Quality_Standard = "15"
           End If
           MDILabDB.Show
          Unload frmConnect
       End If
       Screen.MousePointer = 0

End Sub


' Initialize the Connect form.  Set it to the right size,
' display connection parameters from a file, and if debug
' mode is set, let the user choose among several available
' SequeLink servers.
'
Private Sub Form_Load()

'* Author. Hector Sanchez Villeda
'* Institution. University of Missouri-Columbia
'* SNP Discovery Project
'* Version   : 1.0 (2005)
'* Copyright 2005 University of Missouri-Columbia.
  
  Dim file_handle As Integer
  Dim aline As String
  
  file_handle = FreeFile
  open_flag = False
   
  On Error Resume Next
       
End Sub
'
' This is the local version of DoDisconnect.
' It disconnects from SQL SERVER, then sets up the
' Connect form appearance appropriately
'
Private Sub PerformDisconnect()
'  Call DoDisconnect
'  Call ConnectSetup
End Sub

Private Sub txtPassword_KeyPress(KeyAscii As Integer)

Dim tecla As Integer

tecla = KeyAscii

If tecla = 13 Then 'enter
    tecla = 0
    Call cmdConnect_Click
End If

End Sub
