# Supplementary material for: DNAAlignEditor: DNA alignment editor tool
Source: BMC Bioinformatics. 2008 Mar 19;9:154. doi: 10.1186/1471-2105-9-154 (PMC2322986; doi:10.1186/1471-2105-9-154)
Supplement: Additional file 3 — DNA alignment editor tool source core. Source code for DNA align editor tool in zip format. [file 1471-2105-9-154-S3.zip › Source/frmGeneAmplicon.frm]

VERSION 5.00
Object = "{0BA686C6-F7D3-101A-993E-0000C0EF6F5E}#1.0#0"; "Threed32.ocx"
Begin VB.Form frmGeneAmplicon 
   Caption         =   "Accept Gene-Amplicon Info"
   ClientHeight    =   3195
   ClientLeft      =   60
   ClientTop       =   450
   ClientWidth     =   6045
   LinkTopic       =   "Form1"
   ScaleHeight     =   3195
   ScaleWidth      =   6045
   StartUpPosition =   3  'Windows Default
   Begin VB.Frame Frame1 
      Height          =   2775
      Left            =   120
      TabIndex        =   0
      Top             =   120
      Width           =   5775
      Begin VB.TextBox txtAmplicon 
         Height          =   375
         Left            =   2040
         TabIndex        =   6
         Top             =   840
         Width           =   2655
      End
      Begin VB.TextBox txtGene 
         Height          =   375
         Left            =   2040
         TabIndex        =   5
         Top             =   240
         Width           =   2655
      End
      Begin Threed.SSCommand CmdClose 
         Height          =   960
         Left            =   3100
         TabIndex        =   2
         Top             =   1680
         Width           =   2385
         _Version        =   65536
         _ExtentX        =   4207
         _ExtentY        =   1693
         _StockProps     =   78
         Caption         =   "Close"
         BeginProperty Font {0BE35203-8F91-11CE-9DE3-00AA004BB851} 
            Name            =   "Lucida Sans Unicode"
            Size            =   9.75
            Charset         =   0
            Weight          =   400
            Underline       =   0   'False
            Italic          =   0   'False
            Strikethrough   =   0   'False
         EndProperty
         Picture         =   "frmGeneAmplicon.frx":0000
      End
      Begin Threed.SSCommand CmdOK 
         Height          =   960
         Left            =   360
         TabIndex        =   1
         Top             =   1680
         Width           =   2385
         _Version        =   65536
         _ExtentX        =   4207
         _ExtentY        =   1693
         _StockProps     =   78
         Caption         =   "OK"
         BeginProperty Font {0BE35203-8F91-11CE-9DE3-00AA004BB851} 
            Name            =   "Lucida Sans Unicode"
            Size            =   9.75
            Charset         =   0
            Weight          =   400
            Underline       =   0   'False
            Italic          =   0   'False
            Strikethrough   =   0   'False
         EndProperty
         Picture         =   "frmGeneAmplicon.frx":0452
      End
      Begin VB.Label Label2 
         Caption         =   "Amplicon Name"
         BeginProperty Font 
            Name            =   "MS Sans Serif"
            Size            =   9.75
            Charset         =   0
            Weight          =   400
            Underline       =   0   'False
            Italic          =   0   'False
            Strikethrough   =   0   'False
         EndProperty
         Height          =   375
         Left            =   240
         TabIndex        =   4
         Top             =   840
         Width           =   1575
      End
      Begin VB.Label Label1 
         Caption         =   "Gene Name:"
         BeginProperty Font 
            Name            =   "MS Sans Serif"
            Size            =   9.75
            Charset         =   0
            Weight          =   400
            Underline       =   0   'False
            Italic          =   0   'False
            Strikethrough   =   0   'False
         EndProperty
         Height          =   375
         Left            =   240
         TabIndex        =   3
         Top             =   240
         Width           =   1455
      End
   End
End
Attribute VB_Name = "frmGeneAmplicon"
Attribute VB_GlobalNameSpace = False
Attribute VB_Creatable = False
Attribute VB_PredeclaredId = True
Attribute VB_Exposed = False
