# Supplementary material for: DNAAlignEditor: DNA alignment editor tool
Source: BMC Bioinformatics. 2008 Mar 19;9:154. doi: 10.1186/1471-2105-9-154 (PMC2322986; doi:10.1186/1471-2105-9-154)
Supplement: Additional file 3 — DNA alignment editor tool source core. Source code for DNA align editor tool in zip format. [file 1471-2105-9-154-S3.zip › Source/frmGrid3.frm]

VERSION 5.00
Object = "{F9043C88-F6F2-101A-A3C9-08002B2F49FB}#1.2#0"; "comdlg32.ocx"
Object = "{0BA686C6-F7D3-101A-993E-0000C0EF6F5E}#1.0#0"; "Threed32.ocx"
Object = "{5E9E78A0-531B-11CF-91F6-C2863C385E30}#1.0#0"; "MSFLXGRD.OCX"
Object = "{67397AA1-7FB1-11D0-B148-00A0C922E820}#6.0#0"; "MSADODC.OCX"
Begin VB.Form frmGrid3 
   Caption         =   "Query Alignment Tool"
   ClientHeight    =   7110
   ClientLeft      =   60
   ClientTop       =   450
   ClientWidth     =   15180
   HelpContextID   =   230
   Icon            =   "frmGrid3.frx":0000
   LinkTopic       =   "Form1"
   ScaleHeight     =   7110
   ScaleWidth      =   15180
   StartUpPosition =   3  'Windows Default
   Begin MSAdodcLib.Adodc Data_aux3 
      Height          =   330
      Left            =   1800
      Top             =   6960
      Visible         =   0   'False
      Width           =   1200
      _ExtentX        =   2117
      _ExtentY        =   582
      ConnectMode     =   0
      CursorLocation  =   3
      IsolationLevel  =   -1
      ConnectionTimeout=   15
      CommandTimeout  =   30
      CursorType      =   3
      LockType        =   3
      CommandType     =   8
      CursorOptions   =   0
      CacheSize       =   50
      MaxRecords      =   0
      BOFAction       =   0
      EOFAction       =   0
      ConnectStringType=   1
      Appearance      =   1
      BackColor       =   -2147483643
      ForeColor       =   -2147483640
      Orientation     =   0
      Enabled         =   -1
      Connect         =   ""
      OLEDBString     =   ""
      OLEDBFile       =   ""
      DataSourceName  =   ""
      OtherAttributes =   ""
      UserName        =   ""
      Password        =   ""
      RecordSource    =   ""
      Caption         =   ""
      BeginProperty Font {0BE35203-8F91-11CE-9DE3-00AA004BB851} 
         Name            =   "MS Sans Serif"
         Size            =   8.25
         Charset         =   0
         Weight          =   400
         Underline       =   0   'False
         Italic          =   0   'False
         Strikethrough   =   0   'False
      EndProperty
      _Version        =   393216
   End
   Begin MSAdodcLib.Adodc Data_aux2 
      Height          =   330
      Left            =   360
      Top             =   6960
      Visible         =   0   'False
      Width           =   1200
      _ExtentX        =   2117
      _ExtentY        =   582
      ConnectMode     =   0
      CursorLocation  =   3
      IsolationLevel  =   -1
      ConnectionTimeout=   15
      CommandTimeout  =   30
      CursorType      =   3
      LockType        =   3
      CommandType     =   8
      CursorOptions   =   0
      CacheSize       =   50
      MaxRecords      =   0
      BOFAction       =   0
      EOFAction       =   0
      ConnectStringType=   1
      Appearance      =   1
      BackColor       =   -2147483643
      ForeColor       =   -2147483640
      Orientation     =   0
      Enabled         =   -1
      Connect         =   ""
      OLEDBString     =   ""
      OLEDBFile       =   ""
      DataSourceName  =   ""
      OtherAttributes =   ""
      UserName        =   ""
      Password        =   ""
      RecordSource    =   ""
      Caption         =   ""
      BeginProperty Font {0BE35203-8F91-11CE-9DE3-00AA004BB851} 
         Name            =   "MS Sans Serif"
         Size            =   8.25
         Charset         =   0
         Weight          =   400
         Underline       =   0   'False
         Italic          =   0   'False
         Strikethrough   =   0   'False
      EndProperty
      _Version        =   393216
   End
   Begin Threed.SSCommand cmdUpdate 
      Height          =   1005
      Left            =   13950
      TabIndex        =   28
      Top             =   5880
      Visible         =   0   'False
      Width           =   1095
      _Version        =   65536
      _ExtentX        =   1931
      _ExtentY        =   1773
      _StockProps     =   78
      Caption         =   "&Update"
      BeginProperty Font {0BE35203-8F91-11CE-9DE3-00AA004BB851} 
         Name            =   "Arial Narrow"
         Size            =   8.25
         Charset         =   0
         Weight          =   700
         Underline       =   0   'False
         Italic          =   0   'False
         Strikethrough   =   0   'False
      EndProperty
      Picture         =   "frmGrid3.frx":0CCA
   End
   Begin Threed.SSCommand cmdGO 
      Height          =   1005
      Left            =   10200
      TabIndex        =   27
      Top             =   5880
      Width           =   1095
      _Version        =   65536
      _ExtentX        =   1940
      _ExtentY        =   1764
      _StockProps     =   78
      Caption         =   "&GOIndel"
      BeginProperty Font {0BE35203-8F91-11CE-9DE3-00AA004BB851} 
         Name            =   "Arial Narrow"
         Size            =   8.25
         Charset         =   0
         Weight          =   700
         Underline       =   0   'False
         Italic          =   0   'False
         Strikethrough   =   0   'False
      EndProperty
      Picture         =   "frmGrid3.frx":0FE4
   End
   Begin MSComDlg.CommonDialog saveFile 
      Left            =   14640
      Top             =   6720
      _ExtentX        =   847
      _ExtentY        =   847
      _Version        =   393216
   End
   Begin VB.Timer tmrTaskTimer 
      Enabled         =   0   'False
      Interval        =   100
      Left            =   4920
      Top             =   120
   End
   Begin VB.PictureBox picPanel3 
      Height          =   350
      Left            =   13500
      ScaleHeight     =   285
      ScaleWidth      =   735
      TabIndex        =   24
      Top             =   120
      Width           =   800
      Begin VB.Label lblTime 
         Caption         =   "00:00:00"
         Height          =   255
         Left            =   50
         TabIndex        =   25
         Top             =   60
         Width           =   735
      End
   End
   Begin VB.Frame Frame1 
      Height          =   600
      Left            =   7000
      TabIndex        =   21
      Top             =   1000
      Width           =   3900
      Begin VB.OptionButton OptDisable 
         BackColor       =   &H000000FF&
         Caption         =   "Disable Update"
         BeginProperty Font 
            Name            =   "MS Sans Serif"
            Size            =   8.25
            Charset         =   0
            Weight          =   700
            Underline       =   0   'False
            Italic          =   0   'False
            Strikethrough   =   0   'False
         EndProperty
         Height          =   250
         Left            =   2040
         TabIndex        =   23
         Top             =   240
         Width           =   1695
      End
      Begin VB.OptionButton OptEnable 
         BackColor       =   &H00C0FFC0&
         Caption         =   "Enable Update"
         BeginProperty Font 
            Name            =   "MS Sans Serif"
            Size            =   8.25
            Charset         =   0
            Weight          =   700
            Underline       =   0   'False
            Italic          =   0   'False
            Strikethrough   =   0   'False
         EndProperty
         Height          =   250
         Left            =   120
         TabIndex        =   22
         Top             =   240
         Value           =   -1  'True
         Width           =   1695
      End
      Begin VB.Shape Shape1 
         DrawMode        =   12  'Nop
         FillColor       =   &H00FFFFC0&
         FillStyle       =   0  'Solid
         Height          =   600
         Left            =   10
         Top             =   100
         Width           =   3900
      End
   End
   Begin VB.Timer tmrCheckMouse 
      Interval        =   500
      Left            =   4000
      Top             =   96
   End
   Begin Threed.SSCommand cmdInsColumn 
      Height          =   1005
      Left            =   3900
      TabIndex        =   14
      ToolTipText     =   "insert column of bases into the sequences"
      Top             =   5880
      Width           =   1095
      _Version        =   65536
      _ExtentX        =   1940
      _ExtentY        =   1764
      _StockProps     =   78
      Caption         =   "Insert Column"
      BeginProperty Font {0BE35203-8F91-11CE-9DE3-00AA004BB851} 
         Name            =   "Arial Narrow"
         Size            =   8.25
         Charset         =   0
         Weight          =   700
         Underline       =   0   'False
         Italic          =   0   'False
         Strikethrough   =   0   'False
      EndProperty
      Picture         =   "frmGrid3.frx":1436
   End
   Begin Threed.SSCommand cmdMoveRow 
      Height          =   1005
      Left            =   8950
      TabIndex        =   10
      ToolTipText     =   "Select the line you want to move before you click on Move Row button, then click on the row to move selected line"
      Top             =   5880
      Width           =   1095
      _Version        =   65536
      _ExtentX        =   1940
      _ExtentY        =   1764
      _StockProps     =   78
      Caption         =   "Move Row"
      BeginProperty Font {0BE35203-8F91-11CE-9DE3-00AA004BB851} 
         Name            =   "Arial Narrow"
         Size            =   8.25
         Charset         =   0
         Weight          =   700
         Underline       =   0   'False
         Italic          =   0   'False
         Strikethrough   =   0   'False
      EndProperty
      Picture         =   "frmGrid3.frx":1888
   End
   Begin Threed.SSCommand cmdDelColumn 
      Height          =   1005
      Left            =   2650
      TabIndex        =   13
      ToolTipText     =   "delete column of bases from sequences"
      Top             =   5880
      Width           =   1095
      _Version        =   65536
      _ExtentX        =   1940
      _ExtentY        =   1764
      _StockProps     =   78
      Caption         =   "Delete &Column"
      BeginProperty Font {0BE35203-8F91-11CE-9DE3-00AA004BB851} 
         Name            =   "Arial Narrow"
         Size            =   8.25
         Charset         =   0
         Weight          =   700
         Underline       =   0   'False
         Italic          =   0   'False
         Strikethrough   =   0   'False
      EndProperty
      Picture         =   "frmGrid3.frx":1CDA
   End
   Begin Threed.SSCommand cmdMoveTo 
      Height          =   1005
      Left            =   7700
      TabIndex        =   17
      ToolTipText     =   "select bases to move, click on the button and click on the cell you want to move"
      Top             =   5880
      Width           =   1095
      _Version        =   65536
      _ExtentX        =   1940
      _ExtentY        =   1764
      _StockProps     =   78
      Caption         =   "Move Reverse"
      BeginProperty Font {0BE35203-8F91-11CE-9DE3-00AA004BB851} 
         Name            =   "Arial Narrow"
         Size            =   8.25
         Charset         =   0
         Weight          =   700
         Underline       =   0   'False
         Italic          =   0   'False
         Strikethrough   =   0   'False
      EndProperty
      Picture         =   "frmGrid3.frx":1FF4
   End
   Begin Threed.SSCommand cmdClose 
      Height          =   1005
      Left            =   12700
      TabIndex        =   20
      ToolTipText     =   "Before unload form it allows to save information to the database"
      Top             =   5880
      Width           =   1095
      _Version        =   65536
      _ExtentX        =   1940
      _ExtentY        =   1764
      _StockProps     =   78
      Caption         =   "&Close"
      BeginProperty Font {0BE35203-8F91-11CE-9DE3-00AA004BB851} 
         Name            =   "Arial Narrow"
         Size            =   9.75
         Charset         =   0
         Weight          =   700
         Underline       =   0   'False
         Italic          =   0   'False
         Strikethrough   =   0   'False
      EndProperty
      Picture         =   "frmGrid3.frx":2446
   End
   Begin Threed.SSCommand cmdSave 
      Height          =   1005
      Left            =   11450
      TabIndex        =   18
      ToolTipText     =   "Extract Information"
      Top             =   5880
      Width           =   1095
      _Version        =   65536
      _ExtentX        =   1940
      _ExtentY        =   1764
      _StockProps     =   78
      Caption         =   "&Extract"
      BeginProperty Font {0BE35203-8F91-11CE-9DE3-00AA004BB851} 
         Name            =   "Arial Narrow"
         Size            =   8.25
         Charset         =   0
         Weight          =   700
         Underline       =   0   'False
         Italic          =   0   'False
         Strikethrough   =   0   'False
      EndProperty
      Picture         =   "frmGrid3.frx":2898
   End
   Begin Threed.SSCommand cmdInsert 
      Height          =   1005
      Left            =   5150
      TabIndex        =   15
      ToolTipText     =   "inserts block of bases into sequences"
      Top             =   5880
      Width           =   1095
      _Version        =   65536
      _ExtentX        =   1940
      _ExtentY        =   1764
      _StockProps     =   78
      Caption         =   "Insert Block"
      BeginProperty Font {0BE35203-8F91-11CE-9DE3-00AA004BB851} 
         Name            =   "Arial Narrow"
         Size            =   8.25
         Charset         =   0
         Weight          =   700
         Underline       =   0   'False
         Italic          =   0   'False
         Strikethrough   =   0   'False
      EndProperty
      Picture         =   "frmGrid3.frx":2CEA
   End
   Begin Threed.SSCommand cmdDelRow 
      Height          =   1005
      Left            =   1400
      TabIndex        =   12
      ToolTipText     =   "delete sequence from the grid "
      Top             =   5880
      Width           =   1095
      _Version        =   65536
      _ExtentX        =   1940
      _ExtentY        =   1764
      _StockProps     =   78
      Caption         =   "Delete &Line"
      BeginProperty Font {0BE35203-8F91-11CE-9DE3-00AA004BB851} 
         Name            =   "Arial Narrow"
         Size            =   8.25
         Charset         =   0
         Weight          =   700
         Underline       =   0   'False
         Italic          =   0   'False
         Strikethrough   =   0   'False
      EndProperty
      Picture         =   "frmGrid3.frx":313C
   End
   Begin Threed.SSCommand cmdShiftL 
      Height          =   1005
      Left            =   120
      TabIndex        =   11
      ToolTipText     =   "Select bases to delete, you can delete between several lines"
      Top             =   5880
      Width           =   1095
      _Version        =   65536
      _ExtentX        =   1931
      _ExtentY        =   1773
      _StockProps     =   78
      Caption         =   "&Delete Block"
      BeginProperty Font {0BE35203-8F91-11CE-9DE3-00AA004BB851} 
         Name            =   "Arial Narrow"
         Size            =   8.25
         Charset         =   0
         Weight          =   700
         Underline       =   0   'False
         Italic          =   0   'False
         Strikethrough   =   0   'False
      EndProperty
      Picture         =   "frmGrid3.frx":358E
   End
   Begin MSFlexGridLib.MSFlexGrid AlignGrid2 
      Height          =   3975
      Left            =   480
      TabIndex        =   0
      Top             =   1680
      Width           =   13935
      _ExtentX        =   24580
      _ExtentY        =   7011
      _Version        =   393216
      ScrollTrack     =   -1  'True
      GridLines       =   2
      BeginProperty Font {0BE35203-8F91-11CE-9DE3-00AA004BB851} 
         Name            =   "Arial Narrow"
         Size            =   8.25
         Charset         =   0
         Weight          =   400
         Underline       =   0   'False
         Italic          =   0   'False
         Strikethrough   =   0   'False
      EndProperty
   End
   Begin Threed.SSCommand cmdMoveFrom 
      Height          =   1005
      Left            =   6450
      TabIndex        =   16
      ToolTipText     =   "select bases to move, click on the button and click on the cell you want to move"
      Top             =   5880
      Width           =   1095
      _Version        =   65536
      _ExtentX        =   1940
      _ExtentY        =   1764
      _StockProps     =   78
      Caption         =   "Move Forward"
      BeginProperty Font {0BE35203-8F91-11CE-9DE3-00AA004BB851} 
         Name            =   "Arial Narrow"
         Size            =   8.25
         Charset         =   0
         Weight          =   700
         Underline       =   0   'False
         Italic          =   0   'False
         Strikethrough   =   0   'False
      EndProperty
      Picture         =   "frmGrid3.frx":39E0
   End
   Begin VB.PictureBox picPanel2 
      Height          =   500
      Left            =   13365
      ScaleHeight     =   435
      ScaleWidth      =   1005
      TabIndex        =   26
      Top             =   30
      Width           =   1065
   End
   Begin VB.Label lblData3 
      AutoSize        =   -1  'True
      BackStyle       =   0  'Transparent
      Caption         =   "core counts:"
      BeginProperty Font 
         Name            =   "MS Sans Serif"
         Size            =   9.75
         Charset         =   0
         Weight          =   400
         Underline       =   0   'False
         Italic          =   0   'False
         Strikethrough   =   0   'False
      EndProperty
      Height          =   240
      Left            =   480
      TabIndex        =   19
      Top             =   1440
      Width           =   1080
   End
   Begin VB.Label lblData2 
      AutoSize        =   -1  'True
      BackStyle       =   0  'Transparent
      Caption         =   "alignment counts:"
      BeginProperty Font 
         Name            =   "MS Sans Serif"
         Size            =   9.75
         Charset         =   0
         Weight          =   400
         Underline       =   0   'False
         Italic          =   0   'False
         Strikethrough   =   0   'False
      EndProperty
      Height          =   240
      Left            =   480
      TabIndex        =   9
      Top             =   1080
      Width           =   1545
   End
   Begin VB.Label lblData1 
      AutoSize        =   -1  'True
      BackStyle       =   0  'Transparent
      Caption         =   "Align ID:"
      BeginProperty Font 
         Name            =   "MS Sans Serif"
         Size            =   9.75
         Charset         =   0
         Weight          =   400
         Underline       =   0   'False
         Italic          =   0   'False
         Strikethrough   =   0   'False
      EndProperty
      Height          =   240
      Left            =   480
      TabIndex        =   8
      Top             =   720
      Width           =   735
   End
   Begin VB.Label Label7 
      Alignment       =   2  'Center
      BackColor       =   &H00FF00FF&
      Caption         =   "?"
      BeginProperty Font 
         Name            =   "MS Sans Serif"
         Size            =   12
         Charset         =   0
         Weight          =   400
         Underline       =   0   'False
         Italic          =   0   'False
         Strikethrough   =   0   'False
      EndProperty
      Height          =   375
      Left            =   2640
      TabIndex        =   7
      Top             =   240
      Width           =   375
   End
   Begin VB.Label Label6 
      Alignment       =   2  'Center
      BackColor       =   &H80000009&
      Caption         =   "-"
      BeginProperty Font 
         Name            =   "MS Sans Serif"
         Size            =   12
         Charset         =   0
         Weight          =   400
         Underline       =   0   'False
         Italic          =   0   'False
         Strikethrough   =   0   'False
      EndProperty
      Height          =   375
      Left            =   2280
      TabIndex        =   6
      Top             =   240
      Width           =   375
   End
   Begin VB.Label Label5 
      Alignment       =   2  'Center
      BackColor       =   &H00C0C0C0&
      Caption         =   "N"
      BeginProperty Font 
         Name            =   "MS Sans Serif"
         Size            =   12
         Charset         =   0
         Weight          =   400
         Underline       =   0   'False
         Italic          =   0   'False
         Strikethrough   =   0   'False
      EndProperty
      Height          =   375
      Left            =   1920
      TabIndex        =   5
      Top             =   240
      Width           =   375
   End
   Begin VB.Label Label4 
      Alignment       =   2  'Center
      BackColor       =   &H000000FF&
      Caption         =   "T"
      BeginProperty Font 
         Name            =   "MS Sans Serif"
         Size            =   12
         Charset         =   0
         Weight          =   400
         Underline       =   0   'False
         Italic          =   0   'False
         Strikethrough   =   0   'False
      EndProperty
      Height          =   375
      Left            =   1560
      TabIndex        =   4
      Top             =   240
      Width           =   375
   End
   Begin VB.Label Label3 
      Alignment       =   2  'Center
      BackColor       =   &H0000FFFF&
      Caption         =   "G"
      BeginProperty Font 
         Name            =   "MS Sans Serif"
         Size            =   12
         Charset         =   0
         Weight          =   400
         Underline       =   0   'False
         Italic          =   0   'False
         Strikethrough   =   0   'False
      EndProperty
      Height          =   375
      Left            =   1200
      TabIndex        =   3
      Top             =   240
      Width           =   375
   End
   Begin VB.Label Label2 
      Alignment       =   2  'Center
      BackColor       =   &H00FF8080&
      Caption         =   "C"
      BeginProperty Font 
         Name            =   "MS Sans Serif"
         Size            =   12
         Charset         =   0
         Weight          =   400
         Underline       =   0   'False
         Italic          =   0   'False
         Strikethrough   =   0   'False
      EndProperty
      Height          =   375
      Left            =   840
      TabIndex        =   2
      Top             =   240
      Width           =   375
   End
   Begin VB.Label Label1 
      Alignment       =   2  'Center
      BackColor       =   &H0000C000&
      Caption         =   "A"
      BeginProperty Font 
         Name            =   "MS Sans Serif"
         Size            =   12
         Charset         =   0
         Weight          =   400
         Underline       =   0   'False
         Italic          =   0   'False
         Strikethrough   =   0   'False
      EndProperty
      Height          =   375
      Left            =   480
      TabIndex        =   1
      Top             =   240
      Width           =   375
   End
End
Attribute VB_Name = "frmGrid3"
Attribute VB_GlobalNameSpace = False
Attribute VB_Creatable = False
Attribute VB_PredeclaredId = True
Attribute VB_Exposed = False
Dim ValueArray(TotCols) As String
Dim ArrayColors(TotCols) As OLE_COLOR
Dim MoveArray(TotRows, TotCols) As String
Dim MoveColors(TotRows, TotCols) As OLE_COLOR
Dim MoveArray2(TotRows, TotCols) As String
Dim MoveColors2(TotRows, TotCols) As OLE_COLOR
Dim NoColsSel, ColFrom, RowSelFrom, ColSelFrom, RowFrom As Integer
Dim ColTo, RowSelTo, ColSelTo, RowTo As Integer
Dim NoRowsSel, NoRow As Integer
Dim PopID As Integer
Dim SeqidPhrap As Double
Dim PopDesc As String
Dim TotalA(TotRows, TotCols) As Integer
Dim TotalG(TotRows, TotCols) As Integer
Dim TotalC(TotRows, TotCols) As Integer
Dim TotalT(TotRows, TotCols) As Integer
Dim TotalN(TotRows, TotCols) As Integer
Dim TotalD(TotRows, TotCols) As Integer
Dim TotalQ(TotRows, TotCols) As Integer
Dim Summary_Core(6) As Integer
Dim Summary_Seq(6) As Integer
Option Explicit

Dim highlighted As Boolean

' Used to find the mouse position.

Private Type POINTAPI
    X As Long
    y As Long
End Type
Private Declare Function ScreenToClient Lib "user32" (ByVal hwnd As Long, lpPoint As POINTAPI) As Long
Private Declare Function GetCursorPos Lib "user32" (lpPoint As POINTAPI) As Long

Private Sub AlignGrid2_Click()

Dim I, j, k, N, M, RowTo, RowsSel, X As Integer
Dim RowGrid As Integer
Dim Val_Status As Boolean

Screen.MousePointer = 11
    
RowTo = AlignGrid2.Row
ColTo = AlignGrid2.Col
RowSelTo = AlignGrid2.RowSel
ColSelTo = AlignGrid2.ColSel
Val_Status = False
N = 0
M = 0
AlignGrid2.Visible = False
    
If MoveForward_Selected Then
    MoveForward_Selected = False
    changed_Grid = True
    If ColTo < ColFrom Then
        If RowTo = RowFrom Then
    
' Init array commented for increase performance
'    For I = 0 To TotRows
'        For J = 0 To TotCols - 1
'            MoveArray2(I, J) = ""
'            MoveColors2(I, J) = &H80000009
'        Next
'    Next
            Val_Status = Validate_Cells("F")
            If Val_Status Then
                For j = RowTo To RowSelFrom
                    AlignGrid2.Row = j
                    For I = ColTo To ColTo + NoColsSel - 1
                        AlignGrid2.Col = I
                        MoveArray2(M, N) = "-" ' AlignGrid2.Text
                        MoveColors2(M, N) = &H80000009
                        AlignGrid2.TextMatrix(j, I) = MoveArray(M, N)
                        AlignGrid2.CellBackColor = MoveColors(M, N)
                        N = N + 1
                    Next
    
                    N = 0
                    For I = ColFrom To ColFrom + NoColsSel - 1
                        AlignGrid2.Col = I
                        If ColTo < ColFrom Then
                            If I > ColTo + NoColsSel - 1 Then
                                AlignGrid2.TextMatrix(j, I) = MoveArray2(M, N)    ' AlignGrid2.Text
                                AlignGrid2.CellBackColor = MoveColors2(M, N)
                            End If
                        Else
                            AlignGrid2.TextMatrix(j, I) = MoveArray2(M, N)    ' AlignGrid2.Text
                            AlignGrid2.CellBackColor = MoveColors2(M, N)
            
                        End If
                        N = N + 1
                    Next
                    N = 0
                    M = M + 1
    
                Next
            Else
                MsgBox ("Can not move values to columns with score values, select a valid column COLUMN SELECTED: " & ColTo)
            End If
        Else
            MsgBox ("Can not move values to different rows, select a column that is in the same row, ROW SELECTED: " & RowFrom + 1)
        End If
    Else
        MsgBox ("Can not select Forward direction button, make selection again and click on, MOVE REVERSE BUTTON")
    End If
Else
    If MoveBackwards_Selected Then
        changed_Grid = True
        MoveBackwards_Selected = False
        If ColTo > ColFrom Then
            If RowTo = RowFrom Then
    
' Init array commented for increase performance
'       For I = 0 To TotRows
'            For J = 0 To TotCols - 1
'                MoveArray2(I, J) = ""
'               MoveColors2(I, J) = &H80000009
'            Next
'       Next
'                N = 0
                Val_Status = Validate_Cells("R")
                If Val_Status Then
                    N = NoColsSel - 1
                    For j = RowTo To RowSelFrom
                        AlignGrid2.Row = j
                        For I = ColTo To ColTo - NoColsSel + 1 Step -1
                            AlignGrid2.Col = I
                            MoveArray2(M, N) = "-" ' AlignGrid2.Text
                            MoveColors2(M, N) = &H80000009
                            AlignGrid2.TextMatrix(j, I) = MoveArray(M, N)
                            AlignGrid2.CellBackColor = MoveColors(M, N)
                            N = N - 1
                        Next
    
                        N = 0
                        For I = ColFrom To ColFrom + NoColsSel - 1
                            AlignGrid2.Col = I
                            If I > ColFrom Then
                                If I < ColTo - NoColsSel + 1 Then
                                    AlignGrid2.TextMatrix(j, I) = MoveArray2(M, N)    ' AlignGrid2.Text
                                    AlignGrid2.CellBackColor = MoveColors2(M, N)
                                End If
                            Else
                                AlignGrid2.TextMatrix(j, I) = MoveArray2(M, N)    ' AlignGrid2.Text
                                AlignGrid2.CellBackColor = MoveColors2(M, N)
                            End If
                            N = N + 1
                        Next
                        N = NoColsSel - 1
                        M = M + 1
                    Next
                Else
                    MsgBox ("Can not move values to columns with score values, select a valid column COLUMN SELECTED: " & ColTo)
                End If
            Else
                MsgBox ("Can not move values to different rows, select a column that is in the same row, ROW SELECTED: " & RowFrom + 1)
            End If
        Else
            MsgBox ("Can not select Reverse direction button, make selection again and click on MOVE FORWARD BUTTON")
        End If
    Else
        If MoveRow_Selected Then
            MoveRow_Selected = False
            N = NoRow
            M = NoRowsSel
            RowsSel = M - N + 1
            k = AlignGrid2.Row
            X = 0
            For j = N To M
                I = 0
                AlignGrid2.AddItem AlignGrid2.TextMatrix(j, I), RowTo
                For I = 0 To AlignGrid2.ColS - 1
                    AlignGrid2.Col = I
                    If RowTo < j Then
                        AlignGrid2.TextMatrix(RowTo, I) = AlignGrid2.TextMatrix(M + 1, I)
                        AlignGrid2.CellBackColor = MoveColors(NoRowsSel - X, I)
                    Else
                        AlignGrid2.TextMatrix(RowTo, I) = AlignGrid2.TextMatrix(M - X, I)
                        AlignGrid2.CellBackColor = MoveColors(M - X, I)
                    End If
                Next
                X = X + 1
            Next
            AlignGrid2.Refresh
            For j = N + RowsSel To M + RowsSel
                If j > RowTo Then
                    AlignGrid2.RemoveItem (N + RowsSel)
                Else
                    AlignGrid2.RemoveItem (N)
                End If
                AlignGrid2.Refresh
            Next
        End If
    End If
    
End If

For I = 1 To AlignGrid2.Rows - 1
    AlignGrid2.RowHeight(I) = 165
Next

AlignGrid2.Visible = True
Screen.MousePointer = 0

End Sub

Private Sub AlignGrid2_KeyPress(KeyAscii As Integer)
  
  Dim sTemp As String
  
  With AlignGrid2
    
    sTemp = .TextMatrix(.Row, .Col)
    
    Select Case KeyAscii
      Case 8 ' backspace
        If Len(sTemp) > 0 Then
          sTemp = Left$(sTemp, Len(sTemp) - 1)
        End If
      Case 27 ' escape
        sTemp = ""
      Case 0 To 31
        KeyAscii = 0
      Case Else
        sTemp = sTemp & Chr$(KeyAscii)
    End Select
    .TextMatrix(.Row, .Col) = sTemp
  End With

End Sub

Private Sub CmdClose_Click()
  
  Unload Me
  
End Sub

Private Sub cmdDelColumn_Click()

Dim I, j As Integer

If (AlignGrid2.ColS > 6 And AlignGrid2.Col > 5) Or (AlignGrid2.ColSel < AlignGrid2.ColS - 1) Then
    For I = AlignGrid2.Col To AlignGrid2.ColSel

    With AlignGrid2
        .Redraw = False
'    If lColumn < .Cols Then
'      .ColPosition(lColumn) = .Cols - 1
        .ColPosition(.Col) = .ColS - 1
        .ColS = .ColS - 1
'    End If
        .Redraw = True
    End With

    Next

Else
    MsgBox ("Invalid operation, at least one base should be in the grid")
End If

j = 0

    For I = 5 To AlignGrid2.ColS - 1
        AlignGrid2.TextMatrix(j, I) = I - 4
    Next


If AlignGrid2.ColS > 6 Then
    AlignGrid2.Row = 1
    AlignGrid2.Col = 6
    AlignGrid2.RowSel = 1
    AlignGrid2.ColSel = 6
End If
    changed_Grid = True

End Sub


Private Sub cmdDelRow_Click()

Dim j, L, M As Integer

Screen.MousePointer = 11
    
    L = AlignGrid2.Row
    M = AlignGrid2.RowSel

If M > 0 And L > 0 Then
    For j = L To M
        If AlignGrid2.Rows > 2 Then
            AlignGrid2.RemoveItem (L)
        Else
            MsgBox ("You cannot remove all the populations")
        End If
    Next

    AlignGrid2.Refresh
    changed_Grid = True

End If
Screen.MousePointer = 0

End Sub

Private Sub cmdGO_Click()

Dim I, j, k, L, M, N, O, P As Integer
Dim RowGrid As Integer
Dim Sequence(1000) As String
Dim ValSeq(1000) As String * 1
Dim ValColors(1000) As OLE_COLOR
Dim Seq As String
Dim More_Values As Integer
Dim No_Seqs As Integer
Dim New_Pos As Integer

Screen.MousePointer = 11
    If AlignGrid2.ColSel > AlignGrid2.Col Then
        k = AlignGrid2.Col
        M = AlignGrid2.ColSel
    Else
        k = AlignGrid2.ColSel
        M = AlignGrid2.Col
    End If
    O = 1
    L = AlignGrid2.Rows - 1
    N = 0
    No_Seqs = Abs(L - O) + 1
    
For P = 0 To Tot_Cols
    ValueArray(P) = "-"
    ArrayColors(P) = &H80000009
Next

For P = 0 To 1000
    ValSeq(P) = "-"
Next

'Get chunk of sequences for different Indels

Seq = ""
New_Pos = 0
For j = O To L
    AlignGrid2.Row = j
    For I = k To M
        AlignGrid2.Col = I
        Seq = Trim$(Seq & AlignGrid2.Text)
    Next
    Sequence(j) = Seq
    Seq = ""
Next

'Look for As in all the sequences

Seq = Sequence(1)
ValSeq(1) = "A"
ValColors(1) = &HC000&
More_Values = 0

'For i = 2 To No_Seqs
'    If Sequence(i) = Seq Then
'        ValSeq(i) = ValSeq(i - 1)
'        ValColors(i) = ValColors(i - 1)
'    Else
'        Seq = Sequence(i)
'        If ValSeq(i - 1) = "A" Then
'            ValSeq(i) = "G"
'            ValColors(i) = &HFFFF&
'        Else
'            If ValSeq(i - 1) = "G" Then
'                ValSeq(i) = "C"
'                ValColors(i) = &HFF8080
'            Else
'                If ValSeq(i - 1) = "C" Then
'                    ValSeq(i) = "T"
'                    ValColors(i) = &HFF&
'                Else
'                    ValSeq(i) = More_Values + 1
'                    ValColors(i) = &HFF00FF
'                End If
'            End If
'        End If
'    End If
'Next

'***************************************************
' Data not sorted

For I = 2 To No_Seqs
    If Sequence(I) = Seq Then
        ValSeq(I) = ValSeq(1)
        ValColors(I) = ValColors(1)
    End If
Next

'Look for Gs in all the sequences
j = 0
For I = 2 To No_Seqs
    If ValSeq(I) = "-" Then
        ValSeq(I) = "G"
        ValColors(I) = &HFFFF&
        Seq = Sequence(I)
        j = I
        New_Pos = I
        I = No_Seqs + 1
    End If
Next
If j > 0 Then
    For I = j + 1 To No_Seqs
        If Sequence(I) = Seq Then
            ValSeq(I) = ValSeq(j)
            ValColors(I) = ValColors(j)
        End If
    Next
End If

'Look for Cs in all the sequences
j = 0
For I = New_Pos To No_Seqs
    If ValSeq(I) = "-" Then
        ValSeq(I) = "C"
        ValColors(I) = &HFF8080
        Seq = Sequence(I)
        j = I
        New_Pos = I
        I = No_Seqs + 1
    End If
Next
If j > 0 Then
    For I = j + 1 To No_Seqs
        If Sequence(I) = Seq Then
            ValSeq(I) = ValSeq(j)
            ValColors(I) = ValColors(j)
        End If
    Next
End If

'Look for Ts in all the sequences
j = 0
For I = New_Pos To No_Seqs
    If ValSeq(I) = "-" Then
        ValSeq(I) = "T"
        ValColors(I) = &HFF&
        Seq = Sequence(I)
        j = I
        New_Pos = I
        I = No_Seqs + 1
    End If
Next
If j > 0 Then
    For I = j + 1 To No_Seqs
        If Sequence(I) = Seq Then
            ValSeq(I) = ValSeq(j)
            ValColors(I) = ValColors(j)
        End If
    Next
End If

'Look for more than 4 different indels in all the sequences
j = 0
For I = New_Pos To No_Seqs
    If ValSeq(I) = "-" Then
        More_Values = More_Values + 1
        ValSeq(I) = More_Values
        ValColors(I) = &HFF00FF
        Seq = Sequence(I)
        j = I
        New_Pos = I
        I = No_Seqs + 1
    End If
Next
If j > 0 Then
    For I = j + 1 To No_Seqs
        If Sequence(I) = Seq Then
            ValSeq(I) = ValSeq(j)
            ValColors(I) = ValColors(j)
        End If
    Next
End If

'Only works for more than 10 sequences

If No_Seqs > 10 Then
'Look for more than 5 different indels in all the sequences
    j = 0
    For I = New_Pos To No_Seqs
        If ValSeq(I) = "-" Then
            More_Values = More_Values + 1
            ValSeq(I) = More_Values
            ValColors(I) = &HFF00FF
            Seq = Sequence(I)
            j = I
            New_Pos = I
            I = No_Seqs + 1
        End If
    Next
    If j > 0 Then
        For I = j + 1 To No_Seqs
            If Sequence(I) = Seq Then
                ValSeq(I) = ValSeq(j)
                ValColors(I) = ValColors(j)
            End If
        Next
    End If

'Look for more than 6 different indels in all the sequences
    j = 0
    For I = New_Pos To No_Seqs
        If ValSeq(I) = "-" Then
            More_Values = More_Values + 1
            ValSeq(I) = More_Values
            ValColors(I) = &HFF00FF
            Seq = Sequence(I)
            j = I
            New_Pos = I
            I = No_Seqs + 1
        End If
    Next
    If j > 0 Then
        For I = j + 1 To No_Seqs
            If Sequence(I) = Seq Then
                ValSeq(I) = ValSeq(j)
                ValColors(I) = ValColors(j)
            End If
        Next
    End If

'Look for more than 7 different indels in all the sequences
    j = 0
    For I = New_Pos To No_Seqs
        If ValSeq(I) = "-" Then
            More_Values = More_Values + 1
            ValSeq(I) = More_Values
            ValColors(I) = &HFF00FF
            Seq = Sequence(I)
            j = I
            New_Pos = I
            I = No_Seqs + 1
        End If
    Next
    If j > 0 Then
        For I = j + 1 To No_Seqs
            If Sequence(I) = Seq Then
                ValSeq(I) = ValSeq(j)
                ValColors(I) = ValColors(j)
            End If
        Next
    End If

'Look for more than 8 different indels in all the sequences
    j = 0
    For I = New_Pos To No_Seqs
        If ValSeq(I) = "-" Then
            More_Values = More_Values + 1
            ValSeq(I) = More_Values
            ValColors(I) = &HFF00FF
            Seq = Sequence(I)
            j = I
            New_Pos = I
            I = No_Seqs + 1
        End If
    Next
    If j > 0 Then
        For I = j + 1 To No_Seqs
            If Sequence(I) = Seq Then
                ValSeq(I) = ValSeq(j)
                ValColors(I) = ValColors(j)
            End If
        Next
    End If

'Look for more than 9 different indels in all the sequences
    j = 0
    For I = New_Pos To No_Seqs
        If ValSeq(I) = "-" Then
            More_Values = More_Values + 1
            ValSeq(I) = More_Values
            ValColors(I) = &HFF00FF
            Seq = Sequence(I)
            j = I
            New_Pos = I
            I = No_Seqs + 1
        End If
    Next
    If j > 0 Then
        For I = j + 1 To No_Seqs
            If Sequence(I) = Seq Then
                ValSeq(I) = ValSeq(j)
                ValColors(I) = ValColors(j)
            End If
        Next
    End If

'Look for more than 10 different indels in all the sequences
    j = 0
    For I = New_Pos To No_Seqs
        If ValSeq(I) = "-" Then
            More_Values = More_Values + 1
            ValSeq(I) = More_Values
            ValColors(I) = &HFF00FF
            Seq = Sequence(I)
            j = I
            New_Pos = I
            I = No_Seqs + 1
        End If
    Next
    If j > 0 Then
        For I = j + 1 To No_Seqs
            If Sequence(I) = Seq Then
                ValSeq(I) = ValSeq(j)
                ValColors(I) = ValColors(j)
            End If
        Next
    End If

'Look for more than 11 different indels in all the sequences
    j = 0
    For I = New_Pos To No_Seqs
        If ValSeq(I) = "-" Then
            More_Values = More_Values + 1
            ValSeq(I) = More_Values
            ValColors(I) = &HFF00FF
            Seq = Sequence(I)
            j = I
            New_Pos = I
            I = No_Seqs + 1
        End If
    Next
    If j > 0 Then
        For I = j + 1 To No_Seqs
            If Sequence(I) = Seq Then
                ValSeq(I) = ValSeq(j)
                ValColors(I) = ValColors(j)
            End If
        Next
    End If

'Look for more than 12 different indels in all the sequences
    j = 0
    For I = New_Pos To No_Seqs
        If ValSeq(I) = "-" Then
            More_Values = More_Values + 1
            ValSeq(I) = More_Values
            ValColors(I) = &HFF00FF
            Seq = Sequence(I)
            j = I
            I = No_Seqs + 1
        End If
    Next
    If j > 0 Then
        For I = j + 1 To No_Seqs
            If Sequence(I) = Seq Then
                ValSeq(I) = ValSeq(j)
                ValColors(I) = ValColors(j)
            End If
        Next
    End If
End If

' End not sorted
' *******************************************

' Move sequence and get indel in position

For j = O To L
    AlignGrid2.Row = j
    For I = 0 To AlignGrid2.ColS - 1
        AlignGrid2.Col = I
        If I < k Then
            ValueArray(N) = AlignGrid2.TextMatrix(j, I)  ' AlignGrid2.Text
            ArrayColors(N) = AlignGrid2.CellBackColor
            N = N + 1
        Else
            If I = k Then
                ValueArray(N) = ValSeq(j)
                ArrayColors(N) = ValColors(j)
                N = N + 1
            End If
        End If
        If I > M Then
            ValueArray(N) = AlignGrid2.TextMatrix(j, I) 'AlignGrid2.Text
            ArrayColors(N) = AlignGrid2.CellBackColor
            N = N + 1
        End If
    Next
    For I = 0 To AlignGrid2.ColS - 1
        AlignGrid2.Col = I
        AlignGrid2.TextMatrix(j, I) = ValueArray(I) 'AlignGrid2.Text
        AlignGrid2.CellBackColor = ArrayColors(I)
    Next
    N = 0
    For P = 0 To Tot_Cols
        ValueArray(P) = "-"
        ArrayColors(P) = &H80000009
    Next
Next

changed_Grid = True
Screen.MousePointer = 0

End Sub

Private Sub cmdInsColumn_Click()

Dim I, j As Integer
Dim FromCol, ToCol, Inserts As Integer

FromCol = AlignGrid2.Col
ToCol = AlignGrid2.ColSel
Inserts = ToCol - FromCol + 1

If FromCol > 4 Then
    AlignGrid2.ColS = AlignGrid2.ColS + 1

    For I = AlignGrid2.ColS - 1 To FromCol + 1 Step -1
        With AlignGrid2
            .Redraw = False
            .Col = I
            .ColPosition(.Col) = .Col - 1
            .Redraw = True
        End With
    Next

    j = 0
    If FromCol > 4 And AlignGrid2.ColS > 4 Then
        For I = FromCol - 1 To AlignGrid2.ColS - 1
            If I > 4 Then
                AlignGrid2.TextMatrix(j, I) = I - 4
                AlignGrid2.ColWidth(I) = 350
            End If
        Next
' fill gaps with -
        For j = 1 To AlignGrid2.Rows - 1
            For I = FromCol To FromCol
                AlignGrid2.TextMatrix(j, I) = "-"
            Next
        Next
        AlignGrid2.Row = 1
        AlignGrid2.Col = 1
        AlignGrid2.RowSel = 1
        AlignGrid2.ColSel = 1
    End If
Else
    MsgBox ("Select the place to insert a column")
End If

changed_Grid = True

End Sub

Private Sub cmdInsert_Click()

Dim I, j, k, L, M, N, P, Q, R, Init_Cols As Integer
Dim RowGrid As Integer

Screen.MousePointer = 11
AlignGrid2.Visible = False

    P = AlignGrid2.Row
    k = AlignGrid2.Col
    L = AlignGrid2.RowSel
    M = AlignGrid2.ColSel
    Q = AlignGrid2.ColSel - AlignGrid2.Col + 1
    Init_Cols = AlignGrid2.ColS
    N = 0
    AlignGrid2.ColS = AlignGrid2.ColS + Q  'insert cols to Grid
    
    Tot_Cols = AlignGrid2.ColS
    If Init_Cols > 3 Then
        For I = Init_Cols To Tot_Cols - 1
            AlignGrid2.Row = 0
            AlignGrid2.ColWidth(I) = 350
            AlignGrid2.Col = I
            AlignGrid2.Text = I
        Next
        AlignGrid2.Row = P
'init array commented to increase performance

        For R = 0 To Tot_Cols
            ValueArray(R) = "-"
            ArrayColors(R) = &H80000009
        Next

        For j = P To L
            AlignGrid2.Row = j
            For I = k To AlignGrid2.ColS - 1
                AlignGrid2.Col = I
                ValueArray(N) = AlignGrid2.TextMatrix(j, I)  ' AlignGrid2.Text
                ArrayColors(N) = AlignGrid2.CellBackColor
                AlignGrid2.TextMatrix(j, I) = "-"
                AlignGrid2.CellBackColor = &H80000009
                N = N + 1
            Next
    
            N = 0
            For I = k + Q To AlignGrid2.ColS - 1
                AlignGrid2.Col = I
                AlignGrid2.TextMatrix(j, I) = ValueArray(N)      ' AlignGrid2.Text
                AlignGrid2.CellBackColor = ArrayColors(N)
                N = N + 1
            Next
    
            N = 0
            For R = 0 To Tot_Cols
                ValueArray(R) = "-"
                ArrayColors(R) = &H80000009
            Next
    
    
    Next
    changed_Grid = True
Else
    MsgBox ("Select the place to insert a block")
End If
AlignGrid2.Visible = True
Screen.MousePointer = 0

End Sub

Private Sub cmdMoveFrom_Click()

Dim I, j, k, L, M, N As Integer

Screen.MousePointer = 11

    If AlignGrid2.ColSel > AlignGrid2.Col Then
        ColFrom = AlignGrid2.Col
        ColSelFrom = AlignGrid2.ColSel
        If AlignGrid2.RowSel > AlignGrid2.Row Then
            RowSelFrom = AlignGrid2.RowSel
            RowFrom = AlignGrid2.Row
        Else
            RowSelFrom = AlignGrid2.Row
            RowFrom = AlignGrid2.RowSel
        End If
        NoColsSel = AlignGrid2.ColSel - AlignGrid2.Col + 1
    Else
        ColFrom = AlignGrid2.ColSel
        ColSelFrom = AlignGrid2.Col
        If AlignGrid2.RowSel > AlignGrid2.Row Then
            RowSelFrom = AlignGrid2.RowSel
            RowFrom = AlignGrid2.Row
        Else
            RowSelFrom = AlignGrid2.Row
            RowFrom = AlignGrid2.RowSel
        End If
        NoColsSel = AlignGrid2.Col - AlignGrid2.ColSel + 1
    End If
'    AlignGrid2.Row = 1
'    AlignGrid2.Col = 1
'    AlignGrid2.RowSel = 1
'    AlignGrid2.ColSel = 1

' init array commented to increase performance
'    For K = 0 To TotRows - 1
'        For L = 0 To TotCols - 1
'            MoveArray(K, L) = ""
'        Next
'    Next
    
    N = 0
    M = 0
    For j = RowFrom To RowSelFrom
        AlignGrid2.Row = j
        For I = ColFrom To ColFrom + NoColsSel - 1
            AlignGrid2.Col = I
                MoveArray(M, N) = AlignGrid2.TextMatrix(j, I)  ' AlignGrid2.Text
                MoveColors(M, N) = AlignGrid2.CellBackColor
                N = N + 1
        Next
        M = M + 1
        N = 0
    Next

AlignGrid2.Row = RowFrom
AlignGrid2.Col = ColFrom
AlignGrid2.RowSel = RowSelFrom
AlignGrid2.ColSel = ColSelFrom

MoveForward_Selected = True
MoveBackwards_Selected = False
MoveRow_Selected = False
ChangeBase_Selected = False

Screen.MousePointer = 0

End Sub

Private Sub cmdMoveRow_Click()

Dim I, j, L, M, N As Integer

Screen.MousePointer = 11
    
    If AlignGrid2.Row > 0 And AlignGrid2.RowSel > 0 Then
        NoRow = AlignGrid2.Row
        NoRowsSel = AlignGrid2.RowSel
        MoveForward_Selected = False
        MoveBackwards_Selected = False
        ChangeBase_Selected = False
        MoveRow_Selected = True
        For j = NoRow To NoRowsSel
            AlignGrid2.Row = j
            For I = 0 To AlignGrid2.ColS - 1
                AlignGrid2.Col = I
                MoveColors(j, I) = AlignGrid2.CellBackColor
            Next
            M = M + 1
            N = 0
        Next
    End If

Screen.MousePointer = 0

End Sub

Private Sub cmdMoveTo_Click()


Dim I, j, k, L, M, N As Integer

Screen.MousePointer = 11

    If AlignGrid2.ColSel > AlignGrid2.Col Then
        ColFrom = AlignGrid2.Col
        ColSelFrom = AlignGrid2.ColSel
        If AlignGrid2.RowSel > AlignGrid2.Row Then
            RowSelFrom = AlignGrid2.RowSel
            RowFrom = AlignGrid2.Row
        Else
            RowSelFrom = AlignGrid2.Row
            RowFrom = AlignGrid2.RowSel
        End If
        NoColsSel = AlignGrid2.ColSel - AlignGrid2.Col + 1
    Else
        ColFrom = AlignGrid2.ColSel
        ColSelFrom = AlignGrid2.Col
        If AlignGrid2.RowSel > AlignGrid2.Row Then
            RowSelFrom = AlignGrid2.RowSel
            RowFrom = AlignGrid2.Row
        Else
            RowSelFrom = AlignGrid2.Row
            RowFrom = AlignGrid2.RowSel
        End If
        NoColsSel = AlignGrid2.Col - AlignGrid2.ColSel + 1
    End If


'    AlignGrid2.Row = 1
'    AlignGrid2.Col = 1
'    AlignGrid2.RowSel = 1
'    AlignGrid2.ColSel = 1

' init array commented to increase performance
'    For K = 0 To TotRows - 1
'        For L = 0 To TotCols - 1
'            MoveArray(K, L) = ""
'        Next
'    Next
    
    N = 0
    M = 0
    For j = RowFrom To RowSelFrom
        AlignGrid2.Row = j
        For I = ColFrom To ColFrom + NoColsSel - 1
            AlignGrid2.Col = I
                MoveArray(M, N) = AlignGrid2.TextMatrix(j, I)  ' AlignGrid2.Text
                MoveColors(M, N) = AlignGrid2.CellBackColor
                N = N + 1
        Next
        M = M + 1
        N = 0
    Next

AlignGrid2.Row = RowFrom
AlignGrid2.Col = ColFrom
AlignGrid2.RowSel = RowSelFrom
AlignGrid2.ColSel = ColSelFrom

MoveForward_Selected = False
MoveBackwards_Selected = True
MoveRow_Selected = False
ChangeBase_Selected = False

Screen.MousePointer = 0

End Sub

Private Sub CmdSave_Click()

    Dim Uniseq As String
    Dim seqplate_id As String
    Dim Sequence As String
    Dim line_out As String
    Dim BaseCode As OLE_COLOR
    Dim w_core_length As String
    Dim I, j As Integer
    Dim Length_Target As Integer
    Dim fhandle As Integer
    Dim Targetfile As String

    
    saveFile.Filename = ""
    saveFile.Flags = &H2 Or &H800 Or &H4
    saveFile.CancelError = False
    saveFile.Filter = "*.txt|*.txt"
    saveFile.FilterIndex = 1
    saveFile.InitDir = ImageDir
    saveFile.DialogTitle = "Save Positions File as"
    saveFile.Action = 2
    Targetfile = Trim$(saveFile.Filename)
    fhandle = FreeFile
    Sequence = ""

    Screen.MousePointer = 11
    If Targetfile <> "" Then
        Open Targetfile For Output As #fhandle
        For I = 1 To AlignGrid2.Rows - 1
            AlignGrid2.Row = I
            AlignGrid2.Col = 3
            line_out = ">" & Trim$(AlignGrid2.Text)
            Print #fhandle, line_out
            line_out = ""
            For j = 5 To AlignGrid2.ColS - 1
                AlignGrid2.Col = j
                Sequence = Sequence & AlignGrid2.Text
            Next
            line_out = Trim$(Sequence)
            Print #fhandle, line_out
            line_out = ""
            Print #fhandle, line_out
            Sequence = ""
        Next
        Close fhandle
        Close
        MsgBox ("File generated at: " & Targetfile)
    Else
        MsgBox ("You should provide a filename")
    End If

    Screen.MousePointer = 0
    
End Sub

'Resize panel
Private Sub picStatus_Resize()

Const GAP = 30
Dim hgt As Single

    'hgt = picStatus.Height - 2.5 * GAP

    ' Panel3 and time label.
    'picPanel3.Move _
    '    picStatus.ScaleWidth - GAP - picPanel3.Width, _
    '    GAP, picPanel3.Width, hgt
    lblTime.Move 0, _
        (picPanel3.ScaleHeight - lblTime.Height) / 2, _
        picPanel3.ScaleWidth

    ' Panel2 and progress bar.
    picPanel2.Move _
        picPanel3.Left - GAP - picPanel2.Width, _
        GAP, picPanel2.Width, hgt
'    pbTaskProgress.Move 0, 0, _
'        picPanel2.ScaleWidth, picPanel2.ScaleHeight

End Sub

Private Sub cmdShiftL_Click()

Dim I, j, k, L, M, N, O, P As Integer
Dim RowGrid As Integer

Screen.MousePointer = 11
AlignGrid2.Visible = False
    If AlignGrid2.ColSel > AlignGrid2.Col Then
        k = AlignGrid2.Col
        M = AlignGrid2.ColSel
    Else
        k = AlignGrid2.ColSel
        M = AlignGrid2.Col
    End If
    If AlignGrid2.RowSel > AlignGrid2.Row Then
        O = AlignGrid2.Row
        L = AlignGrid2.RowSel
    Else
        O = AlignGrid2.RowSel
        L = AlignGrid2.Row
    End If
    N = 0
    
For P = 0 To Tot_Cols
    ValueArray(P) = "-"
    ArrayColors(P) = &H80000009
Next

For j = O To L
    AlignGrid2.Row = j
    For I = 0 To AlignGrid2.ColS - 1
        AlignGrid2.Col = I
        If I < k Then
            ValueArray(N) = AlignGrid2.TextMatrix(j, I)  ' AlignGrid2.Text
            ArrayColors(N) = AlignGrid2.CellBackColor
            N = N + 1
        End If
        If I > M Then
            ValueArray(N) = AlignGrid2.TextMatrix(j, I) 'AlignGrid2.Text
            ArrayColors(N) = AlignGrid2.CellBackColor
            N = N + 1
        End If
    Next
    For I = 0 To AlignGrid2.ColS - 1
        AlignGrid2.Col = I
        AlignGrid2.TextMatrix(j, I) = ValueArray(I) 'AlignGrid2.Text
        AlignGrid2.CellBackColor = ArrayColors(I)
    Next
    N = 0
    For P = 0 To Tot_Cols
        ValueArray(P) = "-"
        ArrayColors(P) = &H80000009
    Next
Next

changed_Grid = True
AlignGrid2.Visible = True
Screen.MousePointer = 0

End Sub

Private Sub cmdShiftL_MouseMove(Button As Integer, Shift As Integer, X As Single, y As Single)
    
'    If highlighted Then Exit Sub
'    highlighted = True
'    cmdShiftL.ForeColor = vbBlue
'    tmrCheckMouse.Enabled = True

End Sub

Private Sub Form_Load()

'* Author. Hector Sanchez Villeda
'* Institution. University of Missouri-Columbia
'* SNP Discovery Project
'* Version   : 1.0 (2005)
'* Copyright 2005 University of Missouri-Columbia.

Dim Start_Timer As Single
Dim Stop_Timer As Single
Dim Time_Used As Single

AlignGrid2.Visible = False
AlignGrid2.ColS = 6
AlignGrid2.Rows = 2
AlignGrid2.FixedCols = 5
AlignGrid2.RowHeight(0) = 445
AlignGrid2.ColWidth(0) = 1
AlignGrid2.ColWidth(1) = 1
AlignGrid2.ColWidth(2) = 1
AlignGrid2.ColWidth(3) = 1500
AlignGrid2.Row = 0
AlignGrid2.Col = 3
AlignGrid2.RowHeight(0) = 225
AlignGrid2.Text = "Line"
changed_Grid = False
cmdMoveRow.Value = True
cmdShiftL.Value = False

tmrTaskTimer.Interval = 100
tmrTaskTimer.Enabled = False

Screen.MousePointer = 11

Call Load_Label_Info
Start_Timer = Timer
Call Load_Grid_Info
PopID = Get_PopulationID(Data_aux3, SeqidPhrap)

AlignGrid2.Visible = True
Screen.MousePointer = 0

End Sub

Private Sub Form_MouseMove(Button As Integer, Shift As Integer, X As Single, y As Single)
    ' See if the shadow is visible.
'    If Not cmdShiftL.Visible Then
        ' The shadow is not visible.
        ' Display the shadow.
'        lblShadow.Visible = True

        ' Enable the timer.
        tmrCheckMouse.Enabled = True
'    End If

End Sub

Private Sub Form_Resize()
If Me.ScaleHeight > 1550 Then
'  Frame1.Height = Me.ScaleHeight - 300
  If Me.ScaleHeight > 3000 Then
    AlignGrid2.Height = Me.ScaleHeight - 1900 - cmdClose.Height
  End If
  cmdShiftL.Top = Me.ScaleHeight - 1200
  cmdMoveFrom.Top = Me.ScaleHeight - 1200
  cmdMoveTo.Top = Me.ScaleHeight - 1200
  cmdMoveRow.Top = Me.ScaleHeight - 1200
  cmdDelRow.Top = Me.ScaleHeight - 1200
  cmdDelColumn.Top = Me.ScaleHeight - 1200
  cmdInsert.Top = Me.ScaleHeight - 1200
  cmdSave.Top = Me.ScaleHeight - 1200
  cmdClose.Top = Me.ScaleHeight - 1200
  cmdInsColumn.Top = Me.ScaleHeight - 1200
  cmdGO.Top = Me.ScaleHeight - 1200
  cmdUpdate.Top = Me.ScaleHeight - 1200
End If

If Me.ScaleWidth > 1550 Then
'  Frame1.Width = Me.ScaleWidth - 300
  AlignGrid2.Width = Me.ScaleWidth - 600
  
End If

If Me.ScaleTop > 1550 Then
'    Frame1.Top = Me.ScaleTop - 300
    AlignGrid2.Top = Me.ScaleTop - 600
End If

End Sub

Private Sub Load_Label_Info()

Dim sql As String

    sql = "SELECT a.gene_id, "
    sql = sql & "d.gene_name, a.number_seqs, a.align_version, "
    sql = sql & "a.align_length, a.align_core_length, a.align_core_left, "
    sql = sql & "a.align_core_right, a.align_1nt, a.align_2nt, a.align_3nt, "
    sql = sql & "a.align_4nt, a.align_5nt, a.align_6nt, a.core_1nt, "
    sql = sql & "a.core_2nt, a.core_3nt, a.core_4nt, a.core_5nt, a.core_6nt, "
    sql = sql & "a.align_parent_id, a.align_good "
    sql = sql & "FROM alignments AS a "
    sql = sql & "LEFT OUTER JOIN genes AS d ON (a.gene_id = d.gene_id) "
    sql = sql & "where a.align_id = " & w_align_id

    Data_aux2.ConnectionString = "Provider=Microsoft.Jet.OLEDB.4.0;Persist Security Info=False;Data Source=" & DBPATH & ";"
    Data_aux2.RecordSource = sql
    Data_aux2.Refresh
   
 If Not Data_aux2.Recordset.EOF And Not Data_aux2.Recordset.BOF Then
    Do
    
        lblData1 = "AlignID: " & w_align_id & "  "
        lblData1 = lblData1 & Trim(Data_aux2.Recordset.Fields(1)) & "  "
        lblData1 = lblData1 & "number seqs: " & Trim(Data_aux2.Recordset.Fields(2)) & "  "
        lblData1 = lblData1 & "align length: " & Trim(Data_aux2.Recordset.Fields(4)) & "  "
        lblData1 = lblData1 & "core length: "
        lblData1 = lblData1 & Trim(Data_aux2.Recordset.Fields(5)) & "  ["
        lblData1 = lblData1 & Trim(Data_aux2.Recordset.Fields(6)) & "-"
        lblData1 = lblData1 & Trim(Data_aux2.Recordset.Fields(7)) & "]"
        lblData2 = "alignment counts: " & Trim(Data_aux2.Recordset.Fields(8)) & " : "
        lblData2 = lblData2 & Trim(Data_aux2.Recordset.Fields(9)) & " : "
        lblData2 = lblData2 & Trim(Data_aux2.Recordset.Fields(10)) & " : "
        lblData2 = lblData2 & Trim(Data_aux2.Recordset.Fields(11)) & " : "
        lblData2 = lblData2 & Trim(Data_aux2.Recordset.Fields(12)) & " : "
        lblData2 = lblData2 & Trim(Data_aux2.Recordset.Fields(13))
        lblData3 = "core counts: " & Trim(Data_aux2.Recordset.Fields(14)) & " : "
        lblData3 = lblData3 & Trim(Data_aux2.Recordset.Fields(15)) & " : "
        lblData3 = lblData3 & Trim(Data_aux2.Recordset.Fields(16)) & " : "
        lblData3 = lblData3 & Trim(Data_aux2.Recordset.Fields(17)) & " : "
        lblData3 = lblData3 & Trim(Data_aux2.Recordset.Fields(18)) & " : "
        lblData3 = lblData3 & Trim(Data_aux2.Recordset.Fields(19)) & " : "
        w_align_version = Data_aux2.Recordset.Fields(3)
        w_gene_id = Data_aux2.Recordset.Fields(0)
        w_number_seqs = Data_aux2.Recordset.Fields(2)
'        w_align_parent_id = Data_aux2.Recordset.Fields(26)
        w_align_parent_id = w_align_id
'        w_align_group = Trim$(Data_aux2.Recordset.Fields(29))
        Data_aux2.Recordset.MoveNext
        
    Loop While Not Data_aux2.Recordset.BOF And Not Data_aux2.Recordset.EOF
  End If

End Sub

Private Sub Load_Grid_Info()

    Dim I As Double
    Dim Estab As String * 1
    Dim flag, sw_len As Boolean
    Dim found As Integer
    Dim NameValue As String
    Dim BaseCode As Integer
    Dim sql, linestr As String

    Estab = " "
    flag = False

    sql = "SELECT align_seq_id, seq_id_phrap, align_order, align_sequence, align_quality "
    sql = sql & "From align_sequences "
    sql = sql & "WHERE align_id = " & w_align_id
    sql = sql & " ORDER BY align_order"

    Data_aux2.ConnectionString = "Provider=Microsoft.Jet.OLEDB.4.0;Persist Security Info=False;Data Source=" & DBPATH & ";"
    Data_aux2.RecordSource = sql
    Data_aux2.Refresh
    
    AlignGrid2.Row = 0
    sw_len = True
    
 If Not Data_aux2.Recordset.EOF And Not Data_aux2.Recordset.BOF Then
    Do
        AlignGrid2.Row = AlignGrid2.Row + 1
        If sw_len Then
            AlignGrid2.ColS = Len(Data_aux2.Recordset.Fields(3)) + 5
            Tot_Cols = AlignGrid2.ColS
            sw_len = False
        End If
        linestr = Data_aux2.Recordset.Fields(3)
        SeqidPhrap = Data_aux2.Recordset.Fields(1)
        w_align_seq_id = Data_aux2.Recordset.Fields(0)
        w_seq_id_phrap = Data_aux2.Recordset.Fields(1)
        w_align_order = Data_aux2.Recordset.Fields(2)
        AlignGrid2.Col = 5
        I = 1
        found = 2
        While Not flag
                AlignGrid2.Text = Mid(linestr, 1, found - 1)
                NameValue = Trim$(Mid(linestr, found, Len(linestr)))
                linestr = NameValue
                
            ' Insert color to the cells
                BaseCode = Asc(Mid(Data_aux2.Recordset.Fields(3), I, 1))
'
                Select Case BaseCode:
                    Case 45: '-
                        AlignGrid2.CellBackColor = &H80000009
                    Case 65, 97: 'A
                        AlignGrid2.CellBackColor = &HC000&
                    Case 71, 103: 'G
                        AlignGrid2.CellBackColor = &HFFFF&
                    Case 67, 99: 'C
                        AlignGrid2.CellBackColor = &HFF8080
                    Case 84, 116: 'T
                        AlignGrid2.CellBackColor = &HFF&
                    Case 78, 110: 'N
                        AlignGrid2.CellBackColor = &HC0C0C0
                    Case 63: '?
                        AlignGrid2.CellBackColor = &HFF00FF
                    Case Else
                        AlignGrid2.CellBackColor = &HFF00FF '&H80000009
                End Select
                I = I + 1
                If Len(linestr) = 0 Then
                    flag = True
                Else
                    AlignGrid2.Col = I + 4
                End If
        Wend
        
        PopID = Get_PopulationID(Data_aux3, SeqidPhrap)
        If PopID <> 0 Then
            PopDesc = Load_Population_Info(Data_aux3, PopID)
        Else
            PopDesc = "Invalid Line"
        End If
        AlignGrid2.Col = 0
        AlignGrid2.Text = w_align_seq_id
        AlignGrid2.Col = 1
        AlignGrid2.Text = w_seq_id_phrap
        AlignGrid2.Col = 2
        AlignGrid2.Text = w_align_order
        AlignGrid2.Col = 3
        AlignGrid2.Text = PopDesc
        AlignGrid2.Col = 4
        If w_phrap_type = "c" Then
            AlignGrid2.CellBackColor = &HFFFFC0
        Else
            If w_phrap_type = "f" Then
                AlignGrid2.CellBackColor = &HC0FFC0
'            Else
'                AlignGrid2.CellBackColor = &HFF&
            End If
        End If
        AlignGrid2.Text = w_phrap_type
        AlignGrid2.Rows = AlignGrid2.Rows + 1
        flag = False
        
        Data_aux2.Recordset.MoveNext
    
    Loop While Not Data_aux2.Recordset.BOF And Not Data_aux2.Recordset.EOF
  End If

    AlignGrid2.Rows = AlignGrid2.Rows - 1
    AlignGrid2.Row = 0
    AlignGrid2.ColWidth(4) = 350
    AlignGrid2.Text = "dir"
    For I = 5 To Tot_Cols - 1
        AlignGrid2.ColWidth(I) = 350
        AlignGrid2.Col = I
        AlignGrid2.Text = I - 4
    Next

    For I = 1 To AlignGrid2.Rows - 1
        AlignGrid2.RowHeight(I) = 165
    Next

End Sub

Function Validate_Cells(Direction As String) As Boolean

Dim MoveTotal, BaseLong5, BaseLong3 As Long
Dim I, j As Integer

MoveTotal = Abs(ColFrom - (ColSelFrom + 1))
BaseLong5 = Abs(ColFrom - ColTo)
BaseLong3 = Abs((ColFrom + MoveTotal - 1) - ColTo)

If Direction = "R" Then
    If BaseLong3 < MoveTotal Then
        For j = RowFrom To RowSelFrom
            For I = ColTo To ColTo - (BaseLong3 - 1) Step -1
                If AlignGrid2.TextMatrix(j, I) = "-" Or AlignGrid2.TextMatrix(j, I) = "" Then
                    Validate_Cells = True
                Else
                    Validate_Cells = False
                    I = ColTo + (MoveTotal - 1) + 1
                    j = RowSelFrom + 1
                End If
            Next
        Next
    Else
        For j = RowFrom To RowSelFrom
            For I = ColTo To ColTo - (MoveTotal - 1) Step -1
                If AlignGrid2.TextMatrix(j, I) = "-" Or AlignGrid2.TextMatrix(j, I) = "" Then
                    Validate_Cells = True
                Else
                    Validate_Cells = False
                    I = ColTo - MoveTotal
                    j = RowSelFrom + 1
                End If
            Next
        Next
    End If
Else
    If BaseLong5 > MoveTotal Then
        For j = RowFrom To RowSelFrom
            For I = ColTo To ColTo + (MoveTotal - 1)
                If AlignGrid2.TextMatrix(j, I) = "-" Or AlignGrid2.TextMatrix(j, I) = "" Then
                    Validate_Cells = True
                Else
                    Validate_Cells = False
                    I = ColTo + (MoveTotal - 1) + 1
                    j = RowSelFrom + 1
                End If
            Next
        Next
    Else
        For j = RowFrom To RowSelFrom
            For I = ColTo To ColTo + (BaseLong5 - 1)
                If AlignGrid2.TextMatrix(j, I) = "-" Or AlignGrid2.TextMatrix(j, I) = "" Then
                    Validate_Cells = True
                Else
                    Validate_Cells = False
                    I = ColTo + (BaseLong5 - 1) + 1
                    j = RowSelFrom + 1
                End If
            Next
        Next
    End If
End If

End Function

Private Sub OptDisable_Click()

    EnableControls False, _
        cmdDelColumn, cmdDelRow, cmdInsColumn, cmdInsert, cmdMoveFrom, cmdMoveRow, cmdMoveTo, cmdShiftL, cmdSave

End Sub

Private Sub OptEnable_Click()

    EnableControls True, _
        cmdDelColumn, cmdDelRow, cmdInsColumn, cmdInsert, cmdMoveFrom, cmdMoveRow, cmdMoveTo, cmdShiftL, cmdSave

End Sub

Private Sub tmrCheckMouse_Timer()

Static old_txt As String
Dim txt As String

    txt = Format$(Now, "hh:mm:ss")
    If txt = old_txt Then Exit Sub

    lblTime.Caption = txt
    old_txt = txt
    
End Sub

Sub EnableControls(ByVal make_enabled As Boolean, ParamArray objs() As Variant)
Dim obj As Variant

    For Each obj In objs
        obj.Enabled = make_enabled
    Next obj
    
End Sub
