# Supplementary material for: DNAAlignEditor: DNA alignment editor tool
Source: BMC Bioinformatics. 2008 Mar 19;9:154. doi: 10.1186/1471-2105-9-154 (PMC2322986; doi:10.1186/1471-2105-9-154)
Supplement: Additional file 3 — DNA alignment editor tool source core. Source code for DNA align editor tool in zip format. [file 1471-2105-9-154-S3.zip › Source/frmGrid5.frm]

VERSION 5.00
Object = "{F9043C88-F6F2-101A-A3C9-08002B2F49FB}#1.2#0"; "COMDLG32.OCX"
Object = "{831FDD16-0C5C-11D2-A9FC-0000F8754DA1}#2.0#0"; "MSCOMCTL.OCX"
Object = "{0BA686C6-F7D3-101A-993E-0000C0EF6F5E}#1.0#0"; "Threed32.ocx"
Object = "{5E9E78A0-531B-11CF-91F6-C2863C385E30}#1.0#0"; "MSFLXGRD.OCX"
Object = "{67397AA1-7FB1-11D0-B148-00A0C922E820}#6.0#0"; "MSADODC.OCX"
Begin VB.Form frmGrid5 
   Caption         =   "Alignment Tool Polimorphic lines"
   ClientHeight    =   7290
   ClientLeft      =   60
   ClientTop       =   450
   ClientWidth     =   16830
   HelpContextID   =   80
   LinkTopic       =   "Form1"
   ScaleHeight     =   7290
   ScaleWidth      =   16830
   StartUpPosition =   3  'Windows Default
   Begin Threed.SSCommand cmdViewTree 
      Height          =   975
      Left            =   15500
      TabIndex        =   39
      Top             =   600
      Width           =   1155
      _Version        =   65536
      _ExtentX        =   2037
      _ExtentY        =   1720
      _StockProps     =   78
      Caption         =   "ViewTree"
      BeginProperty Font {0BE35203-8F91-11CE-9DE3-00AA004BB851} 
         Name            =   "Arial Narrow"
         Size            =   9.75
         Charset         =   0
         Weight          =   700
         Underline       =   0   'False
         Italic          =   0   'False
         Strikethrough   =   0   'False
      EndProperty
      Enabled         =   0   'False
      Picture         =   "frmGrid5.frx":0000
   End
   Begin VB.Frame Frame2 
      Height          =   495
      Left            =   12520
      TabIndex        =   36
      Top             =   0
      Width           =   3900
      Begin VB.OptionButton OptBig 
         BackColor       =   &H000000FF&
         Caption         =   "Muscle"
         Height          =   255
         Left            =   2040
         TabIndex        =   38
         Top             =   180
         Width           =   1695
      End
      Begin VB.OptionButton OptStandard 
         BackColor       =   &H00C0FFC0&
         Caption         =   "ClustalW"
         Height          =   255
         Left            =   120
         TabIndex        =   37
         Top             =   180
         Value           =   -1  'True
         Width           =   1695
      End
   End
   Begin MSAdodcLib.Adodc Data_aux3 
      Height          =   330
      Left            =   2040
      Top             =   6960
      Visible         =   0   'False
      Width           =   1215
      _ExtentX        =   2143
      _ExtentY        =   582
      ConnectMode     =   0
      CursorLocation  =   3
      IsolationLevel  =   -1
      ConnectionTimeout=   15
      CommandTimeout  =   30
      CursorType      =   3
      LockType        =   3
      CommandType     =   8
      CursorOptions   =   0
      CacheSize       =   50
      MaxRecords      =   0
      BOFAction       =   0
      EOFAction       =   0
      ConnectStringType=   1
      Appearance      =   1
      BackColor       =   -2147483643
      ForeColor       =   -2147483640
      Orientation     =   0
      Enabled         =   -1
      Connect         =   ""
      OLEDBString     =   ""
      OLEDBFile       =   ""
      DataSourceName  =   ""
      OtherAttributes =   ""
      UserName        =   ""
      Password        =   ""
      RecordSource    =   ""
      Caption         =   "Adodc1"
      BeginProperty Font {0BE35203-8F91-11CE-9DE3-00AA004BB851} 
         Name            =   "MS Sans Serif"
         Size            =   8.25
         Charset         =   0
         Weight          =   400
         Underline       =   0   'False
         Italic          =   0   'False
         Strikethrough   =   0   'False
      EndProperty
      _Version        =   393216
   End
   Begin MSAdodcLib.Adodc Data_aux2 
      Height          =   330
      Left            =   3360
      Top             =   6960
      Visible         =   0   'False
      Width           =   1200
      _ExtentX        =   2117
      _ExtentY        =   582
      ConnectMode     =   0
      CursorLocation  =   3
      IsolationLevel  =   -1
      ConnectionTimeout=   15
      CommandTimeout  =   30
      CursorType      =   3
      LockType        =   3
      CommandType     =   8
      CursorOptions   =   0
      CacheSize       =   50
      MaxRecords      =   0
      BOFAction       =   0
      EOFAction       =   0
      ConnectStringType=   1
      Appearance      =   1
      BackColor       =   -2147483643
      ForeColor       =   -2147483640
      Orientation     =   0
      Enabled         =   -1
      Connect         =   ""
      OLEDBString     =   ""
      OLEDBFile       =   ""
      DataSourceName  =   ""
      OtherAttributes =   ""
      UserName        =   ""
      Password        =   ""
      RecordSource    =   ""
      Caption         =   "Adodc1"
      BeginProperty Font {0BE35203-8F91-11CE-9DE3-00AA004BB851} 
         Name            =   "MS Sans Serif"
         Size            =   8.25
         Charset         =   0
         Weight          =   400
         Underline       =   0   'False
         Italic          =   0   'False
         Strikethrough   =   0   'False
      EndProperty
      _Version        =   393216
   End
   Begin MSFlexGridLib.MSFlexGrid AlignGrid3 
      Height          =   375
      Left            =   3480
      TabIndex        =   34
      Top             =   3240
      Visible         =   0   'False
      Width           =   855
      _ExtentX        =   1508
      _ExtentY        =   661
      _Version        =   393216
   End
   Begin Threed.SSCommand cmdPolimorphism 
      Height          =   1095
      Left            =   13560
      TabIndex        =   33
      ToolTipText     =   "Look for Polimorphism in the alignment"
      Top             =   5880
      Visible         =   0   'False
      Width           =   1220
      _Version        =   65536
      _ExtentX        =   2152
      _ExtentY        =   1931
      _StockProps     =   78
      Caption         =   "Polymorphism"
      BeginProperty Font {0BE35203-8F91-11CE-9DE3-00AA004BB851} 
         Name            =   "Arial Narrow"
         Size            =   9.75
         Charset         =   0
         Weight          =   700
         Underline       =   0   'False
         Italic          =   0   'False
         Strikethrough   =   0   'False
      EndProperty
      Picture         =   "frmGrid5.frx":0452
   End
   Begin Threed.SSCommand cmdAddSeq 
      Height          =   975
      Left            =   11640
      TabIndex        =   32
      Top             =   600
      Width           =   1155
      _Version        =   65536
      _ExtentX        =   2028
      _ExtentY        =   1720
      _StockProps     =   78
      Caption         =   "Add Seqs"
      BeginProperty Font {0BE35203-8F91-11CE-9DE3-00AA004BB851} 
         Name            =   "Arial Narrow"
         Size            =   9.75
         Charset         =   0
         Weight          =   700
         Underline       =   0   'False
         Italic          =   0   'False
         Strikethrough   =   0   'False
      EndProperty
      Picture         =   "frmGrid5.frx":08A4
   End
   Begin Threed.SSCommand cmdLoad 
      Height          =   975
      Left            =   14200
      TabIndex        =   31
      Top             =   600
      Width           =   1155
      _Version        =   65536
      _ExtentX        =   2028
      _ExtentY        =   1720
      _StockProps     =   78
      Caption         =   "LOAD Clustal"
      BeginProperty Font {0BE35203-8F91-11CE-9DE3-00AA004BB851} 
         Name            =   "Arial Narrow"
         Size            =   9.75
         Charset         =   0
         Weight          =   700
         Underline       =   0   'False
         Italic          =   0   'False
         Strikethrough   =   0   'False
      EndProperty
      Picture         =   "frmGrid5.frx":157E
   End
   Begin Threed.SSCommand cmdClustal 
      Height          =   975
      Left            =   12960
      TabIndex        =   30
      Top             =   600
      Width           =   1155
      _Version        =   65536
      _ExtentX        =   2037
      _ExtentY        =   1720
      _StockProps     =   78
      Caption         =   "ReCLUSTAL"
      BeginProperty Font {0BE35203-8F91-11CE-9DE3-00AA004BB851} 
         Name            =   "Arial Narrow"
         Size            =   9.75
         Charset         =   0
         Weight          =   700
         Underline       =   0   'False
         Italic          =   0   'False
         Strikethrough   =   0   'False
      EndProperty
      Picture         =   "frmGrid5.frx":1898
   End
   Begin MSComDlg.CommonDialog OpenFile 
      Left            =   12720
      Top             =   7080
      _ExtentX        =   847
      _ExtentY        =   847
      _Version        =   393216
   End
   Begin Threed.SSCommand cmdFasta 
      Height          =   1095
      Left            =   10920
      TabIndex        =   29
      Top             =   5880
      Width           =   1155
      _Version        =   65536
      _ExtentX        =   2028
      _ExtentY        =   1931
      _StockProps     =   78
      Caption         =   "&Fasta File"
      BeginProperty Font {0BE35203-8F91-11CE-9DE3-00AA004BB851} 
         Name            =   "Arial Narrow"
         Size            =   9.75
         Charset         =   0
         Weight          =   700
         Underline       =   0   'False
         Italic          =   0   'False
         Strikethrough   =   0   'False
      EndProperty
      Picture         =   "frmGrid5.frx":1CEA
   End
   Begin VB.PictureBox picStatus 
      Height          =   350
      Left            =   8400
      ScaleHeight     =   285
      ScaleWidth      =   2940
      TabIndex        =   26
      Top             =   120
      Width           =   3000
      Begin MSComctlLib.ProgressBar pbTaskProgress 
         Height          =   375
         Left            =   0
         TabIndex        =   27
         Top             =   0
         Width           =   2895
         _ExtentX        =   5106
         _ExtentY        =   661
         _Version        =   393216
         Appearance      =   1
      End
   End
   Begin VB.Timer tmrTaskTimer 
      Enabled         =   0   'False
      Interval        =   100
      Left            =   4920
      Top             =   120
   End
   Begin VB.PictureBox picPanel3 
      Height          =   350
      Left            =   11500
      ScaleHeight     =   285
      ScaleWidth      =   735
      TabIndex        =   24
      Top             =   120
      Width           =   800
      Begin VB.Label lblTime 
         Caption         =   "00:00:00"
         Height          =   255
         Left            =   50
         TabIndex        =   25
         Top             =   60
         Width           =   735
      End
   End
   Begin VB.Frame Frame1 
      Height          =   600
      Left            =   7000
      TabIndex        =   21
      Top             =   1000
      Visible         =   0   'False
      Width           =   3900
      Begin VB.OptionButton OptDisable 
         BackColor       =   &H000000FF&
         Caption         =   "Disable Update"
         BeginProperty Font 
            Name            =   "MS Sans Serif"
            Size            =   8.25
            Charset         =   0
            Weight          =   700
            Underline       =   0   'False
            Italic          =   0   'False
            Strikethrough   =   0   'False
         EndProperty
         Height          =   250
         Left            =   2040
         TabIndex        =   23
         Top             =   240
         Width           =   1695
      End
      Begin VB.OptionButton OptEnable 
         BackColor       =   &H00C0FFC0&
         Caption         =   "Enable Update"
         BeginProperty Font 
            Name            =   "MS Sans Serif"
            Size            =   8.25
            Charset         =   0
            Weight          =   700
            Underline       =   0   'False
            Italic          =   0   'False
            Strikethrough   =   0   'False
         EndProperty
         Height          =   250
         Left            =   120
         TabIndex        =   22
         Top             =   240
         Value           =   -1  'True
         Width           =   1695
      End
      Begin VB.Shape Shape1 
         DrawMode        =   12  'Nop
         FillColor       =   &H00FFFFC0&
         FillStyle       =   0  'Solid
         Height          =   600
         Left            =   10
         Top             =   100
         Width           =   3900
      End
   End
   Begin VB.Timer tmrCheckMouse 
      Interval        =   500
      Left            =   4000
      Top             =   96
   End
   Begin Threed.SSCommand cmdInsColumn 
      Height          =   1095
      Left            =   4320
      TabIndex        =   14
      ToolTipText     =   "insert column of bases into the sequences"
      Top             =   5880
      Width           =   1155
      _Version        =   65536
      _ExtentX        =   2028
      _ExtentY        =   1931
      _StockProps     =   78
      Caption         =   "Insert Column"
      BeginProperty Font {0BE35203-8F91-11CE-9DE3-00AA004BB851} 
         Name            =   "Arial Narrow"
         Size            =   8.25
         Charset         =   0
         Weight          =   700
         Underline       =   0   'False
         Italic          =   0   'False
         Strikethrough   =   0   'False
      EndProperty
      Picture         =   "frmGrid5.frx":213C
   End
   Begin Threed.SSCommand cmdMoveRow 
      Height          =   1095
      Left            =   9600
      TabIndex        =   10
      ToolTipText     =   "Select the line you want to move before you click on Move Row button, then click on the row to move selected line"
      Top             =   5880
      Width           =   1155
      _Version        =   65536
      _ExtentX        =   2028
      _ExtentY        =   1931
      _StockProps     =   78
      Caption         =   "Move Row"
      BeginProperty Font {0BE35203-8F91-11CE-9DE3-00AA004BB851} 
         Name            =   "Arial Narrow"
         Size            =   8.25
         Charset         =   0
         Weight          =   700
         Underline       =   0   'False
         Italic          =   0   'False
         Strikethrough   =   0   'False
      EndProperty
      Picture         =   "frmGrid5.frx":258E
   End
   Begin Threed.SSCommand cmdDelColumn 
      Height          =   1095
      Left            =   3000
      TabIndex        =   13
      ToolTipText     =   "delete column of bases from sequences"
      Top             =   5880
      Width           =   1150
      _Version        =   65536
      _ExtentX        =   2028
      _ExtentY        =   1931
      _StockProps     =   78
      Caption         =   "Delete &Column"
      BeginProperty Font {0BE35203-8F91-11CE-9DE3-00AA004BB851} 
         Name            =   "Arial Narrow"
         Size            =   8.25
         Charset         =   0
         Weight          =   700
         Underline       =   0   'False
         Italic          =   0   'False
         Strikethrough   =   0   'False
      EndProperty
      Picture         =   "frmGrid5.frx":29E0
   End
   Begin Threed.SSCommand cmdMoveTo 
      Height          =   1095
      Left            =   8280
      TabIndex        =   17
      ToolTipText     =   "select bases to move, click on the button and click on the cell you want to move"
      Top             =   5880
      Width           =   1155
      _Version        =   65536
      _ExtentX        =   2028
      _ExtentY        =   1931
      _StockProps     =   78
      Caption         =   "Move Reverse"
      BeginProperty Font {0BE35203-8F91-11CE-9DE3-00AA004BB851} 
         Name            =   "Arial Narrow"
         Size            =   8.25
         Charset         =   0
         Weight          =   700
         Underline       =   0   'False
         Italic          =   0   'False
         Strikethrough   =   0   'False
      EndProperty
      Picture         =   "frmGrid5.frx":2CFA
   End
   Begin Threed.SSCommand cmdClose 
      Height          =   1095
      Left            =   12240
      TabIndex        =   20
      ToolTipText     =   "Before unload form it allows to save information to the database"
      Top             =   5880
      Width           =   1155
      _Version        =   65536
      _ExtentX        =   2028
      _ExtentY        =   1931
      _StockProps     =   78
      Caption         =   "&Close"
      BeginProperty Font {0BE35203-8F91-11CE-9DE3-00AA004BB851} 
         Name            =   "Arial Narrow"
         Size            =   9.75
         Charset         =   0
         Weight          =   700
         Underline       =   0   'False
         Italic          =   0   'False
         Strikethrough   =   0   'False
      EndProperty
      Picture         =   "frmGrid5.frx":314C
   End
   Begin Threed.SSCommand cmdSave 
      Height          =   1095
      Left            =   14920
      TabIndex        =   18
      ToolTipText     =   "Save changes to the database"
      Top             =   5880
      Visible         =   0   'False
      Width           =   1155
      _Version        =   65536
      _ExtentX        =   2028
      _ExtentY        =   1931
      _StockProps     =   78
      Caption         =   "&UpdateDB"
      BeginProperty Font {0BE35203-8F91-11CE-9DE3-00AA004BB851} 
         Name            =   "Arial Narrow"
         Size            =   8.25
         Charset         =   0
         Weight          =   700
         Underline       =   0   'False
         Italic          =   0   'False
         Strikethrough   =   0   'False
      EndProperty
      Picture         =   "frmGrid5.frx":359E
   End
   Begin Threed.SSCommand cmdInsert 
      Height          =   1095
      Left            =   5640
      TabIndex        =   15
      ToolTipText     =   "inserts block of bases into sequences"
      Top             =   5880
      Width           =   1155
      _Version        =   65536
      _ExtentX        =   2028
      _ExtentY        =   1931
      _StockProps     =   78
      Caption         =   "Insert Block"
      BeginProperty Font {0BE35203-8F91-11CE-9DE3-00AA004BB851} 
         Name            =   "Arial Narrow"
         Size            =   8.25
         Charset         =   0
         Weight          =   700
         Underline       =   0   'False
         Italic          =   0   'False
         Strikethrough   =   0   'False
      EndProperty
      Picture         =   "frmGrid5.frx":39F0
   End
   Begin Threed.SSCommand cmdDelRow 
      Height          =   1095
      Left            =   1680
      TabIndex        =   12
      ToolTipText     =   "delete sequence from the grid "
      Top             =   5880
      Width           =   1150
      _Version        =   65536
      _ExtentX        =   2028
      _ExtentY        =   1931
      _StockProps     =   78
      Caption         =   "Delete &Line"
      BeginProperty Font {0BE35203-8F91-11CE-9DE3-00AA004BB851} 
         Name            =   "Arial Narrow"
         Size            =   8.25
         Charset         =   0
         Weight          =   700
         Underline       =   0   'False
         Italic          =   0   'False
         Strikethrough   =   0   'False
      EndProperty
      Picture         =   "frmGrid5.frx":3E42
   End
   Begin Threed.SSCommand cmdShiftL 
      Height          =   1095
      Left            =   360
      TabIndex        =   11
      ToolTipText     =   "Select bases to delete, you can delete between several lines"
      Top             =   5880
      Width           =   1150
      _Version        =   65536
      _ExtentX        =   2028
      _ExtentY        =   1931
      _StockProps     =   78
      Caption         =   "&Delete Block"
      BeginProperty Font {0BE35203-8F91-11CE-9DE3-00AA004BB851} 
         Name            =   "Arial Narrow"
         Size            =   8.25
         Charset         =   0
         Weight          =   700
         Underline       =   0   'False
         Italic          =   0   'False
         Strikethrough   =   0   'False
      EndProperty
      Picture         =   "frmGrid5.frx":4294
   End
   Begin MSFlexGridLib.MSFlexGrid AlignGrid2 
      Height          =   3975
      Left            =   480
      TabIndex        =   0
      Top             =   1680
      Width           =   13935
      _ExtentX        =   24580
      _ExtentY        =   7011
      _Version        =   393216
      ScrollTrack     =   -1  'True
      GridLines       =   2
      BeginProperty Font {0BE35203-8F91-11CE-9DE3-00AA004BB851} 
         Name            =   "Arial Narrow"
         Size            =   8.25
         Charset         =   0
         Weight          =   400
         Underline       =   0   'False
         Italic          =   0   'False
         Strikethrough   =   0   'False
      EndProperty
   End
   Begin Threed.SSCommand cmdMoveFrom 
      Height          =   1095
      Left            =   6960
      TabIndex        =   16
      ToolTipText     =   "select bases to move, click on the button and click on the cell you want to move"
      Top             =   5880
      Width           =   1155
      _Version        =   65536
      _ExtentX        =   2028
      _ExtentY        =   1931
      _StockProps     =   78
      Caption         =   "Move Forward"
      BeginProperty Font {0BE35203-8F91-11CE-9DE3-00AA004BB851} 
         Name            =   "Arial Narrow"
         Size            =   8.25
         Charset         =   0
         Weight          =   700
         Underline       =   0   'False
         Italic          =   0   'False
         Strikethrough   =   0   'False
      EndProperty
      Picture         =   "frmGrid5.frx":46E6
   End
   Begin VB.PictureBox picPanel2 
      Height          =   500
      Left            =   8250
      ScaleHeight     =   435
      ScaleWidth      =   4125
      TabIndex        =   28
      Top             =   30
      Width           =   4180
   End
   Begin VB.Label lblData4 
      BackStyle       =   0  'Transparent
      Caption         =   "gene/amplicon: "
      BeginProperty Font 
         Name            =   "MS Sans Serif"
         Size            =   9.75
         Charset         =   0
         Weight          =   400
         Underline       =   0   'False
         Italic          =   0   'False
         Strikethrough   =   0   'False
      EndProperty
      Height          =   240
      Left            =   480
      TabIndex        =   35
      Top             =   975
      Width           =   6345
   End
   Begin VB.Label lblData3 
      AutoSize        =   -1  'True
      BackStyle       =   0  'Transparent
      Caption         =   "core counts:"
      BeginProperty Font 
         Name            =   "MS Sans Serif"
         Size            =   9.75
         Charset         =   0
         Weight          =   400
         Underline       =   0   'False
         Italic          =   0   'False
         Strikethrough   =   0   'False
      EndProperty
      Height          =   240
      Left            =   480
      TabIndex        =   19
      Top             =   1440
      Width           =   1080
   End
   Begin VB.Label lblData2 
      AutoSize        =   -1  'True
      BackStyle       =   0  'Transparent
      Caption         =   "alignment counts:"
      BeginProperty Font 
         Name            =   "MS Sans Serif"
         Size            =   9.75
         Charset         =   0
         Weight          =   400
         Underline       =   0   'False
         Italic          =   0   'False
         Strikethrough   =   0   'False
      EndProperty
      Height          =   360
      Left            =   480
      TabIndex        =   9
      Top             =   1200
      Width           =   6345
      WordWrap        =   -1  'True
   End
   Begin VB.Label lblData1 
      AutoSize        =   -1  'True
      BackStyle       =   0  'Transparent
      Caption         =   "Align ID:"
      BeginProperty Font 
         Name            =   "MS Sans Serif"
         Size            =   9.75
         Charset         =   0
         Weight          =   400
         Underline       =   0   'False
         Italic          =   0   'False
         Strikethrough   =   0   'False
      EndProperty
      Height          =   240
      Left            =   480
      TabIndex        =   8
      Top             =   720
      Width           =   735
   End
   Begin VB.Label Label7 
      Alignment       =   2  'Center
      BackColor       =   &H00FF00FF&
      Caption         =   "?"
      BeginProperty Font 
         Name            =   "MS Sans Serif"
         Size            =   12
         Charset         =   0
         Weight          =   400
         Underline       =   0   'False
         Italic          =   0   'False
         Strikethrough   =   0   'False
      EndProperty
      Height          =   375
      Left            =   2640
      TabIndex        =   7
      Top             =   240
      Width           =   375
   End
   Begin VB.Label Label6 
      Alignment       =   2  'Center
      BackColor       =   &H80000009&
      Caption         =   "-"
      BeginProperty Font 
         Name            =   "MS Sans Serif"
         Size            =   12
         Charset         =   0
         Weight          =   400
         Underline       =   0   'False
         Italic          =   0   'False
         Strikethrough   =   0   'False
      EndProperty
      Height          =   375
      Left            =   2280
      TabIndex        =   6
      Top             =   240
      Width           =   375
   End
   Begin VB.Label Label5 
      Alignment       =   2  'Center
      BackColor       =   &H00C0C0C0&
      Caption         =   "N"
      BeginProperty Font 
         Name            =   "MS Sans Serif"
         Size            =   12
         Charset         =   0
         Weight          =   400
         Underline       =   0   'False
         Italic          =   0   'False
         Strikethrough   =   0   'False
      EndProperty
      Height          =   375
      Left            =   1920
      TabIndex        =   5
      Top             =   240
      Width           =   375
   End
   Begin VB.Label Label4 
      Alignment       =   2  'Center
      BackColor       =   &H000000FF&
      Caption         =   "T"
      BeginProperty Font 
         Name            =   "MS Sans Serif"
         Size            =   12
         Charset         =   0
         Weight          =   400
         Underline       =   0   'False
         Italic          =   0   'False
         Strikethrough   =   0   'False
      EndProperty
      Height          =   375
      Left            =   1560
      TabIndex        =   4
      Top             =   240
      Width           =   375
   End
   Begin VB.Label Label3 
      Alignment       =   2  'Center
      BackColor       =   &H0000FFFF&
      Caption         =   "G"
      BeginProperty Font 
         Name            =   "MS Sans Serif"
         Size            =   12
         Charset         =   0
         Weight          =   400
         Underline       =   0   'False
         Italic          =   0   'False
         Strikethrough   =   0   'False
      EndProperty
      Height          =   375
      Left            =   1200
      TabIndex        =   3
      Top             =   240
      Width           =   375
   End
   Begin VB.Label Label2 
      Alignment       =   2  'Center
      BackColor       =   &H00FF8080&
      Caption         =   "C"
      BeginProperty Font 
         Name            =   "MS Sans Serif"
         Size            =   12
         Charset         =   0
         Weight          =   400
         Underline       =   0   'False
         Italic          =   0   'False
         Strikethrough   =   0   'False
      EndProperty
      Height          =   375
      Left            =   840
      TabIndex        =   2
      Top             =   240
      Width           =   375
   End
   Begin VB.Label Label1 
      Alignment       =   2  'Center
      BackColor       =   &H0000C000&
      Caption         =   "A"
      BeginProperty Font 
         Name            =   "MS Sans Serif"
         Size            =   12
         Charset         =   0
         Weight          =   400
         Underline       =   0   'False
         Italic          =   0   'False
         Strikethrough   =   0   'False
      EndProperty
      Height          =   375
      Left            =   480
      TabIndex        =   1
      Top             =   240
      Width           =   375
   End
End
Attribute VB_Name = "frmGrid5"
Attribute VB_GlobalNameSpace = False
Attribute VB_Creatable = False
Attribute VB_PredeclaredId = True
Attribute VB_Exposed = False
Dim ValueArray(TotCols) As String
Dim ArrayColors(TotCols) As OLE_COLOR
Dim MoveArray(TotRows, TotCols) As String
Dim MoveColors(TotRows, TotCols) As OLE_COLOR
Dim MoveArray2(TotRows, TotCols) As String
Dim MoveColors2(TotRows, TotCols) As OLE_COLOR
Dim NoColsSel, ColFrom, RowSelFrom, ColSelFrom, RowFrom As Integer
Dim ColTo, RowSelTo, ColSelTo, RowTo As Integer
Dim NoRowsSel, NoRow As Integer
Dim PopID As Integer
Dim SeqidPhrap As Double
Dim PopDesc As String
Dim Seq_Strings(TotRows) As String
Dim Qual_Strings(TotRows) As String
Dim Qual_Strings_W(TotRows) As String
Dim Qual_Strings_W2(TotRows) As String
Dim Seq_Strings_W(TotRows) As String
Dim Seq_Strings_W2(TotRows) As String
Dim Grid_W(TotRows, 5) As String
Dim Grid_Ordered(TotRows, 5) As String
Dim integrity As Integer
Dim add_bases As Double
Dim Num_seqs As Integer

Option Explicit

Dim highlighted As Boolean

' Used to find the mouse position.

Private Type POINTAPI
    x As Long
    y As Long
End Type
Private Declare Function ScreenToClient Lib "user32" (ByVal hwnd As Long, lpPoint As POINTAPI) As Long
Private Declare Function GetCursorPos Lib "user32" (lpPoint As POINTAPI) As Long

Private Sub AlignGrid2_Click()

Dim I, J, K, n, m, RowTo, RowsSel, x As Integer
Dim RowGrid As Integer
Dim Val_Status As Boolean
Dim P, Q, R As Integer
Dim Seq_Strings_W(TotRows) As String
Dim Seq2_Strings_W(TotRows) As String
Dim Seq3_Strings_W(TotRows) As String
Dim Qual_Strings_W(TotRows) As String
Dim Qual2_Strings_W(TotRows) As String
Dim Qual3_Strings_W(TotRows) As String
Dim c3 As Integer
Dim c2 As Integer
Dim c1 As Integer
Dim diff As Integer
Dim Complement As String
Dim Complement2 As String
Dim Init_Pos As Integer
Dim End_Pos As Integer
Dim Start_Cols As Integer
Dim End_Sel_Cols As Integer
Dim len_sel As Integer
Dim w_qual As String
Dim w_qual_last As String

Screen.MousePointer = 11
    
RowTo = AlignGrid2.Row
ColTo = AlignGrid2.Col
RowSelTo = AlignGrid2.RowSel
ColSelTo = AlignGrid2.ColSel
c1 = ColTo - 4
c2 = ColFrom - 4
Val_Status = False
n = 0
m = 0
AlignGrid2.Visible = False

If MoveForward_Selected Then
    MoveForward_Selected = False
    changed_Grid = True
    If ColTo < ColFrom Then
        If RowTo = RowFrom Then
' Init array commented for increase performance
'    For I = 0 To TotRows
'        For J = 0 To TotCols - 1
'            MoveArray2(I, J) = ""
'            MoveColors2(I, J) = &H80000009
'        Next
'    Next
            Val_Status = Validate_Cells("F")
            If Val_Status Then
                For J = RowTo To RowSelFrom
                    AlignGrid2.Row = J
                    For I = ColTo To ColTo + NoColsSel - 1
                        AlignGrid2.Col = I
                        MoveArray2(m, n) = "-" ' AlignGrid2.Text
                        MoveColors2(m, n) = &H80000009
                        AlignGrid2.TextMatrix(J, I) = MoveArray(m, n)
                        AlignGrid2.CellBackColor = MoveColors(m, n)
                        n = n + 1
                    Next
                    c3 = c2 - c1
                    diff = c3
                    Complement = Find_Dashes(c3)
                    Seq_Strings(J) = Mid(Seq_Strings(J), 1, c1 - 1) + Mid(Seq_Strings(J), c2, NoColsSel) + Complement + Mid(Seq_Strings(J), c2 + NoColsSel)
                    Complement2 = Find_DashesQ(diff)
                    w_qual = Qual_Strings(J)
                    Init_Pos = Find_Init_Pos(w_qual, c1) - 1
                    w_qual = Qual_Strings(J)
                    Start_Cols = Find_End_Pos(w_qual, c2 - 1)
                    w_qual = Qual_Strings(J)
                    End_Pos = Find_End_Pos(w_qual, c2 + NoColsSel - 1)
                    w_qual_last = w_qual
                    len_sel = End_Pos - Start_Cols - 1
                    If c1 > 1 Then
                        w_qual = Mid(Qual_Strings(J), 1, Init_Pos) & Mid(Qual_Strings(J), Start_Cols, len_sel) & Complement2 & " " & w_qual_last
                        Qual_Strings(J) = w_qual
                    Else
                        w_qual = Mid(Qual_Strings(J), Start_Cols, len_sel) & Complement2 & " " & w_qual_last
                        Qual_Strings(J) = w_qual
                    End If
    
                    n = 0
                    For I = ColFrom To ColFrom + NoColsSel - 1
                        AlignGrid2.Col = I
                        If ColTo < ColFrom Then
                            If I > ColTo + NoColsSel - 1 Then
                                AlignGrid2.TextMatrix(J, I) = MoveArray2(m, n)    ' AlignGrid2.Text
                                AlignGrid2.CellBackColor = MoveColors2(m, n)
                            End If
                        Else
                            AlignGrid2.TextMatrix(J, I) = MoveArray2(m, n)    ' AlignGrid2.Text
                            AlignGrid2.CellBackColor = MoveColors2(m, n)
            
                        End If
                        n = n + 1
                    Next
                    n = 0
                    m = m + 1
                Next
            Else
                MsgBox ("Can not move values to columns with score values, select a valid column COLUMN SELECTED: " & ColTo)
            End If
        Else
            MsgBox ("Can not move values to different rows, select a column that is in the same row, ROW SELECTED: " & RowFrom + 1)
        End If
    Else
        MsgBox ("Can not select Forward direction button, make selection again and click on, MOVE REVERSE BUTTON")
    End If
Else
    If MoveBackwards_Selected Then
        changed_Grid = True
        MoveBackwards_Selected = False
        If ColTo > ColFrom Then
            If RowTo = RowFrom Then
' Init array commented for increase performance
'       For I = 0 To TotRows
'            For J = 0 To TotCols - 1
'                MoveArray2(I, J) = ""
'               MoveColors2(I, J) = &H80000009
'            Next
'       Next
                Val_Status = Validate_Cells("R")
                If Val_Status Then
                    n = NoColsSel - 1
                    For J = RowTo To RowSelFrom
                        AlignGrid2.Row = J
                        For I = ColTo To ColTo - NoColsSel + 1 Step -1
                            AlignGrid2.Col = I
                            MoveArray2(m, n) = "-" ' AlignGrid2.Text
                            MoveColors2(m, n) = &H80000009
                            AlignGrid2.TextMatrix(J, I) = MoveArray(m, n)
                            AlignGrid2.CellBackColor = MoveColors(m, n)
                            n = n - 1
                        Next
                        c3 = c1 - c2 - NoColsSel + 1
                        diff = c3
                        Complement = Find_Dashes(c3)
                        Seq_Strings(J) = Mid(Seq_Strings(J), 1, c2 - 1) + Complement + Mid(Seq_Strings(J), c2, NoColsSel) + Mid(Seq_Strings(J), c1 + 1)
                        Complement2 = Find_DashesQ(diff)
                        w_qual = Qual_Strings(J)
                        If c2 > 1 Then
                            Init_Pos = Find_Init_Pos(w_qual, c2) - 1
                            w_qual = Qual_Strings(J)
                            Start_Cols = Find_End_Pos(w_qual, c2 - 1)
                        Else
                            Init_Pos = 1
                            Start_Cols = 2
                        End If
                        w_qual = Qual_Strings(J)
                        End_Sel_Cols = Find_End_Pos(w_qual, c2 + NoColsSel - 1)
                        w_qual = Qual_Strings(J)
                        End_Pos = Find_End_Pos(w_qual, c1)
                        w_qual_last = w_qual
                        If c1 < Len(Seq_Strings(J)) Then
                            len_sel = End_Sel_Cols - Start_Cols + 1
                            If c2 > 1 Then
                                w_qual = Mid(Qual_Strings(J), 1, Init_Pos - 1) & Complement2 & Mid(Qual_Strings(J), Init_Pos, len_sel) & w_qual_last
                            Else
                                w_qual = Complement2 & " " & Mid(Qual_Strings(J), Init_Pos, len_sel) & w_qual_last
                            End If
                            Qual_Strings(J) = Trim(w_qual)
                        Else
                            len_sel = End_Sel_Cols - Start_Cols
                            w_qual = Mid(Qual_Strings(J), 1, Init_Pos - 1) & Complement2 & Mid(Qual_Strings(J), Init_Pos, len_sel)
                            Qual_Strings(J) = Trim(w_qual)
                        End If
                        n = 0
                        For I = ColFrom To ColFrom + NoColsSel - 1
                            AlignGrid2.Col = I
                            If I > ColFrom Then
                                If I < ColTo - NoColsSel + 1 Then
                                    AlignGrid2.TextMatrix(J, I) = MoveArray2(m, n)    ' AlignGrid2.Text
                                    AlignGrid2.CellBackColor = MoveColors2(m, n)
                                End If
                            Else
                                AlignGrid2.TextMatrix(J, I) = MoveArray2(m, n)    ' AlignGrid2.Text
                                AlignGrid2.CellBackColor = MoveColors2(m, n)
                            End If
                            n = n + 1
                        Next
                        n = NoColsSel - 1
                        m = m + 1
                    Next
                Else
                    MsgBox ("Can not move values to columns with score values, select a valid column COLUMN SELECTED: " & ColTo)
                End If
            Else
                MsgBox ("Can not move values to different rows, select a column that is in the same row, ROW SELECTED: " & RowFrom + 1)
            End If
        Else
            MsgBox ("Can not select Reverse direction button, make selection again and click on MOVE FORWARD BUTTON")
        End If
    Else
        If MoveRow_Selected Then
            MoveRow_Selected = False
            n = NoRow
            m = NoRowsSel
            RowsSel = m - n + 1
            K = AlignGrid2.Row
            x = 0
            For J = n To m
                I = 0
                AlignGrid2.AddItem AlignGrid2.TextMatrix(J, I), RowTo
                For I = 0 To AlignGrid2.ColS - 1
                    AlignGrid2.Col = I
                    If RowTo < J Then
                        AlignGrid2.TextMatrix(RowTo, I) = AlignGrid2.TextMatrix(m + 1, I)
                        AlignGrid2.CellBackColor = MoveColors(NoRowsSel - x, I)
                    Else
                        AlignGrid2.TextMatrix(RowTo, I) = AlignGrid2.TextMatrix(m - x, I)
                        AlignGrid2.CellBackColor = MoveColors(m - x, I)
                    End If
                Next
                x = x + 1
            Next
            AlignGrid2.Refresh
            For J = n + RowsSel To m + RowsSel
                If J > RowTo Then
                    AlignGrid2.RemoveItem (n + RowsSel)
                Else
                    AlignGrid2.RemoveItem (n)
                End If
                AlignGrid2.Refresh
            Next
            P = 1
            Q = 1
            For I = 1 To TotRows
                If (I > n - 1 And I < m + 1) Then
                    Seq2_Strings_W(Q) = Seq_Strings(I)
                    Qual2_Strings_W(Q) = Qual_Strings(I)
                    Q = Q + 1
                Else
                    Seq_Strings_W(P) = Seq_Strings(I)
                    Qual_Strings_W(P) = Qual_Strings(I)
                    P = P + 1
                End If
            Next
            R = 1
            For I = 1 To TotRows
' From top to bottom where K is the row to insert line(s) and N lines insert from
                If K > n Then
                    If I = K - RowsSel Then
                        For J = 1 To RowsSel
                            Seq3_Strings_W(I) = Seq2_Strings_W(J)
                            Qual3_Strings_W(I) = Qual2_Strings_W(J)
                            I = I + 1
                        Next
                        I = I - 1
                    Else
                        Seq3_Strings_W(I) = Seq_Strings_W(R)
                        Qual3_Strings_W(I) = Qual_Strings_W(R)
                        R = R + 1
                    End If
                Else
' From bottom to top
                    If I = K Then
                        For J = 1 To RowsSel
                            Seq3_Strings_W(I) = Seq2_Strings_W(J)
                            Qual3_Strings_W(I) = Qual2_Strings_W(J)
                            I = I + 1
                        Next
                        I = I - 1
                    Else
                        Seq3_Strings_W(I) = Seq_Strings_W(R)
                        Qual3_Strings_W(I) = Qual_Strings_W(R)
                        R = R + 1
                    End If
                End If
            Next
' Return Values to Original Sequence
            For I = 1 To TotRows
                Seq_Strings(I) = ""
                Qual_Strings(I) = ""
            Next
            J = 1
            For I = 1 To TotRows
                If Seq3_Strings_W(I) <> "" Then
                    Seq_Strings(J) = Seq3_Strings_W(I)
                    Qual_Strings(J) = Qual3_Strings_W(I)
                    J = J + 1
                End If
            Next
        End If
    End If
End If

For I = 1 To AlignGrid2.Rows - 1
    AlignGrid2.RowHeight(I) = 165
Next
AlignGrid2.Visible = True

Screen.MousePointer = 0

End Sub

Private Sub AlignGrid2_KeyPress(KeyAscii As Integer)
  
  Dim sTemp As String
  
  With AlignGrid2
    
    sTemp = .TextMatrix(.Row, .Col)
    
    Select Case KeyAscii
      Case 8 ' backspace
        If Len(sTemp) > 0 Then
          sTemp = Left$(sTemp, Len(sTemp) - 1)
        End If
      Case 27 ' escape
        sTemp = ""
      Case 0 To 31
        KeyAscii = 0
      Case Else
        sTemp = sTemp & Chr$(KeyAscii)
    End Select
    .TextMatrix(.Row, .Col) = sTemp
  End With

End Sub

Private Sub cmdAddSeq_Click()

    Dim I As Integer
    Dim J As Integer
    Dim K As Integer
    Dim m As Integer
    Dim n As Integer
    Dim Estab As String * 1
    Dim found As Integer
    Dim BaseCode As Integer
    Dim Columns As Integer

    w_include_sequences = False
    Estab = " "
    found = 0
    Load frmAddSequences
    frmAddSequences.Show 1
    If w_include_sequences Then
        For I = 1 To sequences_added
            m = 1
            AlignGrid2.Visible = False
            If seq_length(I) < AlignGrid2.ColS - 5 Then
                For J = seq_length(I) + 1 To AlignGrid2.ColS - 5
                    New_Seq_Strings(I) = New_Seq_Strings(I) & "-"
                    New_Qual_Strings(I) = Trim(New_Qual_Strings(I)) & " -"
                Next
            Else
                If seq_length(I) > AlignGrid2.ColS - 5 Then
                    Columns = AlignGrid2.ColS
                    AlignGrid2.ColS = seq_length(I) + 5
                    Tot_Cols = AlignGrid2.ColS
                    For n = 1 To AlignGrid2.Rows - 1
                        AlignGrid2.Row = n
                        For J = Columns To seq_length(I) + 4
                            AlignGrid2.Col = J
                            Seq_Strings(n) = Seq_Strings(n) & "-"
                            Qual_Strings(n) = Trim(Qual_Strings(n)) & " -"
                            AlignGrid2.Text = "-"
                        Next
                    Next
                End If
            End If
            Qual_Strings(AlignGrid2.Rows) = New_Qual_Strings(I)
            Seq_Strings(AlignGrid2.Rows) = New_Seq_Strings(I)
            Genename(AlignGrid2.Rows) = Genename(I)
            AlignGrid2.Rows = AlignGrid2.Rows + 1
            AlignGrid2.Row = AlignGrid2.Rows - 1
            AlignGrid2.Col = 1
            AlignGrid2.Text = "0"
            AlignGrid2.Col = 3
            AlignGrid2.Text = line_name(I)
            AlignGrid2.Col = 4
            AlignGrid2.Text = Direction(I)
            K = 5
            For J = 1 To AlignGrid2.ColS - 5
                AlignGrid2.Col = K
                found = InStr(1, New_Qual_Strings(I), Estab)
                If found > 0 Then
                    AlignGrid2.Text = Mid(New_Qual_Strings(I), 1, found - 1)
                Else
                    AlignGrid2.Text = New_Qual_Strings(I)
                End If
                New_Qual_Strings(I) = Mid(New_Qual_Strings(I), found + 1)
                K = K + 1
' Include color code
                BaseCode = Asc(Mid(New_Seq_Strings(I), m, 1))
'
                If BaseCode <> 45 Then
                    Select Case BaseCode:
                        'Case 45: '-
                        '   AlignGrid2.CellBackColor = &H80000009
                        Case 65, 97: 'A
                            AlignGrid2.CellBackColor = &HC000&
                        Case 84, 116: 'T
                            AlignGrid2.CellBackColor = &HFF&
                        Case 71, 103: 'G
                            AlignGrid2.CellBackColor = &HFFFF&
                        Case 67, 99: 'C
                            AlignGrid2.CellBackColor = &HFF8080
                        Case 78, 110: 'N
                            AlignGrid2.CellBackColor = &HC0C0C0
                        Case 63: '?
                            AlignGrid2.CellBackColor = &HFF00FF
                        Case Else
                            AlignGrid2.CellBackColor = &HFF00FF '&H80000009
                    End Select
                End If
                m = m + 1
' End Include color code
            Next
        Next
        
        AlignGrid2.Row = 0
        For I = 5 To Tot_Cols - 1
            If I < 1000 Then
                AlignGrid2.ColWidth(I) = 350
            Else
                AlignGrid2.ColWidth(I) = 400
            End If
            AlignGrid2.Col = I
            AlignGrid2.Text = I - 4
        Next
        
        For I = 1 To AlignGrid2.Rows - 1
            AlignGrid2.RowHeight(I) = 165
        Next
        
        AlignGrid2.Visible = True
        EnableControls False, _
            cmdSave, cmdLoad, cmdAddSeq
    Else
        MsgBox ("Errors found... Please check Log File: ")
    End If

End Sub

Private Sub CmdClose_Click()
  
  Dim Response As Integer
    
  Unload Me
    
End Sub

Private Sub cmdClustal_Click()
  
  Dim Sourcefile As String
  Dim LoadViewer As String
  Dim x As Integer
  Dim fhandle As Integer
  Dim I As Integer
  Dim J As Integer
  Dim line_out As String
  Dim Sequence As String
  Dim Position As Integer
  Dim found As Integer
  Dim check_directory As Boolean

    fhandle = FreeFile
    Sequence = ""
    Sourcefile = ClustalDir & "Clustal_Input"
    Screen.MousePointer = 11
    check_directory = DirectoryExists(ClustalDir)
    If Not check_directory Then
        MsgBox ("The directory: " & ClustalDir & " has not been created yet. The Directory MUST exist before work with clustal options!")
        Screen.MousePointer = 0
        Exit Sub
    End If
    If Clustal_Do = "no" Then
        Clustal_Do = "yes"
        Screen.MousePointer = 0
        EnableControls True, _
            cmdSave
        cmdLoad.Enabled = False
    Else
        Open Sourcefile For Output As #fhandle
        For I = 1 To AlignGrid2.Rows - 1
            Qual_Strings_W(I) = Qual_Strings(I)
            AlignGrid2.Row = I
            AlignGrid2.Col = 3
            line_out = ">" & I & "-" & Trim$(AlignGrid2.Text)
            Print #fhandle, line_out
            For J = 1 To Len(Seq_Strings(I))
'        Sequence = Seq_Strings(i)
'                If Mid(Seq_Strings(i), j, 1) = "Y" Then
                If Mid(Seq_Strings(I), J, 1) <> "-" Then
                    Sequence = Sequence & Mid(Seq_Strings(I), J, 1)
'                    Sequence = Sequence & "-"
                Else
                    Position = Find_Position(Qual_Strings_W(I), J)
                                        
'                    Sequence = Sequence & Mid(Seq_Strings(i), j, 1)
                End If
            Next
        
        
' Save first columns for reloading
    
            For J = 0 To 4
                Grid_W(I, J) = AlignGrid2.TextMatrix(I, J)
            Next
        
            line_out = Trim$(Sequence)
            Print #fhandle, line_out
            line_out = ""
            Print #fhandle, line_out
            Sequence = ""
        Next
    
        Close fhandle
        Close
'    LoadViewer$ = "C:\DBSNP\clustalw.exe -align -quicktree -output=pir -infile=" + SourceFile
'    LoadViewer$ = "C:\Program Files\SNPAlignEditor\clustalw.exe -align -quicktree -ktuple=3 -window=7 -gapopen=8.00 -gapext=0.10 -transweight=0.50 -output=pir -infile=" + SourceFile
'        found = InStr(1, PathClustal, "clustalw.exe")
'        If found > 0 Then
'            LoadViewer$ = PathClustal + Sourcefile
'        Else
'            LoadViewer$ = PathClustal + " " + Sourcefile
'        End If
        If OptStandard Then
            LoadViewer$ = PathClustal + Sourcefile
        Else
            LoadViewer$ = PathMuscle + " " + Sourcefile
        End If
        
        x% = Shell(LoadViewer$, 1)
        Screen.MousePointer = 0
        EnableControls False, _
            cmdDelColumn, cmdDelRow, cmdInsColumn, cmdInsert, cmdMoveFrom, cmdMoveRow, cmdMoveTo, cmdShiftL, cmdSave, cmdClustal, Frame2
        cmdLoad.Enabled = True
        cmdViewTree.Enabled = True
        Close
'    MsgBox ("Process successfully finished... File Generated: " & SourceFile)
    End If


End Sub

Private Sub cmdDelColumn_Click()

Dim I, J As Integer
Dim c3 As Integer
Dim c2 As Integer
Dim c1 As Integer
Dim w_seq As String
Dim w_qual As String
Dim Init_Pos As Integer
Dim End_Pos As Integer

If (AlignGrid2.ColS > 6 And AlignGrid2.Col > 5) Or (AlignGrid2.ColSel < AlignGrid2.ColS - 1) Then
    c1 = AlignGrid2.Col - 4
    c2 = AlignGrid2.ColSel - 4
    c3 = c2 - c1 + 1
    For I = AlignGrid2.Col To AlignGrid2.ColSel

    With AlignGrid2
        .Redraw = False
'    If lColumn < .Cols Then
'      .ColPosition(lColumn) = .Cols - 1
        .ColPosition(.Col) = .ColS - 1
        .ColS = .ColS - 1
'    End If
        .Redraw = True
    End With

    Next
    
    For I = 1 To AlignGrid2.Rows
        If c1 > 1 Then
            w_seq = Mid(Seq_Strings(I), 1, c1 - 1) & Mid(Seq_Strings(I), c2 + 1)
            Seq_Strings(I) = w_seq
        Else
            w_seq = Mid(Seq_Strings(I), c2 + 1)
            Seq_Strings(I) = w_seq
        End If
        w_qual = Qual_Strings(I)
        Init_Pos = Find_Init_Pos(w_qual, c1) - 1
        w_qual = Qual_Strings(I)
        End_Pos = Find_End_Pos(w_qual, c2)
        If c1 > 1 Then
            w_qual = Mid(Qual_Strings(I), 1, Init_Pos) & Mid(Qual_Strings(I), End_Pos)
            Qual_Strings(I) = w_qual
        Else
            w_qual = Mid(Qual_Strings(I), End_Pos)
            Qual_Strings(I) = w_qual
        End If
    Next
Else
    MsgBox ("Invalid operation, at least one base should be in the grid")
End If

J = 0

' Commented to avoid renumbering row 0
'    For I = 5 To AlignGrid2.ColS - 1
'        AlignGrid2.TextMatrix(j, I) = I - 4
'    Next


If AlignGrid2.ColS > 6 Then
    AlignGrid2.Row = 1
    AlignGrid2.Col = 6
    AlignGrid2.RowSel = 1
    AlignGrid2.ColSel = 6
End If
    changed_Grid = True

End Sub


Private Sub cmdDelRow_Click()

Dim J, L, m, K As Integer

Screen.MousePointer = 11
    
    L = AlignGrid2.Row
    m = AlignGrid2.RowSel

If m > 0 And L > 0 Then
    For J = L To m
        If AlignGrid2.Rows > 2 Then
            AlignGrid2.RemoveItem (L)
            Qual_Strings(L) = ""
            Seq_Strings(L) = ""
' Reorder sequences and quality to array
            For K = 1 To 300
                If Qual_Strings(K) = "" Then
                    If K < 300 Then
                        Qual_Strings(K) = Qual_Strings(K + 1)
                        Seq_Strings(K) = Seq_Strings(K + 1)
                        Qual_Strings(K + 1) = ""
                        Seq_Strings(K + 1) = ""
                    End If
                End If
            Next
        Else
            MsgBox ("You cannot remove all the populations")
        End If
    Next
    
    AlignGrid2.Refresh
    changed_Grid = True

End If
Screen.MousePointer = 0

End Sub

Private Sub cmdFasta_Click()

  Dim Sourcefile As String
  Dim LoadViewer As String
  Dim x As Integer
  Dim fhandle As Integer
  Dim I As Integer
  Dim J As Integer
  Dim line_out As String
  Dim Sequence As String

    fhandle = FreeFile
    Sequence = ""
    OpenFile.Filename = ""
    OpenFile.Flags = &H2 Or &H800 Or &H4
    OpenFile.CancelError = False
    OpenFile.Filter = "*.fas|*.fas"
    OpenFile.FilterIndex = 1
    'openFile.InitDir = ImageDir
    OpenFile.DialogTitle = "Fasta Format File"
    OpenFile.Action = 2
    Sourcefile = Trim(OpenFile.Filename)
    If Sourcefile <> "" Then
        Screen.MousePointer = 11
        Open Sourcefile For Output As #fhandle
        For I = 1 To AlignGrid2.Rows - 1
            AlignGrid2.Row = I
            AlignGrid2.Col = 3
'            line_out = ">" & I & "-" & Trim$(AlignGrid2.Text)
            line_out = ">" & Trim$(AlignGrid2.Text)
            Print #fhandle, line_out
            For J = 1 To Len(Seq_Strings(I))
'            Sequence = Seq_Strings(i)
                If Mid(Seq_Strings(I), J, 1) <> "A" And Mid(Seq_Strings(I), J, 1) <> "T" And Mid(Seq_Strings(I), J, 1) <> "C" And Mid(Seq_Strings(I), J, 1) <> "G" And Mid(Seq_Strings(I), J, 1) <> "-" Then
                    Sequence = Sequence & "N"
                Else
                    Sequence = Sequence & Mid(Seq_Strings(I), J, 1)
                End If
            Next
            line_out = Trim$(Sequence)
            Print #fhandle, line_out
            line_out = ""
            Print #fhandle, line_out
            Sequence = ""
        Next
        Close fhandle
        Close
        Screen.MousePointer = 0
        MsgBox ("Process successfully finished... File Generated: " & Sourcefile)
    Else
        MsgBox ("You should provide a filename")
    End If

End Sub

Private Sub cmdInsColumn_Click()

Dim I, J As Integer
Dim FromCol, ToCol, Inserts As Integer
Dim c3 As Integer
Dim c2 As Integer
Dim c1 As Integer
Dim w_seq As String
Dim w_qual As String
Dim Init_Pos As Integer
Dim End_Pos As Integer
Dim First_Time As Boolean

FromCol = AlignGrid2.Col
ToCol = AlignGrid2.ColSel
Inserts = ToCol - FromCol + 1
c1 = AlignGrid2.Col - 4
c2 = AlignGrid2.ColSel - 4
c3 = c2 - c1 + 1
First_Time = True

If FromCol > 4 Then
    AlignGrid2.ColS = AlignGrid2.ColS + 1

    For I = AlignGrid2.ColS - 1 To FromCol + 1 Step -1
        With AlignGrid2
            .Redraw = False
            .Col = I
            .ColPosition(.Col) = .Col - 1
            .Redraw = True
        End With
    Next

    J = 0
    If FromCol > 4 And AlignGrid2.ColS > 4 Then
        For I = FromCol - 1 To AlignGrid2.ColS - 1
            If I > 4 Then
                If First_Time Then
                    AlignGrid2.TextMatrix(J, I) = I - 4
                    First_Time = False
                End If
'                AlignGrid2.ColWidth(i) = 350
                If I < 1000 Then
                    AlignGrid2.ColWidth(I) = 350
                Else
                    AlignGrid2.ColWidth(I) = 400
                End If
            End If
        Next
' fill gaps with -
        For J = 1 To AlignGrid2.Rows - 1
            AlignGrid2.Row = J
            For I = FromCol To FromCol
                AlignGrid2.Col = I
                AlignGrid2.TextMatrix(J, I) = "-"
                AlignGrid2.CellBackColor = 0 '&H80000009
            Next
            If c1 > 1 Then
                w_seq = Mid(Seq_Strings(J), 1, FromCol - 5) & "-" & Mid(Seq_Strings(J), FromCol - 4)
                Seq_Strings(J) = w_seq
            Else
                w_seq = "-" & Mid(Seq_Strings(J), 1)
                Seq_Strings(J) = w_seq
            End If
            w_qual = Qual_Strings(J)
            If c1 > 1 Then
                Init_Pos = Find_Init_Pos(w_qual, c1) - 1
'                w_qual = Qual_Strings(j)
'                End_Pos = Find_End_Pos(w_qual, c2)
                w_qual = Mid(Qual_Strings(J), 1, Init_Pos) & "-" & Mid(Qual_Strings(J), Init_Pos)
                Qual_Strings(J) = w_qual
            Else
                w_qual = "- " & Mid(Qual_Strings(J), 1)
                Qual_Strings(J) = w_qual
            End If
        Next
        AlignGrid2.Row = 1
        AlignGrid2.Col = 1
        AlignGrid2.RowSel = 1
        AlignGrid2.ColSel = 1
    End If
Else
    MsgBox ("Select the place to insert a column")
End If

changed_Grid = True

End Sub

Private Sub cmdInsert_Click()

Dim I, J, K, L, m, n, P, Q, R, Init_Cols As Integer
Dim c3 As Integer
Dim c2 As Integer
Dim c1 As Integer
Dim Init_Pos As Integer
Dim End_Pos As Integer
Dim RowGrid As Integer
Dim Complement As String
Dim Complement2 As String
Dim w_qual As String
Dim last_number As Integer

Screen.MousePointer = 11
AlignGrid2.Visible = False
    If AlignGrid2.Row < AlignGrid2.RowSel Then
        P = AlignGrid2.Row
        L = AlignGrid2.RowSel
    Else
        P = AlignGrid2.RowSel
        L = AlignGrid2.Row
    End If
    If AlignGrid2.Col < AlignGrid2.ColSel Then
        K = AlignGrid2.Col
        m = AlignGrid2.ColSel
        c1 = AlignGrid2.Col - 4
        c2 = AlignGrid2.ColSel - 4
    Else
        K = AlignGrid2.ColSel
        m = AlignGrid2.Col
        c1 = AlignGrid2.ColSel - 4
        c2 = AlignGrid2.Col - 4
    End If
    If AlignGrid2.Col < AlignGrid2.ColSel Then
        Q = AlignGrid2.ColSel - AlignGrid2.Col + 1
    Else
        Q = Abs(AlignGrid2.ColSel - (AlignGrid2.Col + 1))
    End If
    c3 = c2 - c1 + 1
    Complement = Find_Dashes(c3)
    Init_Cols = AlignGrid2.ColS
    n = 0
    AlignGrid2.ColS = AlignGrid2.ColS + Q  'insert cols to Grid
    
    Tot_Cols = AlignGrid2.ColS
    AlignGrid2.Col = Init_Cols - 1
    AlignGrid2.Row = 0
    last_number = AlignGrid2.Text + 1
    If Init_Cols > 3 Then
        For I = Init_Cols To Tot_Cols - 1
            AlignGrid2.Row = 0
           ' AlignGrid2.ColWidth(i) = 350
            AlignGrid2.Col = I
'  Next statement not included because there is no renumbering
'            AlignGrid2.Text = I - 4
            AlignGrid2.Text = last_number
            last_number = last_number + 1
            If I < 1000 Then
                AlignGrid2.ColWidth(I) = 350
            Else
                AlignGrid2.ColWidth(I) = 400
            End If
        Next
        AlignGrid2.Row = P

'init array commented to increase performance

'        For R = 0 To Tot_Cols
'            ValueArray(R) = "-"
'            ArrayColors(R) = 0 '&H80000009
'        Next

        For J = P To L
            AlignGrid2.Row = J
            For I = K To AlignGrid2.ColS - 1
                AlignGrid2.Col = I
                ValueArray(n) = AlignGrid2.TextMatrix(J, I)  ' AlignGrid2.Text
                ArrayColors(n) = AlignGrid2.CellBackColor
                AlignGrid2.TextMatrix(J, I) = "-"
                AlignGrid2.CellBackColor = 0 '&H80000009
                n = n + 1
            Next
    
            n = 0
            For I = K + Q To AlignGrid2.ColS - 1
                AlignGrid2.Col = I
                AlignGrid2.TextMatrix(J, I) = ValueArray(n)      ' AlignGrid2.Text
                AlignGrid2.CellBackColor = ArrayColors(n)
                n = n + 1
            Next
' Last record
 '           AlignGrid2.TextMatrix(j, i - 1) = ValueArray(n)      ' AlignGrid2.Text
 '           AlignGrid2.CellBackColor = ArrayColors(n)
'
            n = 0
            For R = 0 To Tot_Cols
                ValueArray(R) = "-"
                ArrayColors(R) = 0 '&H80000009
            Next
        Next
        For J = 1 To AlignGrid2.Rows - 1
            For I = Init_Cols To Tot_Cols - 1
                If AlignGrid2.TextMatrix(J, I) = "" Then
                    AlignGrid2.TextMatrix(J, I) = "-"
                    AlignGrid2.CellBackColor = 0 '&H80000009
                End If
            Next
            Complement2 = Find_DashesQ(c3)
            w_qual = Qual_Strings(J)
            Init_Pos = Find_Init_Pos(w_qual, c1) - 1
            w_qual = Qual_Strings(J)
            End_Pos = Find_End_Pos(w_qual, c2)
            If ((J > (P - 1)) And (J < (L + 1))) Then
                Seq_Strings(J) = Mid(Seq_Strings(J), 1, c1 - 1) + Complement + Mid(Seq_Strings(J), c1)
                w_qual = Mid(Qual_Strings(J), 1, Init_Pos - 1) & Complement2 & " " & Mid(Qual_Strings(J), Init_Pos + 1)
            Else
                Seq_Strings(J) = Seq_Strings(J) + Complement
                w_qual = Qual_Strings(J) & Complement2
            End If
            Qual_Strings(J) = w_qual
        
        Next
        changed_Grid = True
    Else
        MsgBox ("Select the place to insert a block")
    End If

AlignGrid2.Visible = True
Screen.MousePointer = 0

End Sub

Private Sub cmdLoad_Click()

'  Dim Sourcefile As String
'  Dim file_handle As Integer
'  Dim aline As String
'  Dim open_flag As Boolean
'  Dim line_w As String
'  Dim found As Integer
'  Dim linestr As String
'  Dim I As Integer
'  Dim Row As Integer
'  Dim Sequence As String
'  Dim j As Integer
'  Dim Init_Pos As Integer
'  Dim Quality As String
'  Dim k As Integer
'
'  Screen.MousePointer = 11
'
'  file_handle = FreeFile
'  open_flag = False
'  Sourcefile = ClustalDir & "Clustal_Input.pir"
'
'  On Error Resume Next
'  Open Trim$(Sourcefile) For Input As #file_handle
'    If Err = 53 Then
'        open_flag = True
'    Else
'        Input #file_handle, aline
'        For j = 1 To AlignGrid2.Rows - 1
'            Sequence = ""
'            open_flag = False
'            found = InStr(1, aline, ">DL;")
'            linestr = Mid(aline, found + 4, Len(aline))
'            found = InStr(1, linestr, "-")
'            I = Mid(linestr, 1, found - 1)
'            If I > 0 Then
'                Input #file_handle, aline
'                While Not open_flag
'                    found = InStr(1, aline, "*")
'                    If found = 0 Then
'                        Row = Row + 1
'                        Sequence = Trim(Sequence & Trim(aline))
'                    Else
'                        Seq_Strings_W(I) = Sequence
'                        open_flag = True
''            Find_Tabs = Row + 1
'                    End If
'                    Input #file_handle, aline
'                Wend
'                Grid_W(I, 5) = j
'                For k = 0 To 5
'                    Grid_Ordered(j, k) = Grid_W(I, k)
'                Next
'                Qual_Strings_W2(j) = Qual_Strings_W(I)
'                Seq_Strings_W2(j) = Seq_Strings_W(I)
'            Else
'                MsgBox ("Invalid file please check the clustalw file")
'            End If
'        Next
'     Close #file_handle
'     Close
'
'     For I = 1 To AlignGrid2.Rows - 1
'        Qual_Strings_W(I) = Trim(Qual_Strings_W2(I))
'        Seq_Strings_W(I) = Trim(Seq_Strings_W2(I))
'     Next
'
'' Insert gaps to Quality scores
'    For I = 1 To AlignGrid2.Rows - 1
'        For j = 1 To Len(Seq_Strings_W(I))
''        Sequence = Seq_Strings(i)
'            Quality = Qual_Strings_W(I)
'            If Mid(Seq_Strings_W(I), j, 1) = "-" Then
'                If j > 1 Then
'                    Init_Pos = Find_Init_Pos(Quality, j)
'                    k = Len(Qual_Strings_W(I))
'                    If k < Init_Pos Then
'                        Qual_Strings_W(I) = Mid(Qual_Strings_W(I), 1, Init_Pos - 1) & " -" & Mid(Qual_Strings_W(I), Init_Pos)
'                    Else
'                        Qual_Strings_W(I) = Mid(Qual_Strings_W(I), 1, Init_Pos - 1) & "- " & Mid(Qual_Strings_W(I), Init_Pos)
'                    End If
'                Else
'                    Qual_Strings_W(I) = "- " & Qual_Strings_W(I)
'                End If
'            End If
'        Next
'        Seq_Strings(I) = Seq_Strings_W(I)
'        Qual_Strings(I) = Qual_Strings_W(I)
'    Next
'  End If
'
'  Call Redraw_Grid_Info
'
'
'    EnableControls True, _
'        cmdDelColumn, cmdDelRow, cmdInsColumn, cmdInsert, cmdMoveFrom, cmdMoveRow, cmdMoveTo, cmdShiftL, cmdSave, cmdClustal
'
'    cmdLoad.Enabled = False
'
'Screen.MousePointer = 0

    Dim found As Integer
    Dim Sourcefile As String
    Dim Targetfile As String
    Dim LoadViewer As String
    Dim x As Integer


'        found = InStr(1, PathClustal, "clustalw.exe")
'        If found > 0 Then
        If OptStandard Then
            Call Load_ClustalW
        Else
           ' Sourcefile = ClustalDir & "Clustal_Input.txt"
           ' Targetfile = ClustalDir & "Clustal_Input.msl"
           ' LoadViewer$ = "perl " & PathMuscle & " " + Sourcefile + " " + Targetfile
           ' X% = Shell(LoadViewer$, 1)
            Call Load_Muscle
        End If

End Sub


Private Sub Load_ClustalW()
  
  Dim Sourcefile As String
  Dim file_handle As Integer
  Dim aline As String
  Dim open_flag As Boolean
  Dim line_w As String
  Dim found As Integer
  Dim linestr As String
  Dim I As Integer
  Dim Row As Integer
  Dim Sequence As String
  Dim J As Integer
  Dim Init_Pos As Integer
  Dim Quality As String
  Dim K As Integer

  Screen.MousePointer = 11
  
  file_handle = FreeFile
  open_flag = False
  Sourcefile = ClustalDir & "Clustal_Input.pir"
   
  On Error Resume Next
  Open Trim$(Sourcefile) For Input As #file_handle
    If Err = 53 Then
        open_flag = True
    Else
        Input #file_handle, aline
        For J = 1 To AlignGrid2.Rows - 1
            Sequence = ""
            open_flag = False
            found = InStr(1, aline, ">DL;")
            linestr = Mid(aline, found + 4, Len(aline))
            found = InStr(1, linestr, "-")
            I = Mid(linestr, 1, found - 1)
            If I > 0 Then
                Input #file_handle, aline
                While Not open_flag
                    found = InStr(1, aline, "*")
                    If found = 0 Then
                        Row = Row + 1
                        Sequence = Trim(Sequence & Trim(aline))
                    Else
                        Seq_Strings_W(I) = Sequence
                        open_flag = True
'            Find_Tabs = Row + 1
                    End If
                    If Not open_flag Then
                        Input #file_handle, aline
                    Else
                        If J < AlignGrid2.Rows - 1 Then
                           Input #file_handle, aline
                        End If
                    End If
                        
                Wend
                Grid_W(I, 5) = J
                For K = 0 To 5
                    Grid_Ordered(J, K) = Grid_W(I, K)
                Next
                Qual_Strings_W2(J) = Qual_Strings_W(I)
                Seq_Strings_W2(J) = Seq_Strings_W(I)
            Else
                MsgBox ("Invalid file please check the clustalw file")
            End If
        Next
     Close #file_handle
     
     For I = 1 To AlignGrid2.Rows - 1
        Qual_Strings_W(I) = Trim(Qual_Strings_W2(I))
        Seq_Strings_W(I) = Trim(Seq_Strings_W2(I))
     Next

' Insert gaps to Quality scores
    For I = 1 To AlignGrid2.Rows - 1
        For J = 1 To Len(Seq_Strings_W(I))
'        Sequence = Seq_Strings(i)
            Quality = Qual_Strings_W(I)
            If Mid(Seq_Strings_W(I), J, 1) = "-" Then
                If J > 1 Then
                    Init_Pos = Find_Init_Pos(Quality, J)
                    K = Len(Qual_Strings_W(I))
                    If K < Init_Pos Then
                        Qual_Strings_W(I) = Mid(Qual_Strings_W(I), 1, Init_Pos - 1) & " -" & Mid(Qual_Strings_W(I), Init_Pos)
                    Else
                        Qual_Strings_W(I) = Mid(Qual_Strings_W(I), 1, Init_Pos - 1) & "- " & Mid(Qual_Strings_W(I), Init_Pos)
                    End If
                Else
                    Qual_Strings_W(I) = "- " & Qual_Strings_W(I)
                End If
            End If
        Next
        Seq_Strings(I) = Seq_Strings_W(I)
        Qual_Strings(I) = Qual_Strings_W(I)
    Next
  End If
         
  Call Redraw_Grid_Info
    
    
    EnableControls True, _
        cmdDelColumn, cmdDelRow, cmdInsColumn, cmdInsert, cmdMoveFrom, cmdMoveRow, cmdMoveTo, cmdShiftL, cmdSave, cmdClustal, Frame2

    cmdLoad.Enabled = False

  Close
Screen.MousePointer = 0

End Sub


Private Sub Load_Muscle()

  Dim Sourcefile As String
  Dim file_handle As Integer
  Dim aline As String
  Dim open_flag As Boolean
  Dim line_w As String
  Dim found As Integer
  Dim linestr As String
  Dim I As Integer
  Dim Row As Integer
  Dim Sequence As String
  Dim J As Integer
  Dim Init_Pos As Integer
  Dim Quality As String
  Dim K As Integer
  Dim linef As String * 1

  Screen.MousePointer = 11
  
  file_handle = FreeFile
  open_flag = False
  linef = ""

  Sourcefile = MuscleDir & "Clustal_Input.msl"
   
  On Error Resume Next
  Open Trim$(Sourcefile) For Input As #file_handle
    If Err = 53 Then
        open_flag = True
    Else
        Line Input #file_handle, aline
        aline = aline & ">"
        For J = 1 To AlignGrid2.Rows - 1
            Sequence = ""
            open_flag = False
            found = InStr(1, aline, ">")
            linestr = Mid(aline, found + 1, Len(aline))
            found = InStr(1, linestr, "-")
            I = Mid(linestr, 1, found - 1)
            If I > 0 Then
              '  Input #file_handle, aline
                aline = linestr
                found = InStr(1, aline, Chr(10))
                linestr = Mid(aline, found + 1, Len(aline))
                aline = linestr
                While Not open_flag
                    found = InStr(1, aline, ">")
                    If found > 1 Then
                        found = InStr(1, aline, Chr(10))
                        linestr = Mid(aline, found + 1, Len(aline))
                        Row = Row + 1
                        Sequence = Trim(Sequence & Mid(aline, 1, found - 1))
                    Else
                        Seq_Strings_W(I) = Sequence
                        open_flag = True
'            Find_Tabs = Row + 1
                    End If
                    If Not open_flag Then
                        aline = linestr
'                        Input #file_handle, aline
'                    Else
'                        If j < AlignGrid2.Rows - 1 Then
'                           Input #file_handle, aline
'                        End If
                    End If
                        
                Wend
                Grid_W(I, 5) = J
                For K = 0 To 5
                    Grid_Ordered(J, K) = Grid_W(I, K)
                Next
                Qual_Strings_W2(J) = Qual_Strings_W(I)
                Seq_Strings_W2(J) = Seq_Strings_W(I)
            Else
                MsgBox ("Invalid file please check the clustalw file")
            End If
        Next
     Close #file_handle
     
     For I = 1 To AlignGrid2.Rows - 1
        Qual_Strings_W(I) = Trim(Qual_Strings_W2(I))
        Seq_Strings_W(I) = Trim(Seq_Strings_W2(I))
     Next

' Insert gaps to Quality scores
    For I = 1 To AlignGrid2.Rows - 1
        For J = 1 To Len(Seq_Strings_W(I))
'        Sequence = Seq_Strings(i)
            Quality = Qual_Strings_W(I)
            If Mid(Seq_Strings_W(I), J, 1) = "-" Then
                If J > 1 Then
                    Init_Pos = Find_Init_Pos(Quality, J)
                    K = Len(Qual_Strings_W(I))
                    If K < Init_Pos Then
                        Qual_Strings_W(I) = Mid(Qual_Strings_W(I), 1, Init_Pos - 1) & " -" & Mid(Qual_Strings_W(I), Init_Pos)
                    Else
                        Qual_Strings_W(I) = Mid(Qual_Strings_W(I), 1, Init_Pos - 1) & "- " & Mid(Qual_Strings_W(I), Init_Pos)
                    End If
                Else
                    Qual_Strings_W(I) = "- " & Qual_Strings_W(I)
                End If
            End If
        Next
        Seq_Strings(I) = Seq_Strings_W(I)
        Qual_Strings(I) = Qual_Strings_W(I)
    Next
  End If
         
  Call Redraw_Grid_Info
    
    
    EnableControls True, _
        cmdDelColumn, cmdDelRow, cmdInsColumn, cmdInsert, cmdMoveFrom, cmdMoveRow, cmdMoveTo, cmdShiftL, cmdSave, cmdClustal, Frame2

    cmdLoad.Enabled = False

  Close
Screen.MousePointer = 0


End Sub


Private Sub cmdMoveFrom_Click()

Dim I, J, K, L, m, n As Integer

Screen.MousePointer = 11

    If AlignGrid2.ColSel > AlignGrid2.Col Then
        ColFrom = AlignGrid2.Col
        ColSelFrom = AlignGrid2.ColSel
        If AlignGrid2.RowSel > AlignGrid2.Row Then
            RowSelFrom = AlignGrid2.RowSel
            RowFrom = AlignGrid2.Row
        Else
            RowSelFrom = AlignGrid2.Row
            RowFrom = AlignGrid2.RowSel
        End If
        NoColsSel = AlignGrid2.ColSel - AlignGrid2.Col + 1
    Else
        ColFrom = AlignGrid2.ColSel
        ColSelFrom = AlignGrid2.Col
        If AlignGrid2.RowSel > AlignGrid2.Row Then
            RowSelFrom = AlignGrid2.RowSel
            RowFrom = AlignGrid2.Row
        Else
            RowSelFrom = AlignGrid2.Row
            RowFrom = AlignGrid2.RowSel
        End If
        NoColsSel = AlignGrid2.Col - AlignGrid2.ColSel + 1
    End If
    
    n = 0
    m = 0
    For J = RowFrom To RowSelFrom
        AlignGrid2.Row = J
        For I = ColFrom To ColFrom + NoColsSel - 1
            AlignGrid2.Col = I
                MoveArray(m, n) = AlignGrid2.TextMatrix(J, I)  ' AlignGrid2.Text
                MoveColors(m, n) = AlignGrid2.CellBackColor
                n = n + 1
        Next
        m = m + 1
        n = 0
    Next

AlignGrid2.Row = RowFrom
AlignGrid2.Col = ColFrom
AlignGrid2.RowSel = RowSelFrom
AlignGrid2.ColSel = ColSelFrom

MoveForward_Selected = True
MoveBackwards_Selected = False
MoveRow_Selected = False

Screen.MousePointer = 0

End Sub

Private Sub cmdMoveRow_Click()

Dim I, J, L, m, n As Integer

Screen.MousePointer = 11
    
    If AlignGrid2.Row > 0 And AlignGrid2.RowSel > 0 Then
        If AlignGrid2.Row < AlignGrid2.RowSel Then
            NoRow = AlignGrid2.Row
            NoRowsSel = AlignGrid2.RowSel
        Else
            NoRowsSel = AlignGrid2.Row
            NoRow = AlignGrid2.RowSel
        End If
        MoveForward_Selected = False
        MoveBackwards_Selected = False
        MoveRow_Selected = True
        For J = NoRow To NoRowsSel
            AlignGrid2.Row = J
            For I = 0 To AlignGrid2.ColS - 1
                AlignGrid2.Col = I
                MoveColors(J, I) = AlignGrid2.CellBackColor
            Next
            m = m + 1
            n = 0
        Next
    End If


Screen.MousePointer = 0

End Sub

Private Sub cmdMoveTo_Click()


Dim I, J, K, L, m, n As Integer

Screen.MousePointer = 11

    If AlignGrid2.ColSel > AlignGrid2.Col Then
        ColFrom = AlignGrid2.Col
        ColSelFrom = AlignGrid2.ColSel
        If AlignGrid2.RowSel > AlignGrid2.Row Then
            RowSelFrom = AlignGrid2.RowSel
            RowFrom = AlignGrid2.Row
        Else
            RowSelFrom = AlignGrid2.Row
            RowFrom = AlignGrid2.RowSel
        End If
        NoColsSel = AlignGrid2.ColSel - AlignGrid2.Col + 1
    Else
        ColFrom = AlignGrid2.ColSel
        ColSelFrom = AlignGrid2.Col
        If AlignGrid2.RowSel > AlignGrid2.Row Then
            RowSelFrom = AlignGrid2.RowSel
            RowFrom = AlignGrid2.Row
        Else
            RowSelFrom = AlignGrid2.Row
            RowFrom = AlignGrid2.RowSel
        End If
        NoColsSel = AlignGrid2.Col - AlignGrid2.ColSel + 1
    End If


'    AlignGrid2.Row = 1
'    AlignGrid2.Col = 1
'    AlignGrid2.RowSel = 1
'    AlignGrid2.ColSel = 1

' init array commented to increase performance
'    For K = 0 To TotRows - 1
'        For L = 0 To TotCols - 1
'            MoveArray(K, L) = ""
'        Next
'    Next
    
    n = 0
    m = 0
    For J = RowFrom To RowSelFrom
        AlignGrid2.Row = J
        For I = ColFrom To ColFrom + NoColsSel - 1
            AlignGrid2.Col = I
                MoveArray(m, n) = AlignGrid2.TextMatrix(J, I)  ' AlignGrid2.Text
                MoveColors(m, n) = AlignGrid2.CellBackColor
                n = n + 1
        Next
        m = m + 1
        n = 0
    Next

AlignGrid2.Row = RowFrom
AlignGrid2.Col = ColFrom
AlignGrid2.RowSel = RowSelFrom
AlignGrid2.ColSel = ColSelFrom

MoveForward_Selected = False
MoveBackwards_Selected = True
MoveRow_Selected = False

Screen.MousePointer = 0

End Sub

Private Sub cmdPolimorphism_Click()

Call Fill_Polimorphic_Array

End Sub

Private Sub cmdSave_Click()

    Dim Uniseq As String
    Dim seqplate_id As String
    Dim Sequence(300) As String
    Dim Quality(300) As String
    Dim BaseCode As OLE_COLOR
    Dim w_core_length As String
    Dim I, J, c, R As Integer
    Dim gene_id As Integer
    Dim seq_ID_phrap As Double
    
    Screen.MousePointer = 11
    
'   Join quality scores and sequence in one string
    Call cmdPerformTask
    R = AlignGrid2.Rows - 1
    c = AlignGrid2.ColS - 1
    For I = 1 To R
'        For j = 5 To c
'            AlignGrid2.Row = i
'            AlignGrid2.Col = j
'            Quality(i) = Quality(i) & AlignGrid2.Text & " "
'            BaseCode = AlignGrid2.CellBackColor
'            UniSeq = "-"
'            If BaseCode <> 0 Then
'                Select Case BaseCode:
'                 ' Case &H80000009: '-
'                 '     UniSeq = "-"
'                    Case &HC000&: 'A   65
'                        UniSeq = "A"
'                    Case &HFF&: 'T    84
'                        UniSeq = "T"
'                    Case &HFFFF&: 'G
'                        UniSeq = "G"
'                    Case &HFF8080: 'C  67
'                        UniSeq = "C"
'                    Case &HC0C0C0: 'N   78
'                        UniSeq = "N"
'                    Case &HFF00FF: '?   63
'                        UniSeq = "?"
'                    Case Else
'                        UniSeq = "?"
'                End Select
'            End If
'            Sequence(i) = Trim$(Sequence(i) & UniSeq)
'        Next
'        Quality(i) = Mid(Quality(i), 1, Len(Quality(i)) - 1)
        Sequence(I) = Trim(Seq_Strings(I))
        Quality(I) = Trim(Qual_Strings(I))
    Next
    
' Save Records
    w_align_version = w_align_version + 1
'    w_align_length = AlignGrid2.ColS - 5
    w_number_seqs = AlignGrid2.Rows - 1
    Call Evaluate_Statistics

   ' Call Add_Alignments2(w_seqplate_id, w_plate_position, w_gene_id, w_number_seqs, w_align_version, w_align_parent_id, w_align_group, w_amplicon_id)
    Call Get_New_Align_ID
    Call Update_Alignments(w_align_length, w_align_core_length, w_align_core_left, w_align_core_right, w_align_1nt, w_align_2nt, w_align_3nt, w_align_4nt, w_align_5nt, w_align_6nt, w_core_1nt, w_core_2nt, w_core_3nt, w_core_4nt, w_core_5nt, w_core_6nt)
'    Call Update_Alignments2(w_align_length, w_align_core_length, w_align_core_left, w_align_core_right)
    
    J = 1
    For I = 1 To AlignGrid2.Rows - 1
        AlignGrid2.Row = I
        AlignGrid2.Col = 0
        w_align_seq_id = AlignGrid2.Text
        AlignGrid2.Col = 1
        w_seq_id_phrap = AlignGrid2.Text
        AlignGrid2.Col = 2
        w_align_order = I
        
        If w_seq_id_phrap = "0" Then
            integrity = Get_GeneID(Genename(J), Data_aux2)
            If integrity = 0 Then
                gene_id = Get_Max_Gene(Data_aux2)
'                If gene_id > 0 Then
'                    Call Add_Genes(gene_id, Genename(j), "External", "0")
'                End If
                w_gene_id = gene_id
            Else
                w_gene_id = integrity
            End If
            w_pop_id = pop_id(J)
'            Call Add_Seq_Phrap("n", "0", "0", "0", w_pop_id, w_gene_id, Sequence(I), Quality(I), "f", w_amplicon_id)
            seq_ID_phrap = Get_Max_Seq_Phrap(Data_aux2)
            w_seq_id_phrap = seq_ID_phrap
            J = J + 1
        End If
        
'        Call Add_Align_Sequences(w_align_id, w_seq_id_phrap, w_align_order, Sequence(I), Quality(I))
    Next
     
     changed_Grid = False
'   call cmdEndTask
    Screen.MousePointer = 0
    
End Sub

Private Sub cmdPerformTask()
    
    MousePointer = vbHourglass

    ' Start the progress bar at zero.
    pbTaskProgress.Value = pbTaskProgress.Min
    pbTaskProgress.Visible = True

    ' Enable the timer to start the long task.
    tmrTaskTimer.Enabled = True
End Sub


Private Sub cmdViewTree_Click()
  
  Dim Sourcefile As String
  Dim LoadViewer As String
  Dim x As Integer
  Dim fhandle As Integer
  Dim I As Integer
  Dim J As Integer
  Dim line_out As String
  Dim Sequence As String
  Dim Position As Integer
  Dim found As Integer
  Dim check_file As Boolean


        If OptStandard Then
            Sourcefile = "c:\clustalwork\clustal_input.dnd"
        Else
            Sourcefile = "c:\clustalwork\clustal_input.phy"
        End If

    check_file = file_exist(Sourcefile)
    If Not check_file Then
        MsgBox ("The file: " & Sourcefile & " has not been created yet. Click on Re-Clustal button to generate it")
        Screen.MousePointer = 0
        Exit Sub
    End If

        LoadViewer$ = PathViewTree + " " + Sourcefile
        
        x% = Shell(LoadViewer$, 1)

End Sub

'Resize panel
Private Sub picStatus_Resize()

Const GAP = 30
Dim hgt As Single

    hgt = picStatus.Height - 2.5 * GAP

    ' Panel3 and time label.
    picPanel3.Move _
        picStatus.ScaleWidth - GAP - picPanel3.Width, _
        GAP, picPanel3.Width, hgt
    lblTime.Move 0, _
        (picPanel3.ScaleHeight - lblTime.Height) / 2, _
        picPanel3.ScaleWidth

    ' Panel2 and progress bar.
    picPanel2.Move _
        picPanel3.Left - GAP - picPanel2.Width, _
        GAP, picPanel2.Width, hgt
    pbTaskProgress.Move 0, 0, _
        picPanel2.ScaleWidth, picPanel2.ScaleHeight

End Sub


Private Sub tmrTaskTimer_Timer()
    ' Increase the ProgressBar's value.
    pbTaskProgress.Value = _
        pbTaskProgress.Value + 10

    ' If we're done, reenable the button.
    If pbTaskProgress.Value >= pbTaskProgress.Max _
    Then
        pbTaskProgress.Visible = False
        tmrTaskTimer.Enabled = False
        MousePointer = vbDefault
    End If
End Sub

Private Sub cmdShiftL_Click()

Dim I, J, K, L, m, n, O, P As Integer
Dim RowGrid As Integer
Dim diff As Integer
Dim Complement As String
Dim Complement2 As String
Dim w_qual As String
Dim Init_Pos As Integer
Dim End_Pos As Integer
Dim c3 As Integer
Dim c2 As Integer
Dim c1 As Integer

Screen.MousePointer = 11
AlignGrid2.Visible = False
    If AlignGrid2.ColSel > AlignGrid2.Col Then
        K = AlignGrid2.Col
        m = AlignGrid2.ColSel
        c1 = AlignGrid2.Col - 4
        c2 = AlignGrid2.ColSel - 4
    Else
        K = AlignGrid2.ColSel
        m = AlignGrid2.Col
        c1 = AlignGrid2.ColSel - 4
        c2 = AlignGrid2.Col - 4
    End If
    If AlignGrid2.RowSel > AlignGrid2.Row Then
        O = AlignGrid2.Row
        L = AlignGrid2.RowSel
    Else
        O = AlignGrid2.RowSel
        L = AlignGrid2.Row
    End If
    n = 0
    
    c3 = c2 - c1 + 1
    
    
For P = 0 To Tot_Cols
    ValueArray(P) = "-"
    ArrayColors(P) = 0 ' &H80000009
Next

For J = O To L
    AlignGrid2.Row = J
    For I = 0 To AlignGrid2.ColS - 1
        AlignGrid2.Col = I
        If I < K Then
            ValueArray(n) = AlignGrid2.TextMatrix(J, I)  ' AlignGrid2.Text
            ArrayColors(n) = AlignGrid2.CellBackColor
            n = n + 1
        End If
        If I > m Then
            ValueArray(n) = AlignGrid2.TextMatrix(J, I) 'AlignGrid2.Text
            ArrayColors(n) = AlignGrid2.CellBackColor
            n = n + 1
        End If
    Next
    For I = 0 To AlignGrid2.ColS - 1
        AlignGrid2.Col = I
        AlignGrid2.TextMatrix(J, I) = ValueArray(I) 'AlignGrid2.Text
        AlignGrid2.CellBackColor = ArrayColors(I)
    Next
    n = 0
    For P = 0 To Tot_Cols
        ValueArray(P) = "-"
        ArrayColors(P) = 0 ' &H80000009
    Next
    
'    Seq_Strings(j) = Seq_Strings(K + 1)
    diff = Abs(K - m) + 1
    Complement = Find_Dashes(diff)
    If K < m Then
        Seq_Strings(J) = Mid(Seq_Strings(J), 1, K - 5) & Mid(Seq_Strings(J), m - 3, Len(Seq_Strings(J))) & Complement
    Else
        Seq_Strings(J) = Mid(Seq_Strings(J), 1, m - 5) & Mid(Seq_Strings(J), K - 3, Len(Seq_Strings(J))) & Complement
    End If
    Complement2 = Find_DashesQ(diff)
    w_qual = Qual_Strings(J)
    Init_Pos = Find_Init_Pos(w_qual, c1) - 1
    w_qual = Qual_Strings(J)
    End_Pos = Find_End_Pos(w_qual, c2)
    If c1 > 1 Then
        If Len(Qual_Strings(J)) - End_Pos + 1 > 0 Then
            w_qual = Mid(Qual_Strings(J), 1, Init_Pos) & Mid(Qual_Strings(J), End_Pos, Len(Qual_Strings(J)) - End_Pos + 1) & Complement2
        Else
            w_qual = Mid(Qual_Strings(J), 1, Init_Pos) & Complement2
        End If
        
        Qual_Strings(J) = w_qual
    Else
        w_qual = Mid(Qual_Strings(J), End_Pos) & Complement2
        Qual_Strings(J) = w_qual
    End If

Next


changed_Grid = True
SendKeys "{END}{RIGHT}", True

AlignGrid2.Visible = True
Screen.MousePointer = 0

End Sub

Private Sub cmdShiftL_MouseMove(Button As Integer, Shift As Integer, x As Single, y As Single)
    
'    If highlighted Then Exit Sub
'    highlighted = True
'    cmdShiftL.ForeColor = vbBlue
'    tmrCheckMouse.Enabled = True

End Sub

Private Sub Form_Load()

'* Author. Hector Sanchez Villeda
'* Institution. University of Missouri-Columbia
'* SNP Discovery Project
'* Version   : 1.0 (2005)
'* Copyright 2005 University of Missouri-Columbia.

Dim Start_Timer As Single
Dim Stop_Timer As Single
Dim Time_Used As Single
Dim I_Load As Integer

AlignGrid2.Visible = False
AlignGrid2.ColS = 6
AlignGrid2.Rows = 2
AlignGrid2.FixedCols = 5
AlignGrid2.RowHeight(0) = 225
AlignGrid2.ColWidth(0) = 1
AlignGrid2.ColWidth(1) = 1
AlignGrid2.ColWidth(2) = 1
AlignGrid2.ColWidth(3) = 1500
AlignGrid2.Row = 0
AlignGrid2.Col = 3
AlignGrid2.RowHeight(0) = 225
AlignGrid2.Text = "Line"
changed_Grid = False
cmdMoveRow.Value = True
cmdShiftL.Value = False
With pbTaskProgress
        .Visible = False
        .Min = 0
        .Max = 5000
End With

tmrTaskTimer.Interval = 100
tmrTaskTimer.Enabled = False

    
    For I_Load = 0 To TotRows
        Seq_Strings(I_Load) = ""
        Qual_Strings(I_Load) = ""
    Next

Screen.MousePointer = 11

Call Load_Label_Info
Start_Timer = Timer
Call Load_Grid_Info
'Call Fill_Polimorphic_Array
'Stop_Timer = Timer
'Time_Used = Stop_Timer - Start_Timer
'MsgBox ("Time to load Grid Data: " & Time_Used)
PopID = Get_PopulationID(Data_aux3, SeqidPhrap)
SendKeys "{END}{RIGHT}", True

AlignGrid2.Visible = True
cmdLoad.Enabled = False
Screen.MousePointer = 0

End Sub

Private Sub Form_MouseMove(Button As Integer, Shift As Integer, x As Single, y As Single)
    ' See if the shadow is visible.
'    If Not cmdShiftL.Visible Then
        ' The shadow is not visible.
        ' Display the shadow.
'        lblShadow.Visible = True

        ' Enable the timer.
        tmrCheckMouse.Enabled = True
'    End If

End Sub

Private Sub Form_Resize()
If Me.ScaleHeight > 1550 Then
'  Frame1.Height = Me.ScaleHeight - 300
  If Me.ScaleHeight > 3000 Then
    AlignGrid2.Height = Me.ScaleHeight - 1900 - CmdClose.Height
  End If
  cmdShiftL.Top = Me.ScaleHeight - 1200
  cmdMoveFrom.Top = Me.ScaleHeight - 1200
  cmdMoveTo.Top = Me.ScaleHeight - 1200
  cmdMoveRow.Top = Me.ScaleHeight - 1200
  cmdDelRow.Top = Me.ScaleHeight - 1200
  cmdDelColumn.Top = Me.ScaleHeight - 1200
  cmdInsert.Top = Me.ScaleHeight - 1200
  cmdSave.Top = Me.ScaleHeight - 1200
  CmdClose.Top = Me.ScaleHeight - 1200
  cmdInsColumn.Top = Me.ScaleHeight - 1200
  cmdFasta.Top = Me.ScaleHeight - 1200
  cmdPolimorphism.Top = Me.ScaleHeight - 1200

End If

If Me.ScaleWidth > 1550 Then
'  Frame1.Width = Me.ScaleWidth - 300
  AlignGrid2.Width = Me.ScaleWidth - 600
  
End If

If Me.ScaleTop > 1550 Then
'    Frame1.Top = Me.ScaleTop - 300
    AlignGrid2.Top = Me.ScaleTop - 600
End If

End Sub

Private Sub Load_Label_Info()

Dim sql As String

'    sql = "SELECT a.seqplate_id, b.seqplate_name, b.plate_template_id, "
'    sql = sql & "c.plate_template_name, a.plate_position, a.gene_id, "
'    sql = sql & "d.gene_name, d.pz_name, a.number_seqs, a.align_version, "
'    sql = sql & "a.align_length, a.align_core_length, a.align_core_left, "
'    sql = sql & "a.align_core_right, a.align_1nt, a.align_2nt, a.align_3nt, "
'    sql = sql & "a.align_4nt, a.align_5nt, a.align_6nt, a.core_1nt, "
'    sql = sql & "a.core_2nt, a.core_3nt, a.core_4nt, a.core_5nt, a.core_6nt, "
'    sql = sql & "COALESCE(a.align_parent_id, 0), a.align_check, a.align_good, "
'    sql = sql & "a.align_grp FROM alignments AS a LEFT OUTER JOIN seqplates AS b "
'    sql = sql & "ON (a.seqplate_id = b.seqplate_id) LEFT OUTER JOIN plate_templates AS c "
'    sql = sql & "ON (b.plate_template_id = c.plate_template_id) "
'    sql = sql & "LEFT OUTER JOIN genes AS d ON (a.gene_id = d.gene_id) "
'    sql = sql & "where a.align_id = " & w_align_id
'    sql = sql & " ORDER BY c.plate_template_name, b.seqplate_name, a.plate_position"

'    Data_aux2.connect = v_postgresql_connect
'    Data_aux2.RecordSource = sql
'    Data_aux2.Refresh
   
' If Not Data_aux2.Recordset.EOF And Not Data_aux2.Recordset.BOF Then
'    Do
    
'        lblData1 = "AlignID: " & w_align_id & "  " & Trim(Data_aux2.Recordset.Fields(3)) & "  "
'        lblData1 = lblData1 & Trim(Data_aux2.Recordset.Fields(1)) & "  "
'        lblData1 = lblData1 & Trim(Data_aux2.Recordset.Fields(6)) & "  "
'        lblData1 = lblData1 & "position: " & Trim(Data_aux2.Recordset.Fields(2)) & "  "
'        lblData1 = lblData1 & "number seqs: " & Trim(Data_aux2.Recordset.Fields(8)) & "  "
'        lblData1 = lblData1 & "align length: " & Trim(Data_aux2.Recordset.Fields(10)) & "  "
'        lblData1 = lblData1 & "core length: "
'        lblData1 = lblData1 & Trim(Data_aux2.Recordset.Fields(11)) & "  ["
'        lblData1 = lblData1 & Trim(Data_aux2.Recordset.Fields(12)) & "-"
'        lblData1 = lblData1 & Trim(Data_aux2.Recordset.Fields(13)) & "]"
'        lblData2 = "alignment counts: " & Trim(Data_aux2.Recordset.Fields(14)) & " : "
'        lblData2 = lblData2 & Trim(Data_aux2.Recordset.Fields(15)) & " : "
'        lblData2 = lblData2 & Trim(Data_aux2.Recordset.Fields(16)) & " : "
'        lblData2 = lblData2 & Trim(Data_aux2.Recordset.Fields(17)) & " : "
'        lblData2 = lblData2 & Trim(Data_aux2.Recordset.Fields(18)) & " : "
'        lblData2 = lblData2 & Trim(Data_aux2.Recordset.Fields(19))
'        lblData3 = "core counts: " & Trim(Data_aux2.Recordset.Fields(20)) & " : "
'        lblData3 = lblData3 & Trim(Data_aux2.Recordset.Fields(21)) & " : "
'        lblData3 = lblData3 & Trim(Data_aux2.Recordset.Fields(22)) & " : "
'        lblData3 = lblData3 & Trim(Data_aux2.Recordset.Fields(23)) & " : "
'        lblData3 = lblData3 & Trim(Data_aux2.Recordset.Fields(24)) & " : "
'        lblData3 = lblData3 & Trim(Data_aux2.Recordset.Fields(25)) & " : "
'        w_align_version = Data_aux2.Recordset.Fields(9)
'        If IsNull(Data_aux2.Recordset.Fields(0)) Then
'            w_seqplate_id = " "
'        Else
'            w_seqplate_id = Data_aux2.Recordset.Fields(0)
'        End If
'        If IsNull(Data_aux2.Recordset.Fields(4)) Then
'            w_plate_position = "0"
'        Else
'            w_plate_position = Data_aux2.Recordset.Fields(4)
'        End If
'        w_gene_id = Data_aux2.Recordset.Fields(5)
'        w_number_seqs = Data_aux2.Recordset.Fields(8)
''        w_align_parent_id = Data_aux2.Recordset.Fields(26)
'        w_align_parent_id = w_align_id
'        w_align_group = Trim$(Data_aux2.Recordset.Fields(29))
'        Data_aux2.Recordset.MoveNext
'
'    Loop While Not Data_aux2.Recordset.BOF And Not Data_aux2.Recordset.EOF
'  End If

'    lblData1 = frmGrid2.lblData1
'    lblData2 = frmGrid2.lblData2
'    lblData3 = frmGrid2.lblData3
''    lblData4 = frmGrid2.lblData4

If form_used Then
    lblData1 = frmGrid2.lblData1
    lblData2 = frmGrid2.lblData2
    lblData3 = frmGrid2.lblData3
'    lblData4 = frmGrid2.lblData4
Else
    lblData1 = frmGrid6.lblData1
    lblData2 = frmGrid6.lblData2
    lblData3 = frmGrid6.lblData3
'    lblData4 = frmGrid6.lblData4
End If


End Sub

Private Sub Load_Grid_Info()

    Dim I As Double
    Dim Estab As String * 1
    Dim flag, sw_len As Boolean
    Dim found As Integer
    Dim NameValue As String
    Dim BaseCode As Double
    Dim sql, linestr As String
    Dim entry() As String
    Dim J As Double
    Dim K As Double
    Dim s As Double
    Dim Uniseq As String

    Estab = " "
    flag = False

If form_used Then

    AlignGrid3.Rows = frmGrid2.AlignGrid2.Rows
    AlignGrid3.ColS = frmGrid2.AlignGrid2.ColS
    For J = 0 To frmGrid2.AlignGrid2.Rows - 1
        AlignGrid3.Row = J
        frmGrid2.AlignGrid2.Row = J
        For I = 0 To frmGrid2.AlignGrid2.ColS - 1
            AlignGrid3.Col = I
            frmGrid2.AlignGrid2.Col = I
            AlignGrid3.CellBackColor = frmGrid2.AlignGrid2.CellBackColor
            AlignGrid3.Text = frmGrid2.AlignGrid2.Text
        Next
    Next
Else
    AlignGrid3.Rows = frmGrid6.AlignGrid2.Rows
    AlignGrid3.ColS = frmGrid6.AlignGrid2.ColS
    For J = 0 To frmGrid6.AlignGrid2.Rows - 1
        AlignGrid3.Row = J
        frmGrid6.AlignGrid2.Row = J
        For I = 0 To frmGrid6.AlignGrid2.ColS - 1
            AlignGrid3.Col = I
            frmGrid6.AlignGrid2.Col = I
            AlignGrid3.CellBackColor = frmGrid6.AlignGrid2.CellBackColor
            AlignGrid3.Text = frmGrid6.AlignGrid2.Text
        Next
    Next
End If
    
    AlignGrid2.Rows = AlignGrid3.Rows
    AlignGrid2.ColS = AlignGrid3.ColS
    For J = 0 To AlignGrid2.Rows - 1
        AlignGrid3.Row = J
        AlignGrid2.Row = J
        K = 0
        For I = 0 To AlignGrid2.ColS - 1
            AlignGrid3.Col = I
            AlignGrid2.Col = K
            If I > 4 Then
                If Polimorphic_W(I - 4) > 0 Then
                    AlignGrid2.Text = AlignGrid3.Text
                    AlignGrid2.CellBackColor = AlignGrid3.CellBackColor
                    K = K + 1
                End If
            Else
                AlignGrid2.Text = AlignGrid3.Text
                K = K + 1
            End If
        Next
    Next
    
    AlignGrid2.ColS = K
    AlignGrid2.Row = 0
    AlignGrid2.ColWidth(4) = 350
    
    
'    For I = 5 To AlignGrid2.ColS - 1
'        If I < 1000 Then
'            AlignGrid2.ColWidth(I) = 350
'        Else
'            AlignGrid2.ColWidth(I) = 400
'        End If
'    Next

'    For I = 1 To AlignGrid2.Rows - 1
'        AlignGrid2.RowHeight(I) = 165
'        AlignGrid2.Col = 4
'        AlignGrid2.Row = I
'        If AlignGrid2.Text = "c" Then
'            AlignGrid2.CellBackColor = &HFFFFC0
'        Else
'            If AlignGrid2.Text = "f" Then
'                AlignGrid2.CellBackColor = &HC0FFC0
''            Else
''                AlignGrid2.CellBackColor = &HFF&
'            End If
'        End If
'    Next
    
    
    For I = 1 To AlignGrid2.Rows - 1
        For J = 5 To AlignGrid2.ColS - 1
            AlignGrid2.Row = I
            AlignGrid2.Col = J
            Qual_Strings(I) = Qual_Strings(I) & AlignGrid2.Text & " "
'            BaseCode = AlignGrid2.CellBackColor
            Uniseq = "-"
'            If BaseCode <> 0 Then
'                Select Case BaseCode:
'                 ' Case &H80000009: '-
'                 '     UniSeq = "-"
'                    Case &HC000&: 'A   65
'                        Uniseq = "A"
'                    Case &HFF&: 'T    84
'                        Uniseq = "T"
'                    Case &HFFFF&: 'G
'                        Uniseq = "G"
'                    Case &HFF8080: 'C  67
'                        Uniseq = "C"
'                    Case &HC0C0C0: 'N   78
'                        Uniseq = "N"
'                    Case &HFF00FF: '?   63
'                        Uniseq = "?"
'                    Case Else
'                        Uniseq = "?"
'                End Select
'            End If
            Seq_Strings(I) = Trim$(Seq_Strings(I) & Uniseq)
        Next
        If Trim(Qual_Strings(I)) <> "" Then
            Qual_Strings(I) = Mid(Qual_Strings(I), 1, Len(Qual_Strings(I)) - 1)
        Else
            Qual_Strings(I) = ""
        End If
    Next
    
    AlignGrid2.Visible = True

End Sub


Sub Get_New_Align_ID()

Dim sql As String

    sql = "select align_id "
    sql = sql & "From alignments "
    sql = sql & "WHERE seqplate_id = " & w_seqplate_id
    sql = sql & " and plate_position = " & w_plate_position
    sql = sql & " and gene_id = " & w_gene_id
    sql = sql & " and align_version = " & w_align_version
    sql = sql & " order by align_id asc"
'    sql = sql & " order by oid asc"
'    sql = sql & " and oid = " & w_align_id

'    Data_aux2.connect = v_postgresql_connect
'    Data_aux2.RecordSource = sql
'    Data_aux2.Refresh
'
'    If Not Data_aux2.Recordset.EOF And Not Data_aux2.Recordset.BOF Then
'        Do
'            w_align_id = Data_aux2.Recordset.Fields(0)
'            Data_aux2.Recordset.MoveNext
'        Loop While Not Data_aux2.Recordset.BOF And Not Data_aux2.Recordset.EOF
'    End If
    
End Sub

Function Validate_Cells(Direction As String) As Boolean

Dim MoveTotal, BaseLong5, BaseLong3 As Long
Dim I, J As Integer

MoveTotal = Abs(ColFrom - (ColSelFrom + 1))
BaseLong5 = Abs(ColFrom - ColTo)
BaseLong3 = Abs((ColFrom + MoveTotal - 1) - ColTo)

If Direction = "R" Then
    If BaseLong3 < MoveTotal Then
        For J = RowFrom To RowSelFrom
            For I = ColTo To ColTo - (BaseLong3 - 1) Step -1
                If AlignGrid2.TextMatrix(J, I) = "-" Or AlignGrid2.TextMatrix(J, I) = "" Then
                    Validate_Cells = True
                Else
                    Validate_Cells = False
                    I = ColTo + (MoveTotal - 1) + 1
                    J = RowSelFrom + 1
                End If
            Next
        Next
    Else
        For J = RowFrom To RowSelFrom
            For I = ColTo To ColTo - (MoveTotal - 1) Step -1
                If AlignGrid2.TextMatrix(J, I) = "-" Or AlignGrid2.TextMatrix(J, I) = "" Then
                    Validate_Cells = True
                Else
                    Validate_Cells = False
                    I = ColTo - MoveTotal
                    J = RowSelFrom + 1
                End If
            Next
        Next
' validate characters in the middle
        For J = RowFrom To RowSelFrom
            For I = ColTo To ColFrom + MoveTotal Step -1
                If AlignGrid2.TextMatrix(J, I) = "-" Or AlignGrid2.TextMatrix(J, I) = "" Then
                    Validate_Cells = True
                Else
                    Validate_Cells = False
                    I = ColFrom - 1
                    J = RowSelFrom
                End If
            Next
       Next
    End If
Else
    If BaseLong5 > MoveTotal Then
        For J = RowFrom To RowSelFrom
            For I = ColTo To ColTo + (MoveTotal - 1)
                If AlignGrid2.TextMatrix(J, I) = "-" Or AlignGrid2.TextMatrix(J, I) = "" Then
                    Validate_Cells = True
                Else
                    Validate_Cells = False
                    I = ColTo + (MoveTotal - 1) + 1
                    J = RowSelFrom + 1
                End If
            Next
        Next
        For J = RowFrom To RowSelFrom
            For I = ColTo To ColFrom - 1
                If AlignGrid2.TextMatrix(J, I) = "-" Or AlignGrid2.TextMatrix(J, I) = "" Then
                    Validate_Cells = True
                Else
                    Validate_Cells = False
                    I = ColFrom
                    J = RowSelFrom
                End If
            Next
        Next
    Else
        For J = RowFrom To RowSelFrom
            For I = ColTo To ColTo + (BaseLong5 - 1)
                If AlignGrid2.TextMatrix(J, I) = "-" Or AlignGrid2.TextMatrix(J, I) = "" Then
                    Validate_Cells = True
                Else
                    Validate_Cells = False
                    I = ColTo + (BaseLong5 - 1) + 1
                    J = RowSelFrom + 1
                End If
            Next
        Next

    End If
End If

End Function

Private Sub OptDisable_Click()

    EnableControls False, _
        cmdDelColumn, cmdDelRow, cmdInsColumn, cmdInsert, cmdMoveFrom, cmdMoveRow, cmdMoveTo, cmdShiftL, cmdSave

End Sub

Private Sub OptEnable_Click()

    EnableControls True, _
        cmdDelColumn, cmdDelRow, cmdInsColumn, cmdInsert, cmdMoveFrom, cmdMoveRow, cmdMoveTo, cmdShiftL, cmdSave

End Sub

Private Sub tmrCheckMouse_Timer()

Static old_txt As String
Dim txt As String

    txt = Format$(Now, "hh:mm:ss")
    If txt = old_txt Then Exit Sub

    lblTime.Caption = txt
    old_txt = txt
    
End Sub

Sub EnableControls(ByVal make_enabled As Boolean, ParamArray objs() As Variant)
Dim obj As Variant

    For Each obj In objs
        obj.Enabled = make_enabled
    Next obj
    
End Sub

Sub Evaluate_Statistics()

Dim CounterA As Integer 'Adenine
Dim CounterG As Integer 'Guanine
Dim CounterC As Integer 'Citosine
Dim CounterT As Integer 'Tiamine
Dim CounterN As Integer 'None
Dim CounterD As Integer 'Dash
Dim CounterQ As Integer 'Question mark
Dim BaseCode As OLE_COLOR
Dim TotalBase As Integer
Dim I As Integer
Dim J As Integer
Dim K As Integer
Dim Base As String * 1
Dim w_core_length, w_core_left, w_core_right, w_tot_length As Integer
Dim SW_Core As Boolean


    TotalBase = AlignGrid2.Rows - 1
    For I = 1 To AlignGrid2.ColS - 5
        'AlignGrid2.Col = i
        CounterA = 0
        CounterG = 0
        CounterC = 0
        CounterT = 0
        CounterN = 0
        CounterD = 0
        CounterQ = 0
        Polimorphic_W(I) = 0
        K = 0
        For J = 1 To AlignGrid2.Rows - 1
'            AlignGrid2.Row = j
'            BaseCode = AlignGrid2.CellBackColor
            Base = Mid(Seq_Strings(J), I, 1)
'            Select Case BaseCode:
'                Case &H80000009: '-
'                    CounterD = CounterD + 1
'                Case &HC000&: 'A   65
'                    CounterA = CounterA + 1
'                Case &HFFFF&: 'G
'                    CounterG = CounterG + 1
'                Case &HFF8080: 'C  67
'                    CounterC = CounterC + 1
'                Case &HFF&: 'T    84
'                    CounterT = CounterT + 1
'                Case &HC0C0C0: 'N   78
'                    CounterN = CounterN + 1
'                Case &HFF00FF: '?   63
'                    CounterQ = CounterQ + 1
'                Case Else  '?
'                    CounterQ = CounterQ + 1
'            End Select
            Select Case Base:
                Case "-": '-
                    CounterD = CounterD + 1
                Case "A", "a": 'A   65 &HC000&
                    CounterA = CounterA + 1
                Case "G", "g": 'G &HFFFF&
                    CounterG = CounterG + 1
                Case "C", "c": 'C  67 &HFF8080
                    CounterC = CounterC + 1
                Case "T", "t": 'T    84 &HFF&
                    CounterT = CounterT + 1
                Case "N", "n": 'N   78 &HC0C0C0
                    CounterN = CounterN + 1
                Case "?": '?   63 &HFF00FF
                    CounterQ = CounterQ + 1
                Case Else  '?
                    CounterQ = CounterQ + 1
            End Select
        
        Next
' Total counter
        K = K + 1
        TotalD(K, I) = CounterD
        TotalA(K, I) = CounterA
        TotalG(K, I) = CounterG
        TotalC(K, I) = CounterC
        TotalT(K, I) = CounterT
        TotalN(K, I) = CounterN
        TotalQ(K, I) = CounterQ
    Next
    
' Find starting of Core according to consensus
    SW_Core = False
    w_core_left = 0
    w_core_length = 0
    w_core_right = 0
    K = 1
    For I = 1 To 6
        Summary_Seq(I) = 0
        Summary_Core(I) = 0
    Next
    
    
    For I = 1 To AlignGrid2.ColS - 5
' Sumarize information about alignments length
        Call Summary_Alignments(K, I)
        Num_seqs = AlignGrid2.Rows - 1
        add_bases = TotalT(K, I) + TotalA(K, I) + TotalG(K, I) + TotalC(K, I)
        If (add_bases = Num_seqs And SW_Core = False) Then
            Call Summary_Core_Length(K, I)
            w_core_left = I
            SW_Core = True
        Else
            If (add_bases = Num_seqs And SW_Core = True) Then
'                Call Summary_Core_Length(k, I)
                If w_core_right > 3 Then
                    w_core_right = I - 3
                End If
            End If
        End If
    Next
    
    
    For I = AlignGrid2.ColS - 5 To 1 Step -1
' Sumarize information about alignments length
                
    '    Call Summary_Alignments(k, I)
        add_bases = TotalT(K, I) + TotalA(K, I) + TotalG(K, I) + TotalC(K, I)
        If (add_bases = Num_seqs) Then
'            Call Summary_Core_Length(k, I)
            w_core_right = I
            I = 1
        End If
    Next
    
    
    
    
'    For I = 1 To AlignGrid2.ColS - 5
'' Sumarize information about alignments length
'        Call Summary_Alignments(k, I)
'        If ((TotalT(k, I) = AlignGrid2.Rows - 1) Or _
'            (TotalA(k, I) = AlignGrid2.Rows - 1) Or _
'            (TotalG(k, I) = AlignGrid2.Rows - 1) Or _
'            (TotalC(k, I) = AlignGrid2.Rows - 1)) And _
'            SW_Core = False Then
'            Call Summary_Core_Length(k, I)
'            If w_core_left > 3 Then 'It does not accept negative values
'                w_core_left = I - 3
'            End If
'            If w_core_right > 3 Then 'It does not accept negative values
'                w_core_right = I - 3
'            End If
'            SW_Core = True
'        Else
'            If ((TotalT(k, I) = AlignGrid2.Rows - 1) Or _
'                (TotalA(k, I) = AlignGrid2.Rows - 1) Or _
'                (TotalG(k, I) = AlignGrid2.Rows - 1) Or _
'                (TotalC(k, I) = AlignGrid2.Rows - 1)) And _
'                SW_Core = True Then
'                If w_core_right > 3 Then
'                    w_core_right = I - 3
'                End If
'            End If
'        End If
'    Next
    
    For I = w_core_left To w_core_right - 1
        Call Summary_Core_Length(K, I)
    Next
    w_core_length = w_core_right - w_core_left + 1
    w_align_core_left = w_core_left
    w_align_core_right = w_core_right
    w_align_core_length = w_core_length
    w_tot_length = AlignGrid2.ColS - 5
    w_align_length = w_tot_length
    w_align_1nt = Summary_Seq(1)
    w_align_2nt = Summary_Seq(2)
    w_align_3nt = Summary_Seq(3)
    w_align_4nt = Summary_Seq(4)
    w_align_5nt = Summary_Seq(5)
    w_align_6nt = Summary_Seq(6)
    w_core_1nt = Summary_Core(1)
    w_core_2nt = Summary_Core(2)
    w_core_3nt = Summary_Core(3)
    w_core_4nt = Summary_Core(4)
    w_core_5nt = Summary_Core(5)
    w_core_6nt = Summary_Core(6)

End Sub


Sub Summary_Alignments(K As Integer, I As Integer)

If TotalT(K, I) > 0 Then
    If TotalA(K, I) > 0 Then
        If TotalG(K, I) > 0 Then
            If TotalC(K, I) > 0 Then
                If TotalD(K, I) > 0 Then
                    If TotalN(K, I) > 0 Then
                        If TotalQ(K, I) > 0 Then
'                            MsgBox ("Please check the sequences, something is wrong")
                            Summary_Seq(6) = Summary_Seq(6) + 1
                        Else
                            Summary_Seq(6) = Summary_Seq(6) + 1
                        End If
                    Else
                        If TotalQ(K, I) > 0 Then
                            Summary_Seq(6) = Summary_Seq(6) + 1
                        Else
                            Summary_Seq(5) = Summary_Seq(5) + 1
                        End If
                    End If
                Else
                    If TotalN(K, I) > 0 Then
                        If TotalQ(K, I) > 0 Then
                            Summary_Seq(6) = Summary_Seq(6) + 1
                        Else
                            Summary_Seq(5) = Summary_Seq(5) + 1
                        End If
                    Else
                        If TotalQ(K, I) > 0 Then
                            Summary_Seq(5) = Summary_Seq(5) + 1
                        Else
                            Summary_Seq(4) = Summary_Seq(4) + 1
                        End If
                    End If
                End If
            Else
                If TotalD(K, I) > 0 Then
                    If TotalN(K, I) > 0 Then
                        If TotalQ(K, I) > 0 Then
                            Summary_Seq(6) = Summary_Seq(6) + 1
                        Else
                            Summary_Seq(5) = Summary_Seq(5) + 1
                        End If
                    Else
                        If TotalQ(K, I) > 0 Then
                            Summary_Seq(5) = Summary_Seq(5) + 1
                        Else
                            Summary_Seq(4) = Summary_Seq(4) + 1
                        End If
                    End If
                Else
                    If TotalN(K, I) > 0 Then
                        If TotalQ(K, I) > 0 Then
                            Summary_Seq(5) = Summary_Seq(5) + 1
                        Else
                            Summary_Seq(4) = Summary_Seq(4) + 1
                        End If
                    Else
                        If TotalQ(K, I) > 0 Then
                            Summary_Seq(4) = Summary_Seq(4) + 1
                        Else
                            Summary_Seq(3) = Summary_Seq(3) + 1
                        End If
                    End If
                End If
            End If
        Else
            If TotalC(K, I) > 0 Then
                If TotalD(K, I) > 0 Then
                    If TotalN(K, I) > 0 Then
                        If TotalQ(K, I) > 0 Then
                            Summary_Seq(6) = Summary_Seq(6) + 1
                        Else
                            Summary_Seq(5) = Summary_Seq(5) + 1
                        End If
                    Else
                        If TotalQ(K, I) > 0 Then
                            Summary_Seq(5) = Summary_Seq(5) + 1
                        Else
                            Summary_Seq(4) = Summary_Seq(4) + 1
                        End If
                    End If
                Else
                    If TotalN(K, I) > 0 Then
                        If TotalQ(K, I) > 0 Then
                            Summary_Seq(5) = Summary_Seq(5) + 1
                        Else
                            Summary_Seq(4) = Summary_Seq(4) + 1
                        End If
                    Else
                        If TotalQ(K, I) > 0 Then
                            Summary_Seq(4) = Summary_Seq(4) + 1
                        Else
                            Summary_Seq(3) = Summary_Seq(3) + 1
                        End If
                    End If
                End If
            Else
                If TotalD(K, I) > 0 Then
                    If TotalN(K, I) > 0 Then
                        If TotalQ(K, I) > 0 Then
                            Summary_Seq(5) = Summary_Seq(5) + 1
                        Else
                            Summary_Seq(4) = Summary_Seq(4) + 1
                        End If
                    Else
                        If TotalQ(K, I) > 0 Then
                            Summary_Seq(4) = Summary_Seq(4) + 1
                        Else
                            Summary_Seq(3) = Summary_Seq(3) + 1
                        End If
                    End If
                Else
                    If TotalN(K, I) > 0 Then
                        If TotalQ(K, I) > 0 Then
                            Summary_Seq(4) = Summary_Seq(4) + 1
                        Else
                            Summary_Seq(3) = Summary_Seq(3) + 1
                        End If
                    Else
                        If TotalQ(K, I) > 0 Then
                            Summary_Seq(3) = Summary_Seq(3) + 1
                        Else
                            Summary_Seq(2) = Summary_Seq(2) + 1
                        End If
                    End If
                End If
            End If
        End If
    Else
        If TotalG(K, I) > 0 Then
            If TotalC(K, I) > 0 Then
                If TotalD(K, I) > 0 Then
                    If TotalN(K, I) > 0 Then
                        If TotalQ(K, I) > 0 Then
                            Summary_Seq(6) = Summary_Seq(6) + 1
                        Else
                            Summary_Seq(5) = Summary_Seq(5) + 1
                        End If
                    Else
                        If TotalQ(K, I) > 0 Then
                            Summary_Seq(5) = Summary_Seq(5) + 1
                        Else
                            Summary_Seq(4) = Summary_Seq(4) + 1
                        End If
                    End If
                Else
                    If TotalN(K, I) > 0 Then
                        If TotalQ(K, I) > 0 Then
                            Summary_Seq(5) = Summary_Seq(5) + 1
                        Else
                            Summary_Seq(4) = Summary_Seq(4) + 1
                        End If
                    Else
                        If TotalQ(K, I) > 0 Then
                            Summary_Seq(4) = Summary_Seq(4) + 1
                        Else
                            Summary_Seq(3) = Summary_Seq(3) + 1
                        End If
                    End If
                End If
            Else
                If TotalD(K, I) > 0 Then
                    If TotalN(K, I) > 0 Then
                        If TotalQ(K, I) > 0 Then
                            Summary_Seq(5) = Summary_Seq(5) + 1
                        Else
                            Summary_Seq(4) = Summary_Seq(4) + 1
                        End If
                    Else
                        If TotalQ(K, I) > 0 Then
                            Summary_Seq(4) = Summary_Seq(4) + 1
                        Else
                            Summary_Seq(3) = Summary_Seq(3) + 1
                        End If
                    End If
                Else
                    If TotalN(K, I) > 0 Then
                        If TotalQ(K, I) > 0 Then
                            Summary_Seq(4) = Summary_Seq(4) + 1
                        Else
                            Summary_Seq(3) = Summary_Seq(3) + 1
                        End If
                    Else
                        If TotalQ(K, I) > 0 Then
                            Summary_Seq(3) = Summary_Seq(3) + 1
                        Else
                            Summary_Seq(2) = Summary_Seq(2) + 1
                        End If
                    End If
                End If
            End If
        Else
            If TotalC(K, I) > 0 Then
                If TotalD(K, I) > 0 Then
                    If TotalN(K, I) > 0 Then
                        If TotalQ(K, I) > 0 Then
                            Summary_Seq(5) = Summary_Seq(5) + 1
                        Else
                            Summary_Seq(4) = Summary_Seq(4) + 1
                        End If
                    Else
                        If TotalQ(K, I) > 0 Then
                            Summary_Seq(4) = Summary_Seq(4) + 1
                        Else
                            Summary_Seq(3) = Summary_Seq(3) + 1
                        End If
                    End If
                Else
                    If TotalN(K, I) > 0 Then
                        If TotalQ(K, I) > 0 Then
                            Summary_Seq(4) = Summary_Seq(4) + 1
                        Else
                            Summary_Seq(3) = Summary_Seq(3) + 1
                        End If
                    Else
                        If TotalQ(K, I) > 0 Then
                            Summary_Seq(3) = Summary_Seq(3) + 1
                        Else
                            Summary_Seq(2) = Summary_Seq(2) + 1
                        End If
                    End If
                End If
            Else
                If TotalD(K, I) > 0 Then
                    If TotalN(K, I) > 0 Then
                        If TotalQ(K, I) > 0 Then
                            Summary_Seq(4) = Summary_Seq(4) + 1
                        Else
                            Summary_Seq(3) = Summary_Seq(3) + 1
                        End If
                    Else
                        If TotalQ(K, I) > 0 Then
                            Summary_Seq(3) = Summary_Seq(3) + 1
                        Else
                            Summary_Seq(2) = Summary_Seq(2) + 1
                        End If
                    End If
                Else
                    If TotalN(K, I) > 0 Then
                        If TotalQ(K, I) > 0 Then
                            Summary_Seq(3) = Summary_Seq(3) + 1
                        Else
                            Summary_Seq(2) = Summary_Seq(2) + 1
                        End If
                    Else
                        If TotalQ(K, I) > 0 Then
                            Summary_Seq(2) = Summary_Seq(2) + 1
                        Else
                            Summary_Seq(1) = Summary_Seq(1) + 1
                        End If
                    End If
                End If
            End If
        End If
    End If
Else
    If TotalA(K, I) > 0 Then
        If TotalG(K, I) > 0 Then
            If TotalC(K, I) > 0 Then
                If TotalD(K, I) > 0 Then
                    If TotalN(K, I) > 0 Then
                        If TotalQ(K, I) > 0 Then
                            Summary_Seq(6) = Summary_Seq(6) + 1
                        Else
                            Summary_Seq(5) = Summary_Seq(5) + 1
                        End If
                    Else
                        If TotalQ(K, I) > 0 Then
                            Summary_Seq(5) = Summary_Seq(5) + 1
                        Else
                            Summary_Seq(4) = Summary_Seq(4) + 1
                        End If
                    End If
                Else
                    If TotalN(K, I) > 0 Then
                        If TotalQ(K, I) > 0 Then
                            Summary_Seq(5) = Summary_Seq(5) + 1
                        Else
                            Summary_Seq(4) = Summary_Seq(4) + 1
                        End If
                    Else
                        If TotalQ(K, I) > 0 Then
                            Summary_Seq(4) = Summary_Seq(4) + 1
                        Else
                            Summary_Seq(3) = Summary_Seq(3) + 1
                        End If
                    End If
                End If
            Else
                If TotalD(K, I) > 0 Then
                    If TotalN(K, I) > 0 Then
                        If TotalQ(K, I) > 0 Then
                            Summary_Seq(5) = Summary_Seq(5) + 1
                        Else
                            Summary_Seq(4) = Summary_Seq(4) + 1
                        End If
                    Else
                        If TotalQ(K, I) > 0 Then
                            Summary_Seq(4) = Summary_Seq(4) + 1
                        Else
                            Summary_Seq(3) = Summary_Seq(3) + 1
                        End If
                    End If
                Else
                    If TotalN(K, I) > 0 Then
                        If TotalQ(K, I) > 0 Then
                            Summary_Seq(4) = Summary_Seq(4) + 1
                        Else
                            Summary_Seq(3) = Summary_Seq(3) + 1
                        End If
                    Else
                        If TotalQ(K, I) > 0 Then
                            Summary_Seq(3) = Summary_Seq(3) + 1
                        Else
                            Summary_Seq(2) = Summary_Seq(2) + 1
                        End If
                    End If
                End If
            End If
        Else
            If TotalC(K, I) > 0 Then
                If TotalD(K, I) > 0 Then
                    If TotalN(K, I) > 0 Then
                        If TotalQ(K, I) > 0 Then
                            Summary_Seq(5) = Summary_Seq(5) + 1
                        Else
                            Summary_Seq(4) = Summary_Seq(4) + 1
                        End If
                    Else
                        If TotalQ(K, I) > 0 Then
                            Summary_Seq(4) = Summary_Seq(4) + 1
                        Else
                            Summary_Seq(3) = Summary_Seq(3) + 1
                        End If
                    End If
                Else
                    If TotalN(K, I) > 0 Then
                        If TotalQ(K, I) > 0 Then
                            Summary_Seq(4) = Summary_Seq(4) + 1
                        Else
                            Summary_Seq(3) = Summary_Seq(3) + 1
                        End If
                    Else
                        If TotalQ(K, I) > 0 Then
                            Summary_Seq(3) = Summary_Seq(3) + 1
                        Else
                            Summary_Seq(2) = Summary_Seq(2) + 1
                        End If
                    End If
                End If
            Else
                If TotalD(K, I) > 0 Then
                    If TotalN(K, I) > 0 Then
                        If TotalQ(K, I) > 0 Then
                            Summary_Seq(4) = Summary_Seq(4) + 1
                        Else
                            Summary_Seq(3) = Summary_Seq(3) + 1
                        End If
                    Else
                        If TotalQ(K, I) > 0 Then
                            Summary_Seq(3) = Summary_Seq(3) + 1
                        Else
                            Summary_Seq(2) = Summary_Seq(2) + 1
                        End If
                    End If
                Else
                    If TotalN(K, I) > 0 Then
                        If TotalQ(K, I) > 0 Then
                            Summary_Seq(3) = Summary_Seq(3) + 1
                        Else
                            Summary_Seq(2) = Summary_Seq(2) + 1
                        End If
                    Else
                        If TotalQ(K, I) > 0 Then
                            Summary_Seq(2) = Summary_Seq(2) + 1
                        Else
                            Summary_Seq(1) = Summary_Seq(1) + 1
                        End If
                    End If
                End If
            End If
        End If
    Else
        If TotalG(K, I) > 0 Then
            If TotalC(K, I) > 0 Then
                If TotalD(K, I) > 0 Then
                    If TotalN(K, I) > 0 Then
                        If TotalQ(K, I) > 0 Then
                            Summary_Seq(5) = Summary_Seq(5) + 1
                        Else
                            Summary_Seq(4) = Summary_Seq(4) + 1
                        End If
                    Else
                        If TotalQ(K, I) > 0 Then
                            Summary_Seq(4) = Summary_Seq(4) + 1
                        Else
                            Summary_Seq(3) = Summary_Seq(3) + 1
                        End If
                    End If
                Else
                    If TotalN(K, I) > 0 Then
                        If TotalQ(K, I) > 0 Then
                            Summary_Seq(4) = Summary_Seq(4) + 1
                        Else
                            Summary_Seq(3) = Summary_Seq(3) + 1
                        End If
                    Else
                        If TotalQ(K, I) > 0 Then
                            Summary_Seq(3) = Summary_Seq(3) + 1
                        Else
                            Summary_Seq(2) = Summary_Seq(2) + 1
                        End If
                    End If
                End If
            Else
                If TotalD(K, I) > 0 Then
                    If TotalN(K, I) > 0 Then
                        If TotalQ(K, I) > 0 Then
                            Summary_Seq(4) = Summary_Seq(4) + 1
                        Else
                            Summary_Seq(3) = Summary_Seq(3) + 1
                        End If
                    Else
                        If TotalQ(K, I) > 0 Then
                            Summary_Seq(3) = Summary_Seq(3) + 1
                        Else
                            Summary_Seq(2) = Summary_Seq(2) + 1
                        End If
                    End If
                Else
                    If TotalN(K, I) > 0 Then
                        If TotalQ(K, I) > 0 Then
                            Summary_Seq(3) = Summary_Seq(3) + 1
                        Else
                            Summary_Seq(2) = Summary_Seq(2) + 1
                        End If
                    Else
                        If TotalQ(K, I) > 0 Then
                            Summary_Seq(2) = Summary_Seq(2) + 1
                        Else
                            Summary_Seq(1) = Summary_Seq(1) + 1
                        End If
                    End If
                End If
            End If
        Else
            If TotalC(K, I) > 0 Then
                If TotalD(K, I) > 0 Then
                    If TotalN(K, I) > 0 Then
                        If TotalQ(K, I) > 0 Then
                            Summary_Seq(4) = Summary_Seq(4) + 1
                        Else
                            Summary_Seq(3) = Summary_Seq(3) + 1
                        End If
                    Else
                        If TotalQ(K, I) > 0 Then
                            Summary_Seq(3) = Summary_Seq(3) + 1
                        Else
                            Summary_Seq(2) = Summary_Seq(2) + 1
                        End If
                    End If
                Else
                    If TotalN(K, I) > 0 Then
                        If TotalQ(K, I) > 0 Then
                            Summary_Seq(3) = Summary_Seq(3) + 1
                        Else
                            Summary_Seq(2) = Summary_Seq(2) + 1
                        End If
                    Else
                        If TotalQ(K, I) > 0 Then
                            Summary_Seq(2) = Summary_Seq(2) + 1
                        Else
                            Summary_Seq(1) = Summary_Seq(1) + 1
                        End If
                    End If
                End If
            Else
                If TotalD(K, I) > 0 Then
                    If TotalN(K, I) > 0 Then
                        If TotalQ(K, I) > 0 Then
                            Summary_Seq(3) = Summary_Seq(3) + 1
                        Else
                            Summary_Seq(2) = Summary_Seq(2) + 1
                        End If
                    Else
                        If TotalQ(K, I) > 0 Then
                            Summary_Seq(2) = Summary_Seq(2) + 1
                        Else
                            Summary_Seq(1) = Summary_Seq(1) + 1
                        End If
                    End If
                Else
                    If TotalN(K, I) > 0 Then
                        If TotalQ(K, I) > 0 Then
                            Summary_Seq(2) = Summary_Seq(2) + 1
                        Else
                            Summary_Seq(1) = Summary_Seq(1) + 1
                        End If
                    Else
                        If TotalQ(K, I) > 0 Then
                            Summary_Seq(1) = Summary_Seq(1) + 1
                        End If
                    End If
                End If
            End If
        End If
    End If
End If

End Sub


Sub Summary_Core_Length(K As Integer, I As Integer)

If TotalT(K, I) > 0 Then
    If TotalA(K, I) > 0 Then
        If TotalG(K, I) > 0 Then
            If TotalC(K, I) > 0 Then
                If TotalD(K, I) > 0 Then
                    If TotalN(K, I) > 0 Then
                        If TotalQ(K, I) > 0 Then
                            MsgBox ("Please check the sequences, something is wrong")
                        Else
                            Summary_Core(6) = Summary_Core(6) + 1
                        End If
                    Else
                        If TotalQ(K, I) > 0 Then
                            Summary_Core(6) = Summary_Core(6) + 1
                        Else
                            Summary_Core(5) = Summary_Core(5) + 1
                        End If
                    End If
                Else
                    If TotalN(K, I) > 0 Then
                        If TotalQ(K, I) > 0 Then
                            Summary_Core(6) = Summary_Core(6) + 1
                        Else
                            Summary_Core(5) = Summary_Core(5) + 1
                        End If
                    Else
                        If TotalQ(K, I) > 0 Then
                            Summary_Core(5) = Summary_Core(5) + 1
                        Else
                            Summary_Core(4) = Summary_Core(4) + 1
                        End If
                    End If
                End If
            Else
                If TotalD(K, I) > 0 Then
                    If TotalN(K, I) > 0 Then
                        If TotalQ(K, I) > 0 Then
                            Summary_Core(6) = Summary_Core(6) + 1
                        Else
                            Summary_Core(5) = Summary_Core(5) + 1
                        End If
                    Else
                        If TotalQ(K, I) > 0 Then
                            Summary_Core(5) = Summary_Core(5) + 1
                        Else
                            Summary_Core(4) = Summary_Core(4) + 1
                        End If
                    End If
                Else
                    If TotalN(K, I) > 0 Then
                        If TotalQ(K, I) > 0 Then
                            Summary_Core(5) = Summary_Core(5) + 1
                        Else
                            Summary_Core(4) = Summary_Core(4) + 1
                        End If
                    Else
                        If TotalQ(K, I) > 0 Then
                            Summary_Core(4) = Summary_Core(4) + 1
                        Else
                            Summary_Core(3) = Summary_Core(3) + 1
                        End If
                    End If
                End If
            End If
        Else
            If TotalC(K, I) > 0 Then
                If TotalD(K, I) > 0 Then
                    If TotalN(K, I) > 0 Then
                        If TotalQ(K, I) > 0 Then
                            Summary_Core(6) = Summary_Core(6) + 1
                        Else
                            Summary_Core(5) = Summary_Core(5) + 1
                        End If
                    Else
                        If TotalQ(K, I) > 0 Then
                            Summary_Core(5) = Summary_Core(5) + 1
                        Else
                            Summary_Core(4) = Summary_Core(4) + 1
                        End If
                    End If
                Else
                    If TotalN(K, I) > 0 Then
                        If TotalQ(K, I) > 0 Then
                            Summary_Core(5) = Summary_Core(5) + 1
                        Else
                            Summary_Core(4) = Summary_Core(4) + 1
                        End If
                    Else
                        If TotalQ(K, I) > 0 Then
                            Summary_Core(4) = Summary_Core(4) + 1
                        Else
                            Summary_Core(3) = Summary_Core(3) + 1
                        End If
                    End If
                End If
            Else
                If TotalD(K, I) > 0 Then
                    If TotalN(K, I) > 0 Then
                        If TotalQ(K, I) > 0 Then
                            Summary_Core(5) = Summary_Core(5) + 1
                        Else
                            Summary_Core(4) = Summary_Core(4) + 1
                        End If
                    Else
                        If TotalQ(K, I) > 0 Then
                            Summary_Core(4) = Summary_Core(4) + 1
                        Else
                            Summary_Core(3) = Summary_Core(3) + 1
                        End If
                    End If
                Else
                    If TotalN(K, I) > 0 Then
                        If TotalQ(K, I) > 0 Then
                            Summary_Core(4) = Summary_Core(4) + 1
                        Else
                            Summary_Core(3) = Summary_Core(3) + 1
                        End If
                    Else
                        If TotalQ(K, I) > 0 Then
                            Summary_Core(3) = Summary_Core(3) + 1
                        Else
                            Summary_Core(2) = Summary_Core(2) + 1
                        End If
                    End If
                End If
            End If
        End If
    Else
        If TotalG(K, I) > 0 Then
            If TotalC(K, I) > 0 Then
                If TotalD(K, I) > 0 Then
                    If TotalN(K, I) > 0 Then
                        If TotalQ(K, I) > 0 Then
                            Summary_Core(6) = Summary_Core(6) + 1
                        Else
                            Summary_Core(5) = Summary_Core(5) + 1
                        End If
                    Else
                        If TotalQ(K, I) > 0 Then
                            Summary_Core(5) = Summary_Core(5) + 1
                        Else
                            Summary_Core(4) = Summary_Core(4) + 1
                        End If
                    End If
                Else
                    If TotalN(K, I) > 0 Then
                        If TotalQ(K, I) > 0 Then
                            Summary_Core(5) = Summary_Core(5) + 1
                        Else
                            Summary_Core(4) = Summary_Core(4) + 1
                        End If
                    Else
                        If TotalQ(K, I) > 0 Then
                            Summary_Core(4) = Summary_Core(4) + 1
                        Else
                            Summary_Core(3) = Summary_Core(3) + 1
                        End If
                    End If
                End If
            Else
                If TotalD(K, I) > 0 Then
                    If TotalN(K, I) > 0 Then
                        If TotalQ(K, I) > 0 Then
                            Summary_Core(5) = Summary_Core(5) + 1
                        Else
                            Summary_Core(4) = Summary_Core(4) + 1
                        End If
                    Else
                        If TotalQ(K, I) > 0 Then
                            Summary_Core(4) = Summary_Core(4) + 1
                        Else
                            Summary_Core(3) = Summary_Core(3) + 1
                        End If
                    End If
                Else
                    If TotalN(K, I) > 0 Then
                        If TotalQ(K, I) > 0 Then
                            Summary_Core(4) = Summary_Core(4) + 1
                        Else
                            Summary_Core(3) = Summary_Core(3) + 1
                        End If
                    Else
                        If TotalQ(K, I) > 0 Then
                            Summary_Core(3) = Summary_Core(3) + 1
                        Else
                            Summary_Core(2) = Summary_Core(2) + 1
                        End If
                    End If
                End If
            End If
        Else
            If TotalC(K, I) > 0 Then
                If TotalD(K, I) > 0 Then
                    If TotalN(K, I) > 0 Then
                        If TotalQ(K, I) > 0 Then
                            Summary_Core(5) = Summary_Core(5) + 1
                        Else
                            Summary_Core(4) = Summary_Core(4) + 1
                        End If
                    Else
                        If TotalQ(K, I) > 0 Then
                            Summary_Core(4) = Summary_Core(4) + 1
                        Else
                            Summary_Core(3) = Summary_Core(3) + 1
                        End If
                    End If
                Else
                    If TotalN(K, I) > 0 Then
                        If TotalQ(K, I) > 0 Then
                            Summary_Core(4) = Summary_Core(4) + 1
                        Else
                            Summary_Core(3) = Summary_Core(3) + 1
                        End If
                    Else
                        If TotalQ(K, I) > 0 Then
                            Summary_Core(3) = Summary_Core(3) + 1
                        Else
                            Summary_Core(2) = Summary_Core(2) + 1
                        End If
                    End If
                End If
            Else
                If TotalD(K, I) > 0 Then
                    If TotalN(K, I) > 0 Then
                        If TotalQ(K, I) > 0 Then
                            Summary_Core(4) = Summary_Core(4) + 1
                        Else
                            Summary_Core(3) = Summary_Core(3) + 1
                        End If
                    Else
                        If TotalQ(K, I) > 0 Then
                            Summary_Core(3) = Summary_Core(3) + 1
                        Else
                            Summary_Core(2) = Summary_Core(2) + 1
                        End If
                    End If
                Else
                    If TotalN(K, I) > 0 Then
                        If TotalQ(K, I) > 0 Then
                            Summary_Core(3) = Summary_Core(3) + 1
                        Else
                            Summary_Core(2) = Summary_Core(2) + 1
                        End If
                    Else
                        If TotalQ(K, I) > 0 Then
                            Summary_Core(2) = Summary_Core(2) + 1
                        Else
                            Summary_Core(1) = Summary_Core(1) + 1
                        End If
                    End If
                End If
            End If
        End If
    End If
Else
    If TotalA(K, I) > 0 Then
        If TotalG(K, I) > 0 Then
            If TotalC(K, I) > 0 Then
                If TotalD(K, I) > 0 Then
                    If TotalN(K, I) > 0 Then
                        If TotalQ(K, I) > 0 Then
                            Summary_Core(6) = Summary_Core(6) + 1
                        Else
                            Summary_Core(5) = Summary_Core(5) + 1
                        End If
                    Else
                        If TotalQ(K, I) > 0 Then
                            Summary_Core(5) = Summary_Core(5) + 1
                        Else
                            Summary_Core(4) = Summary_Core(4) + 1
                        End If
                    End If
                Else
                    If TotalN(K, I) > 0 Then
                        If TotalQ(K, I) > 0 Then
                            Summary_Core(5) = Summary_Core(5) + 1
                        Else
                            Summary_Core(4) = Summary_Core(4) + 1
                        End If
                    Else
                        If TotalQ(K, I) > 0 Then
                            Summary_Core(4) = Summary_Core(4) + 1
                        Else
                            Summary_Core(3) = Summary_Core(3) + 1
                        End If
                    End If
                End If
            Else
                If TotalD(K, I) > 0 Then
                    If TotalN(K, I) > 0 Then
                        If TotalQ(K, I) > 0 Then
                            Summary_Core(5) = Summary_Core(5) + 1
                        Else
                            Summary_Core(4) = Summary_Core(4) + 1
                        End If
                    Else
                        If TotalQ(K, I) > 0 Then
                            Summary_Core(4) = Summary_Core(4) + 1
                        Else
                            Summary_Core(3) = Summary_Core(3) + 1
                        End If
                    End If
                Else
                    If TotalN(K, I) > 0 Then
                        If TotalQ(K, I) > 0 Then
                            Summary_Core(4) = Summary_Core(4) + 1
                        Else
                            Summary_Core(3) = Summary_Core(3) + 1
                        End If
                    Else
                        If TotalQ(K, I) > 0 Then
                            Summary_Core(3) = Summary_Core(3) + 1
                        Else
                            Summary_Core(2) = Summary_Core(2) + 1
                        End If
                    End If
                End If
            End If
        Else
            If TotalC(K, I) > 0 Then
                If TotalD(K, I) > 0 Then
                    If TotalN(K, I) > 0 Then
                        If TotalQ(K, I) > 0 Then
                            Summary_Core(5) = Summary_Core(5) + 1
                        Else
                            Summary_Core(4) = Summary_Core(4) + 1
                        End If
                    Else
                        If TotalQ(K, I) > 0 Then
                            Summary_Core(4) = Summary_Core(4) + 1
                        Else
                            Summary_Core(3) = Summary_Core(3) + 1
                        End If
                    End If
                Else
                    If TotalN(K, I) > 0 Then
                        If TotalQ(K, I) > 0 Then
                            Summary_Core(4) = Summary_Core(4) + 1
                        Else
                            Summary_Core(3) = Summary_Core(3) + 1
                        End If
                    Else
                        If TotalQ(K, I) > 0 Then
                            Summary_Core(3) = Summary_Core(3) + 1
                        Else
                            Summary_Core(2) = Summary_Core(2) + 1
                        End If
                    End If
                End If
            Else
                If TotalD(K, I) > 0 Then
                    If TotalN(K, I) > 0 Then
                        If TotalQ(K, I) > 0 Then
                            Summary_Core(4) = Summary_Core(4) + 1
                        Else
                            Summary_Core(3) = Summary_Core(3) + 1
                        End If
                    Else
                        If TotalQ(K, I) > 0 Then
                            Summary_Core(3) = Summary_Core(3) + 1
                        Else
                            Summary_Core(2) = Summary_Core(2) + 1
                        End If
                    End If
                Else
                    If TotalN(K, I) > 0 Then
                        If TotalQ(K, I) > 0 Then
                            Summary_Core(3) = Summary_Core(3) + 1
                        Else
                            Summary_Core(2) = Summary_Core(2) + 1
                        End If
                    Else
                        If TotalQ(K, I) > 0 Then
                            Summary_Core(2) = Summary_Core(2) + 1
                        Else
                            Summary_Core(1) = Summary_Core(1) + 1
                        End If
                    End If
                End If
            End If
        End If
    Else
        If TotalG(K, I) > 0 Then
            If TotalC(K, I) > 0 Then
                If TotalD(K, I) > 0 Then
                    If TotalN(K, I) > 0 Then
                        If TotalQ(K, I) > 0 Then
                            Summary_Core(5) = Summary_Core(5) + 1
                        Else
                            Summary_Core(4) = Summary_Core(4) + 1
                        End If
                    Else
                        If TotalQ(K, I) > 0 Then
                            Summary_Core(4) = Summary_Core(4) + 1
                        Else
                            Summary_Core(3) = Summary_Core(3) + 1
                        End If
                    End If
                Else
                    If TotalN(K, I) > 0 Then
                        If TotalQ(K, I) > 0 Then
                            Summary_Core(4) = Summary_Core(4) + 1
                        Else
                            Summary_Core(3) = Summary_Core(3) + 1
                        End If
                    Else
                        If TotalQ(K, I) > 0 Then
                            Summary_Core(3) = Summary_Core(3) + 1
                        Else
                            Summary_Core(2) = Summary_Core(2) + 1
                        End If
                    End If
                End If
            Else
                If TotalD(K, I) > 0 Then
                    If TotalN(K, I) > 0 Then
                        If TotalQ(K, I) > 0 Then
                            Summary_Core(4) = Summary_Core(4) + 1
                        Else
                            Summary_Core(3) = Summary_Core(3) + 1
                        End If
                    Else
                        If TotalQ(K, I) > 0 Then
                            Summary_Core(3) = Summary_Core(3) + 1
                        Else
                            Summary_Core(2) = Summary_Core(2) + 1
                        End If
                    End If
                Else
                    If TotalN(K, I) > 0 Then
                        If TotalQ(K, I) > 0 Then
                            Summary_Core(3) = Summary_Core(3) + 1
                        Else
                            Summary_Core(2) = Summary_Core(2) + 1
                        End If
                    Else
                        If TotalQ(K, I) > 0 Then
                            Summary_Core(2) = Summary_Core(2) + 1
                        Else
                            Summary_Core(1) = Summary_Core(1) + 1
                        End If
                    End If
                End If
            End If
        Else
            If TotalC(K, I) > 0 Then
                If TotalD(K, I) > 0 Then
                    If TotalN(K, I) > 0 Then
                        If TotalQ(K, I) > 0 Then
                            Summary_Core(4) = Summary_Core(4) + 1
                        Else
                            Summary_Core(3) = Summary_Core(3) + 1
                        End If
                    Else
                        If TotalQ(K, I) > 0 Then
                            Summary_Core(3) = Summary_Core(3) + 1
                        Else
                            Summary_Core(2) = Summary_Core(2) + 1
                        End If
                    End If
                Else
                    If TotalN(K, I) > 0 Then
                        If TotalQ(K, I) > 0 Then
                            Summary_Core(3) = Summary_Core(3) + 1
                        Else
                            Summary_Core(2) = Summary_Core(2) + 1
                        End If
                    Else
                        If TotalQ(K, I) > 0 Then
                            Summary_Core(2) = Summary_Core(2) + 1
                        Else
                            Summary_Core(1) = Summary_Core(1) + 1
                        End If
                    End If
                End If
            Else
                If TotalD(K, I) > 0 Then
                    If TotalN(K, I) > 0 Then
                        If TotalQ(K, I) > 0 Then
                            Summary_Core(3) = Summary_Core(3) + 1
                        Else
                            Summary_Core(2) = Summary_Core(2) + 1
                        End If
                    Else
                        If TotalQ(K, I) > 0 Then
                            Summary_Core(2) = Summary_Core(2) + 1
                        Else
                            Summary_Core(1) = Summary_Core(1) + 1
                        End If
                    End If
                Else
                    If TotalN(K, I) > 0 Then
                        If TotalQ(K, I) > 0 Then
                            Summary_Core(2) = Summary_Core(2) + 1
                        Else
                            Summary_Core(1) = Summary_Core(1) + 1
                        End If
                    Else
                        If TotalQ(K, I) > 0 Then
                            Summary_Core(1) = Summary_Core(1) + 1
                        End If
                    End If
                End If
            End If
        End If
    End If
End If

End Sub

Sub Paint_Grid()

  Dim K, I, J, L As Double
  Dim BaseCode As OLE_COLOR

          L = 0
    For J = 1 To AlignGrid2.Rows - 1
        K = 1
        For I = 5 To Tot_Cols - 1
            AlignGrid2.Col = I
            AlignGrid2.Row = J
'
            BaseCode = Asc(Mid(Seq_Strings(L), K, 1))
'
            Select Case BaseCode:
                Case 45: '-
                    AlignGrid2.CellBackColor = &H80000009
                Case 65, 97: 'A
                    AlignGrid2.CellBackColor = &HC000&
                Case 84, 116: 'T
                    AlignGrid2.CellBackColor = &HFF&
                Case 71, 103: 'G
                    AlignGrid2.CellBackColor = &HFFFF&
                Case 67, 99: 'C
                    AlignGrid2.CellBackColor = &HFF8080
                Case 78, 110: 'N
                    AlignGrid2.CellBackColor = &HC0C0C0
                Case 63: '?
                    AlignGrid2.CellBackColor = &HFF00FF
                Case Else
                    AlignGrid2.CellBackColor = &HFF00FF '&H80000009
            End Select
            K = K + 1
        Next
        L = L + 1
    Next

End Sub


Function Find_End_Pos(linestr As String, Col_E As Integer) As Integer

Dim Estab As String * 1
Dim Row As Integer
Dim flag As Boolean
Dim found As Integer
Dim pos_w As Integer
Dim First_Time As Boolean

Estab = " "
flag = False
Row = 1
pos_w = 0
First_Time = True

While Not flag
    found = InStr(1, linestr, Estab)
    If First_Time Then
        First_Time = False
        pos_w = pos_w + found + 1
    Else
        If found > 0 Then
            pos_w = pos_w + found
        Else
            pos_w = pos_w + Len(linestr)
        End If
    End If
    linestr = Mid(linestr, found + 1, Len(linestr))
    If found > 0 Then
        If Col_E > Row Then
            Row = Row + 1
        Else
            flag = True
            Find_End_Pos = pos_w
        End If
    Else
        flag = True
        Find_End_Pos = pos_w + 1
    End If

   Wend

End Function


Function Find_Init_Pos(linestr As String, ColS As Integer) As Integer

Dim Estab As String * 1
Dim Row As Integer
Dim flag As Boolean
Dim found As Integer
Dim pos_w As Integer
Dim First_Time As Boolean

Estab = " "
flag = False
Row = 1
pos_w = 0
First_Time = True

While Not flag
    found = InStr(1, linestr, Estab)
    If First_Time Then
        First_Time = False
        pos_w = pos_w + found + 1
    Else
        If found > 0 Then
            pos_w = pos_w + found
        Else
            pos_w = pos_w + Len(linestr)
        End If
    End If
    linestr = Mid(linestr, found + 1, Len(linestr))
    If found > 0 Then
        If ColS - 1 > Row Then
            Row = Row + 1
        Else
            flag = True
            Find_Init_Pos = pos_w
        End If
    Else
        flag = True
        Find_Init_Pos = pos_w
    End If
   Wend

End Function

Function Find_Dashes(Tot_Dashes As Integer) As String

Dim I As Integer
Dim dashes As String
    
    dashes = ""
    For I = 1 To Tot_Dashes
        dashes = dashes & "-"
    Next
    Find_Dashes = dashes
    
End Function

Function Find_DashesQ(Tot_Dashes As Integer) As String

Dim I As Integer
Dim dashes As String
    
    dashes = ""
    For I = 1 To Tot_Dashes
        dashes = dashes & " -"
    Next
    Find_DashesQ = dashes
    
End Function


Function Find_Position(linestr As String, ColS As Integer) As Integer

Dim Estab As String * 1
Dim Row As Integer
Dim flag As Boolean
Dim found As Integer
Dim pos_w As Integer
Dim First_Time As Boolean

Estab = "-"
flag = False
Row = 1
pos_w = 0
First_Time = True

While Not flag
    found = InStr(1, linestr, Estab)
    If First_Time Then
        First_Time = False
        pos_w = pos_w + found + 1
    Else
        pos_w = pos_w + found
    End If
    If found > 1 Then
        linestr = Mid(linestr, 1, found - 1) & Mid(linestr, found + 2, Len(linestr))
    Else
        linestr = Mid(linestr, found + 2, Len(linestr))
    End If
    If found = 0 Then
        If ColS - 1 > Row Then
            Row = Row + 1
        Else
            flag = True
            Find_Position = pos_w
        End If
    Else
        flag = True
        Find_Position = pos_w
    End If

   Wend

End Function


Private Sub Redraw_Grid_Info()

Dim Proc_rows As Integer
Dim I As Integer
Dim Tot_Cols As Integer
Dim s As Integer
Dim linestr As String
Dim entry() As String
Dim J As Integer
Dim K As Integer
Dim BaseCode As Integer
Dim flag As Boolean
Dim lenstring As Integer

    Proc_rows = AlignGrid2.Rows - 1
    Tot_Cols = Len(Seq_Strings(1)) + 5
    AlignGrid2.Visible = False
    AlignGrid2.ColS = 4
    AlignGrid2.ColS = Tot_Cols
    AlignGrid2.Row = 0
    
    For K = 1 To Proc_rows
        AlignGrid2.Row = AlignGrid2.Row + 1
        linestr = Qual_Strings(K)
        AlignGrid2.Col = 5
        I = 1
        entry = Split(linestr, " ", , vbTextCompare)
        J = 0
        For I = 5 To Tot_Cols - 1
            AlignGrid2.Col = I
            'AlignGrid2.Text = entry(J)
            If entry(J) = "" Then
            AlignGrid2.Text = "-"
            Else
                AlignGrid2.Text = entry(J)
            End If
            J = J + 1

            BaseCode = Asc(Mid(Seq_Strings(K), J, 1))
'
            If BaseCode <> 45 Then
                Select Case BaseCode:
                    'Case 45: '-
                    '   AlignGrid2.CellBackColor = &H80000009
                    Case 65, 97: 'A
                        AlignGrid2.CellBackColor = &HC000&
                    Case 84, 116: 'T
                        AlignGrid2.CellBackColor = &HFF&
                    Case 71, 103: 'G
                        AlignGrid2.CellBackColor = &HFFFF&
                    Case 67, 99: 'C
                        AlignGrid2.CellBackColor = &HFF8080
                    Case 78, 110: 'N
                        AlignGrid2.CellBackColor = &HC0C0C0
                    Case 63: '?
                        AlignGrid2.CellBackColor = &HFF00FF
                    Case Else
                        AlignGrid2.CellBackColor = &HFF00FF '&H80000009
                End Select
            End If
        Next

        AlignGrid2.Col = 0
        AlignGrid2.Text = Grid_Ordered(K, 0) 'w_align_seq_id
        AlignGrid2.Col = 1
        AlignGrid2.Text = Grid_Ordered(K, 1) 'w_seq_id_phrap
        AlignGrid2.Col = 2
        AlignGrid2.Text = Grid_Ordered(K, 5) 'w_align_order
        AlignGrid2.Col = 3
        AlignGrid2.Text = Grid_Ordered(K, 3) 'PopDesc
        AlignGrid2.Col = 4
        w_phrap_type = Grid_Ordered(K, 4)
        If w_phrap_type = "c" Then
            AlignGrid2.CellBackColor = &HFFFFC0
        Else
            If w_phrap_type = "f" Then
                AlignGrid2.CellBackColor = &HC0FFC0
            Else
                AlignGrid2.CellBackColor = &H8000000F
            End If
        End If
        AlignGrid2.Text = w_phrap_type
    Next

    AlignGrid2.Row = 0
    AlignGrid2.ColWidth(4) = 350
    AlignGrid2.Text = "dir"
    For I = 5 To Tot_Cols - 1
        If I < 1000 Then
            AlignGrid2.ColWidth(I) = 350
        Else
            AlignGrid2.ColWidth(I) = 400
        End If
        AlignGrid2.Col = I
        AlignGrid2.Text = I - 4
    Next

    For I = 1 To AlignGrid2.Rows - 1
        AlignGrid2.RowHeight(I) = 165
    Next

    AlignGrid2.Visible = True

End Sub

Sub Fill_Polimorphic_Array()

Dim CounterA As Integer 'Adenine
Dim CounterG As Integer 'Guanine
Dim CounterC As Integer 'Citosine
Dim CounterT As Integer 'Tiamine
Dim CounterN As Integer 'None
Dim CounterD As Integer 'Dash
Dim CounterQ As Integer 'Question mark
Dim BaseCode As OLE_COLOR
Dim TotalBase As Integer
Dim I As Integer
Dim J As Integer
Dim K As Integer
Dim Base As String * 1
Dim w_tot_length As Integer


    TotalBase = AlignGrid2.Rows - 1
    For I = 1 To AlignGrid2.ColS - 5
        CounterA = 0
        CounterG = 0
        CounterC = 0
        CounterT = 0
        CounterN = 0
        CounterD = 0
        CounterQ = 0
        Polimorphic_W(I) = 0
        K = 0
        For J = 1 To AlignGrid2.Rows - 1
            Base = Mid(Seq_Strings(J), I, 1)
            Select Case Base:
                Case "-": '-
                    CounterD = CounterD + 1
                Case "A", "a": 'A   65 &HC000&
                    CounterA = CounterA + 1
                Case "G", "g": 'G &HFFFF&
                    CounterG = CounterG + 1
                Case "C", "c": 'C  67 &HFF8080
                    CounterC = CounterC + 1
                Case "T", "t": 'T    84 &HFF&
                    CounterT = CounterT + 1
                Case "N", "n": 'N   78 &HC0C0C0
                    CounterN = CounterN + 1
                Case "?": '?   63 &HFF00FF
                    CounterQ = CounterQ + 1
                Case Else  '?
                    CounterQ = CounterQ + 1
            End Select
        
        Next
' Total counter
        K = K + 1
        TotalD(K, I) = CounterD
        TotalA(K, I) = CounterA
        TotalG(K, I) = CounterG
        TotalC(K, I) = CounterC
        TotalT(K, I) = CounterT
        TotalN(K, I) = CounterN
        TotalQ(K, I) = CounterQ
    Next
        
    K = 1
    For I = 1 To AlignGrid2.ColS - 5
' Sumarize information about alignments length
        Call Summary_Alignments(K, I)
        Num_seqs = AlignGrid2.Rows - 1
        add_bases = TotalT(K, I) + TotalA(K, I) + TotalG(K, I) + TotalC(K, I)
        If ((TotalT(K, I) = Num_seqs) Or _
                (TotalA(K, I) = Num_seqs) Or _
                (TotalG(K, I) = Num_seqs) Or _
                (TotalC(K, I) = Num_seqs)) Then
            Polimorphic_W(I) = 0
        Else
'        If add_bases <> Num_seqs Then
            Polimorphic_W(I) = 1
        End If
    Next

End Sub
