# Supplementary material for: DNAAlignEditor: DNA alignment editor tool
Source: BMC Bioinformatics. 2008 Mar 19;9:154. doi: 10.1186/1471-2105-9-154 (PMC2322986; doi:10.1186/1471-2105-9-154)
Supplement: Additional file 3 — DNA alignment editor tool source core. Source code for DNA align editor tool in zip format. [file 1471-2105-9-154-S3.zip › Source/frmGrid5.log]

Line 13: Property Icon in frmGrid5 had an invalid file reference.
Line 51: Property Picture in cmdPolimorphism had an invalid file reference.
Line 73: Property Picture in cmdAddSeq had an invalid file reference.
Line 95: Property Picture in cmdLoad had an invalid file reference.
Line 117: Property Picture in cmdClustal had an invalid file reference.
Line 146: Property Picture in cmdFasta had an invalid file reference.
Line 271: Property Picture in cmdInsColumn had an invalid file reference.
Line 294: Property Picture in cmdMoveRow had an invalid file reference.
Line 334: Property Picture in cmdDelColumn had an invalid file reference.
Line 357: Property Picture in cmdMoveTo had an invalid file reference.
Line 397: Property Picture in cmdClose had an invalid file reference.
Line 421: Property Picture in cmdSave had an invalid file reference.
Line 444: Property Picture in cmdInsert had an invalid file reference.
Line 467: Property Picture in cmdDelRow had an invalid file reference.
Line 490: Property Picture in cmdShiftL had an invalid file reference.
Line 534: Property Picture in cmdMoveFrom had an invalid file reference.
Line 13: Property Icon in frmGrid5 had an invalid file reference.
Line 51: Property Picture in cmdPolimorphism had an invalid file reference.
Line 73: Property Picture in cmdAddSeq had an invalid file reference.
Line 95: Property Picture in cmdLoad had an invalid file reference.
Line 117: Property Picture in cmdClustal had an invalid file reference.
Line 146: Property Picture in cmdFasta had an invalid file reference.
Line 271: Property Picture in cmdInsColumn had an invalid file reference.
Line 294: Property Picture in cmdMoveRow had an invalid file reference.
Line 334: Property Picture in cmdDelColumn had an invalid file reference.
Line 357: Property Picture in cmdMoveTo had an invalid file reference.
Line 397: Property Picture in cmdClose had an invalid file reference.
Line 421: Property Picture in cmdSave had an invalid file reference.
Line 444: Property Picture in cmdInsert had an invalid file reference.
Line 467: Property Picture in cmdDelRow had an invalid file reference.
Line 490: Property Picture in cmdShiftL had an invalid file reference.
Line 534: Property Picture in cmdMoveFrom had an invalid file reference.
Line 13: Property Icon in frmGrid5 had an invalid file reference.
Line 51: Property Picture in cmdPolimorphism had an invalid file reference.
Line 73: Property Picture in cmdAddSeq had an invalid file reference.
Line 95: Property Picture in cmdLoad had an invalid file reference.
Line 117: Property Picture in cmdClustal had an invalid file reference.
Line 146: Property Picture in cmdFasta had an invalid file reference.
Line 271: Property Picture in cmdInsColumn had an invalid file reference.
Line 294: Property Picture in cmdMoveRow had an invalid file reference.
Line 334: Property Picture in cmdDelColumn had an invalid file reference.
Line 357: Property Picture in cmdMoveTo had an invalid file reference.
Line 397: Property Picture in cmdClose had an invalid file reference.
Line 421: Property Picture in cmdSave had an invalid file reference.
Line 444: Property Picture in cmdInsert had an invalid file reference.
Line 467: Property Picture in cmdDelRow had an invalid file reference.
Line 490: Property Picture in cmdShiftL had an invalid file reference.
Line 534: Property Picture in cmdMoveFrom had an invalid file reference.
