# Supplementary material for: DNAAlignEditor: DNA alignment editor tool
Source: BMC Bioinformatics. 2008 Mar 19;9:154. doi: 10.1186/1471-2105-9-154 (PMC2322986; doi:10.1186/1471-2105-9-154)
Supplement: Additional file 3 — DNA alignment editor tool source core. Source code for DNA align editor tool in zip format. [file 1471-2105-9-154-S3.zip › Source/frmGrid6.frm]

VERSION 5.00
Object = "{F9043C88-F6F2-101A-A3C9-08002B2F49FB}#1.2#0"; "COMDLG32.OCX"
Object = "{831FDD16-0C5C-11D2-A9FC-0000F8754DA1}#2.0#0"; "MSCOMCTL.OCX"
Object = "{0BA686C6-F7D3-101A-993E-0000C0EF6F5E}#1.0#0"; "Threed32.ocx"
Object = "{5E9E78A0-531B-11CF-91F6-C2863C385E30}#1.0#0"; "MSFLXGRD.OCX"
Object = "{67397AA1-7FB1-11D0-B148-00A0C922E820}#6.0#0"; "MSADODC.OCX"
Object = "{0ECD9B60-23AA-11D0-B351-00A0C9055D8E}#6.0#0"; "MSHFLXGD.OCX"
Begin VB.Form frmGrid6 
   Caption         =   "Alignment Tool"
   ClientHeight    =   7290
   ClientLeft      =   60
   ClientTop       =   450
   ClientWidth     =   18810
   HelpContextID   =   80
   LinkTopic       =   "Form1"
   ScaleHeight     =   7290
   ScaleWidth      =   18810
   StartUpPosition =   3  'Windows Default
   Begin MSAdodcLib.Adodc Data_aux3 
      Height          =   330
      Left            =   1680
      Top             =   6960
      Visible         =   0   'False
      Width           =   1215
      _ExtentX        =   2143
      _ExtentY        =   582
      ConnectMode     =   0
      CursorLocation  =   3
      IsolationLevel  =   -1
      ConnectionTimeout=   15
      CommandTimeout  =   30
      CursorType      =   3
      LockType        =   3
      CommandType     =   8
      CursorOptions   =   0
      CacheSize       =   50
      MaxRecords      =   0
      BOFAction       =   0
      EOFAction       =   0
      ConnectStringType=   1
      Appearance      =   1
      BackColor       =   -2147483643
      ForeColor       =   -2147483640
      Orientation     =   0
      Enabled         =   -1
      Connect         =   ""
      OLEDBString     =   ""
      OLEDBFile       =   ""
      DataSourceName  =   ""
      OtherAttributes =   ""
      UserName        =   ""
      Password        =   ""
      RecordSource    =   ""
      Caption         =   "Adodc1"
      BeginProperty Font {0BE35203-8F91-11CE-9DE3-00AA004BB851} 
         Name            =   "MS Sans Serif"
         Size            =   8.25
         Charset         =   0
         Weight          =   400
         Underline       =   0   'False
         Italic          =   0   'False
         Strikethrough   =   0   'False
      EndProperty
      _Version        =   393216
   End
   Begin MSAdodcLib.Adodc Data_aux2 
      Height          =   330
      Left            =   240
      Top             =   6960
      Visible         =   0   'False
      Width           =   1200
      _ExtentX        =   2117
      _ExtentY        =   582
      ConnectMode     =   0
      CursorLocation  =   3
      IsolationLevel  =   -1
      ConnectionTimeout=   15
      CommandTimeout  =   30
      CursorType      =   3
      LockType        =   3
      CommandType     =   8
      CursorOptions   =   0
      CacheSize       =   50
      MaxRecords      =   0
      BOFAction       =   0
      EOFAction       =   0
      ConnectStringType=   1
      Appearance      =   1
      BackColor       =   -2147483643
      ForeColor       =   -2147483640
      Orientation     =   0
      Enabled         =   -1
      Connect         =   ""
      OLEDBString     =   ""
      OLEDBFile       =   ""
      DataSourceName  =   ""
      OtherAttributes =   ""
      UserName        =   ""
      Password        =   ""
      RecordSource    =   ""
      Caption         =   "Adodc1"
      BeginProperty Font {0BE35203-8F91-11CE-9DE3-00AA004BB851} 
         Name            =   "MS Sans Serif"
         Size            =   8.25
         Charset         =   0
         Weight          =   400
         Underline       =   0   'False
         Italic          =   0   'False
         Strikethrough   =   0   'False
      EndProperty
      _Version        =   393216
   End
   Begin MSHierarchicalFlexGridLib.MSHFlexGrid AlignGrid2 
      Height          =   3975
      Left            =   480
      TabIndex        =   50
      Top             =   1680
      Visible         =   0   'False
      Width           =   18135
      _ExtentX        =   31988
      _ExtentY        =   7011
      _Version        =   393216
      BeginProperty Font {0BE35203-8F91-11CE-9DE3-00AA004BB851} 
         Name            =   "Arial Narrow"
         Size            =   8.25
         Charset         =   0
         Weight          =   400
         Underline       =   0   'False
         Italic          =   0   'False
         Strikethrough   =   0   'False
      EndProperty
      _NumberOfBands  =   1
      _Band(0).Cols   =   2
   End
   Begin MSFlexGridLib.MSFlexGrid grdSort 
      Height          =   255
      Left            =   17040
      TabIndex        =   49
      Top             =   7080
      Visible         =   0   'False
      Width           =   495
      _ExtentX        =   873
      _ExtentY        =   450
      _Version        =   393216
   End
   Begin Threed.SSCommand cmdNexus 
      Height          =   1095
      Left            =   13750
      TabIndex        =   48
      Top             =   5880
      Width           =   1155
      _Version        =   65536
      _ExtentX        =   2037
      _ExtentY        =   1931
      _StockProps     =   78
      Caption         =   "Nexus file"
      BeginProperty Font {0BE35203-8F91-11CE-9DE3-00AA004BB851} 
         Name            =   "Arial Narrow"
         Size            =   9.75
         Charset         =   0
         Weight          =   700
         Underline       =   0   'False
         Italic          =   0   'False
         Strikethrough   =   0   'False
      EndProperty
      Picture         =   "frmGrid6.frx":0000
   End
   Begin VB.Frame Frame2 
      Height          =   450
      Left            =   8900
      TabIndex        =   38
      Top             =   1200
      Visible         =   0   'False
      Width           =   4100
      Begin VB.OptionButton BaseClose 
         BackColor       =   &H00FFFFC0&
         Caption         =   "Close"
         Height          =   300
         Left            =   3360
         TabIndex        =   46
         Top             =   120
         Width           =   700
      End
      Begin VB.OptionButton BaseQ 
         BackColor       =   &H00FF00FF&
         Caption         =   "?"
         Height          =   300
         Left            =   2880
         TabIndex        =   45
         Top             =   120
         Width           =   495
      End
      Begin VB.OptionButton BaseD 
         BackColor       =   &H80000009&
         Caption         =   "-"
         Height          =   300
         Left            =   2400
         TabIndex        =   44
         Top             =   120
         Width           =   495
      End
      Begin VB.OptionButton BaseN 
         BackColor       =   &H00C0C0C0&
         Caption         =   "N"
         Height          =   300
         Left            =   1920
         TabIndex        =   43
         Top             =   120
         Width           =   495
      End
      Begin VB.OptionButton BaseT 
         BackColor       =   &H000000FF&
         Caption         =   "T"
         Height          =   300
         Left            =   1440
         TabIndex        =   42
         Top             =   120
         Width           =   495
      End
      Begin VB.OptionButton BaseG 
         BackColor       =   &H0000FFFF&
         Caption         =   "G"
         Height          =   300
         Left            =   960
         TabIndex        =   41
         Top             =   120
         Width           =   495
      End
      Begin VB.OptionButton BaseC 
         BackColor       =   &H00FF8080&
         Caption         =   "C"
         Height          =   300
         Left            =   480
         TabIndex        =   40
         Top             =   120
         Width           =   495
      End
      Begin VB.OptionButton BaseA 
         BackColor       =   &H0000C000&
         Caption         =   "A"
         Height          =   300
         Left            =   0
         TabIndex        =   39
         Top             =   120
         Width           =   495
      End
      Begin VB.Shape Shape2 
         Height          =   350
         Left            =   0
         Top             =   110
         Width           =   4100
      End
   End
   Begin Threed.SSCommand cmdChangeB 
      Height          =   1095
      Left            =   10100
      TabIndex        =   37
      ToolTipText     =   "Select Change Base button, then click on the base you want to modify and select the deisred base, finally click on close"
      Top             =   5880
      Width           =   1155
      _Version        =   65536
      _ExtentX        =   2037
      _ExtentY        =   1931
      _StockProps     =   78
      Caption         =   "Change Base"
      BeginProperty Font {0BE35203-8F91-11CE-9DE3-00AA004BB851} 
         Name            =   "Arial Narrow"
         Size            =   8.25
         Charset         =   0
         Weight          =   700
         Underline       =   0   'False
         Italic          =   0   'False
         Strikethrough   =   0   'False
      EndProperty
      Picture         =   "frmGrid6.frx":0452
   End
   Begin VB.TextBox txtFind 
      Height          =   285
      Left            =   11040
      TabIndex        =   36
      Top             =   950
      Width           =   2055
   End
   Begin Threed.SSCommand cmdReverse 
      Height          =   1095
      Left            =   16340
      TabIndex        =   35
      Top             =   5880
      Width           =   1095
      _Version        =   65536
      _ExtentX        =   1931
      _ExtentY        =   1931
      _StockProps     =   78
      Caption         =   "&Reverse"
      BeginProperty Font {0BE35203-8F91-11CE-9DE3-00AA004BB851} 
         Name            =   "Arial Narrow"
         Size            =   9.75
         Charset         =   0
         Weight          =   700
         Underline       =   0   'False
         Italic          =   0   'False
         Strikethrough   =   0   'False
      EndProperty
      Picture         =   "frmGrid6.frx":0D2C
   End
   Begin Threed.SSCommand cmdFind 
      Height          =   975
      Left            =   13200
      TabIndex        =   34
      Top             =   600
      Width           =   1155
      _Version        =   65536
      _ExtentX        =   2028
      _ExtentY        =   1720
      _StockProps     =   78
      Caption         =   "&Find"
      BeginProperty Font {0BE35203-8F91-11CE-9DE3-00AA004BB851} 
         Name            =   "Arial Narrow"
         Size            =   9.75
         Charset         =   0
         Weight          =   700
         Underline       =   0   'False
         Italic          =   0   'False
         Strikethrough   =   0   'False
      EndProperty
      Picture         =   "frmGrid6.frx":1046
   End
   Begin Threed.SSCommand cmdPolimorphism 
      Height          =   1095
      Left            =   15000
      TabIndex        =   33
      ToolTipText     =   "Look for Polimorphism in the alignment"
      Top             =   5880
      Width           =   1220
      _Version        =   65536
      _ExtentX        =   2134
      _ExtentY        =   1931
      _StockProps     =   78
      Caption         =   "Polymorphism"
      BeginProperty Font {0BE35203-8F91-11CE-9DE3-00AA004BB851} 
         Name            =   "Arial Narrow"
         Size            =   9.75
         Charset         =   0
         Weight          =   700
         Underline       =   0   'False
         Italic          =   0   'False
         Strikethrough   =   0   'False
      EndProperty
      Picture         =   "frmGrid6.frx":1498
   End
   Begin Threed.SSCommand cmdAddSeq 
      Height          =   975
      Left            =   14520
      TabIndex        =   32
      Top             =   600
      Width           =   1155
      _Version        =   65536
      _ExtentX        =   2028
      _ExtentY        =   1720
      _StockProps     =   78
      Caption         =   "Add Seqs"
      BeginProperty Font {0BE35203-8F91-11CE-9DE3-00AA004BB851} 
         Name            =   "Arial Narrow"
         Size            =   9.75
         Charset         =   0
         Weight          =   700
         Underline       =   0   'False
         Italic          =   0   'False
         Strikethrough   =   0   'False
      EndProperty
      Picture         =   "frmGrid6.frx":1D72
   End
   Begin Threed.SSCommand cmdLoad 
      Height          =   975
      Left            =   17160
      TabIndex        =   31
      Top             =   600
      Width           =   1155
      _Version        =   65536
      _ExtentX        =   2028
      _ExtentY        =   1720
      _StockProps     =   78
      Caption         =   "LOAD Clustal"
      BeginProperty Font {0BE35203-8F91-11CE-9DE3-00AA004BB851} 
         Name            =   "Arial Narrow"
         Size            =   9.75
         Charset         =   0
         Weight          =   700
         Underline       =   0   'False
         Italic          =   0   'False
         Strikethrough   =   0   'False
      EndProperty
      Picture         =   "frmGrid6.frx":2A4C
   End
   Begin Threed.SSCommand cmdClustal 
      Height          =   975
      Left            =   15840
      TabIndex        =   30
      Top             =   600
      Width           =   1155
      _Version        =   65536
      _ExtentX        =   2037
      _ExtentY        =   1720
      _StockProps     =   78
      Caption         =   "CLUSTALW"
      BeginProperty Font {0BE35203-8F91-11CE-9DE3-00AA004BB851} 
         Name            =   "Arial Narrow"
         Size            =   9.75
         Charset         =   0
         Weight          =   700
         Underline       =   0   'False
         Italic          =   0   'False
         Strikethrough   =   0   'False
      EndProperty
      Picture         =   "frmGrid6.frx":2D66
   End
   Begin MSComDlg.CommonDialog OpenFile 
      Left            =   12720
      Top             =   7080
      _ExtentX        =   847
      _ExtentY        =   847
      _Version        =   393216
   End
   Begin Threed.SSCommand cmdFasta 
      Height          =   1095
      Left            =   12500
      TabIndex        =   29
      Top             =   5880
      Width           =   1155
      _Version        =   65536
      _ExtentX        =   2028
      _ExtentY        =   1931
      _StockProps     =   78
      Caption         =   "&Fasta File"
      BeginProperty Font {0BE35203-8F91-11CE-9DE3-00AA004BB851} 
         Name            =   "Arial Narrow"
         Size            =   9.75
         Charset         =   0
         Weight          =   700
         Underline       =   0   'False
         Italic          =   0   'False
         Strikethrough   =   0   'False
      EndProperty
      Picture         =   "frmGrid6.frx":31B8
   End
   Begin VB.PictureBox picStatus 
      Height          =   350
      Left            =   10400
      ScaleHeight     =   285
      ScaleWidth      =   2940
      TabIndex        =   26
      Top             =   120
      Width           =   3000
      Begin MSComctlLib.ProgressBar pbTaskProgress 
         Height          =   375
         Left            =   0
         TabIndex        =   27
         Top             =   0
         Width           =   2895
         _ExtentX        =   5106
         _ExtentY        =   661
         _Version        =   393216
         Appearance      =   1
      End
   End
   Begin VB.Timer tmrTaskTimer 
      Enabled         =   0   'False
      Interval        =   100
      Left            =   4920
      Top             =   120
   End
   Begin VB.PictureBox picPanel3 
      Height          =   350
      Left            =   13500
      ScaleHeight     =   285
      ScaleWidth      =   735
      TabIndex        =   24
      Top             =   120
      Width           =   800
      Begin VB.Label lblTime 
         Caption         =   "00:00:00"
         Height          =   255
         Left            =   50
         TabIndex        =   25
         Top             =   60
         Width           =   735
      End
   End
   Begin VB.Frame Frame1 
      Height          =   600
      Left            =   4500
      TabIndex        =   21
      Top             =   1000
      Visible         =   0   'False
      Width           =   3900
      Begin VB.OptionButton OptDisable 
         BackColor       =   &H000000FF&
         Caption         =   "Disable Update"
         BeginProperty Font 
            Name            =   "MS Sans Serif"
            Size            =   8.25
            Charset         =   0
            Weight          =   700
            Underline       =   0   'False
            Italic          =   0   'False
            Strikethrough   =   0   'False
         EndProperty
         Height          =   250
         Left            =   2040
         TabIndex        =   23
         Top             =   240
         Width           =   1695
      End
      Begin VB.OptionButton OptEnable 
         BackColor       =   &H00C0FFC0&
         Caption         =   "Enable Update"
         BeginProperty Font 
            Name            =   "MS Sans Serif"
            Size            =   8.25
            Charset         =   0
            Weight          =   700
            Underline       =   0   'False
            Italic          =   0   'False
            Strikethrough   =   0   'False
         EndProperty
         Height          =   250
         Left            =   120
         TabIndex        =   22
         Top             =   240
         Value           =   -1  'True
         Width           =   1695
      End
      Begin VB.Shape Shape1 
         DrawMode        =   12  'Nop
         FillColor       =   &H00FFFFC0&
         FillStyle       =   0  'Solid
         Height          =   600
         Left            =   10
         Top             =   100
         Visible         =   0   'False
         Width           =   3900
      End
   End
   Begin VB.Timer tmrCheckMouse 
      Interval        =   500
      Left            =   4000
      Top             =   96
   End
   Begin Threed.SSCommand cmdInsColumn 
      Height          =   1095
      Left            =   3950
      TabIndex        =   14
      ToolTipText     =   "insert column of bases into the sequences"
      Top             =   5880
      Width           =   1155
      _Version        =   65536
      _ExtentX        =   2028
      _ExtentY        =   1931
      _StockProps     =   78
      Caption         =   "Insert Column"
      BeginProperty Font {0BE35203-8F91-11CE-9DE3-00AA004BB851} 
         Name            =   "Arial Narrow"
         Size            =   8.25
         Charset         =   0
         Weight          =   700
         Underline       =   0   'False
         Italic          =   0   'False
         Strikethrough   =   0   'False
      EndProperty
      Picture         =   "frmGrid6.frx":360A
   End
   Begin Threed.SSCommand cmdMoveRow 
      Height          =   1095
      Left            =   8880
      TabIndex        =   10
      ToolTipText     =   "Select the line you want to move before you click on Move Row button, then click on the row to move selected line"
      Top             =   5880
      Width           =   1155
      _Version        =   65536
      _ExtentX        =   2028
      _ExtentY        =   1931
      _StockProps     =   78
      Caption         =   "Move Row"
      BeginProperty Font {0BE35203-8F91-11CE-9DE3-00AA004BB851} 
         Name            =   "Arial Narrow"
         Size            =   8.25
         Charset         =   0
         Weight          =   700
         Underline       =   0   'False
         Italic          =   0   'False
         Strikethrough   =   0   'False
      EndProperty
      Picture         =   "frmGrid6.frx":3A5C
   End
   Begin Threed.SSCommand cmdDelColumn 
      Height          =   1095
      Left            =   2700
      TabIndex        =   13
      ToolTipText     =   "delete column of bases from sequences"
      Top             =   5880
      Width           =   1150
      _Version        =   65536
      _ExtentX        =   2028
      _ExtentY        =   1931
      _StockProps     =   78
      Caption         =   "Delete &Column"
      BeginProperty Font {0BE35203-8F91-11CE-9DE3-00AA004BB851} 
         Name            =   "Arial Narrow"
         Size            =   8.25
         Charset         =   0
         Weight          =   700
         Underline       =   0   'False
         Italic          =   0   'False
         Strikethrough   =   0   'False
      EndProperty
      Picture         =   "frmGrid6.frx":3EAE
   End
   Begin Threed.SSCommand cmdMoveTo 
      Height          =   1095
      Left            =   7650
      TabIndex        =   17
      ToolTipText     =   "select bases to move, click on the button and click on the cell you want to move"
      Top             =   5880
      Width           =   1155
      _Version        =   65536
      _ExtentX        =   2028
      _ExtentY        =   1931
      _StockProps     =   78
      Caption         =   "Move Reverse"
      BeginProperty Font {0BE35203-8F91-11CE-9DE3-00AA004BB851} 
         Name            =   "Arial Narrow"
         Size            =   8.25
         Charset         =   0
         Weight          =   700
         Underline       =   0   'False
         Italic          =   0   'False
         Strikethrough   =   0   'False
      EndProperty
      Picture         =   "frmGrid6.frx":41C8
   End
   Begin Threed.SSCommand cmdClose 
      Height          =   1095
      Left            =   17520
      TabIndex        =   20
      ToolTipText     =   "Before unload form it allows to save information to the database"
      Top             =   5880
      Width           =   1155
      _Version        =   65536
      _ExtentX        =   2028
      _ExtentY        =   1931
      _StockProps     =   78
      Caption         =   "&Close"
      BeginProperty Font {0BE35203-8F91-11CE-9DE3-00AA004BB851} 
         Name            =   "Arial Narrow"
         Size            =   9.75
         Charset         =   0
         Weight          =   700
         Underline       =   0   'False
         Italic          =   0   'False
         Strikethrough   =   0   'False
      EndProperty
      Picture         =   "frmGrid6.frx":461A
   End
   Begin Threed.SSCommand cmdSave 
      Height          =   1095
      Left            =   11300
      TabIndex        =   18
      ToolTipText     =   "Save changes to the database"
      Top             =   5880
      Width           =   1155
      _Version        =   65536
      _ExtentX        =   2028
      _ExtentY        =   1931
      _StockProps     =   78
      Caption         =   "&UpdateDB"
      BeginProperty Font {0BE35203-8F91-11CE-9DE3-00AA004BB851} 
         Name            =   "Arial Narrow"
         Size            =   8.25
         Charset         =   0
         Weight          =   700
         Underline       =   0   'False
         Italic          =   0   'False
         Strikethrough   =   0   'False
      EndProperty
      Picture         =   "frmGrid6.frx":4A6C
   End
   Begin Threed.SSCommand cmdInsert 
      Height          =   1095
      Left            =   5180
      TabIndex        =   15
      ToolTipText     =   "inserts block of bases into sequences"
      Top             =   5880
      Width           =   1155
      _Version        =   65536
      _ExtentX        =   2028
      _ExtentY        =   1931
      _StockProps     =   78
      Caption         =   "Insert Block"
      BeginProperty Font {0BE35203-8F91-11CE-9DE3-00AA004BB851} 
         Name            =   "Arial Narrow"
         Size            =   8.25
         Charset         =   0
         Weight          =   700
         Underline       =   0   'False
         Italic          =   0   'False
         Strikethrough   =   0   'False
      EndProperty
      Picture         =   "frmGrid6.frx":4D86
   End
   Begin Threed.SSCommand cmdDelRow 
      Height          =   1095
      Left            =   1480
      TabIndex        =   12
      ToolTipText     =   "delete sequence from the grid "
      Top             =   5880
      Width           =   1150
      _Version        =   65536
      _ExtentX        =   2028
      _ExtentY        =   1931
      _StockProps     =   78
      Caption         =   "Delete &Line"
      BeginProperty Font {0BE35203-8F91-11CE-9DE3-00AA004BB851} 
         Name            =   "Arial Narrow"
         Size            =   8.25
         Charset         =   0
         Weight          =   700
         Underline       =   0   'False
         Italic          =   0   'False
         Strikethrough   =   0   'False
      EndProperty
      Picture         =   "frmGrid6.frx":51D8
   End
   Begin Threed.SSCommand cmdShiftL 
      Height          =   1095
      Left            =   240
      TabIndex        =   11
      ToolTipText     =   "Select bases to delete, you can delete between several lines"
      Top             =   5880
      Width           =   1155
      _Version        =   65536
      _ExtentX        =   2028
      _ExtentY        =   1931
      _StockProps     =   78
      Caption         =   "&Delete Block"
      BeginProperty Font {0BE35203-8F91-11CE-9DE3-00AA004BB851} 
         Name            =   "Arial Narrow"
         Size            =   8.25
         Charset         =   0
         Weight          =   700
         Underline       =   0   'False
         Italic          =   0   'False
         Strikethrough   =   0   'False
      EndProperty
      Picture         =   "frmGrid6.frx":562A
   End
   Begin MSFlexGridLib.MSFlexGrid AlignGrid21 
      Height          =   3975
      Left            =   480
      TabIndex        =   0
      Top             =   1680
      Visible         =   0   'False
      Width           =   18135
      _ExtentX        =   31988
      _ExtentY        =   7011
      _Version        =   393216
      ScrollTrack     =   -1  'True
      GridLines       =   2
      BeginProperty Font {0BE35203-8F91-11CE-9DE3-00AA004BB851} 
         Name            =   "Arial Narrow"
         Size            =   8.25
         Charset         =   0
         Weight          =   400
         Underline       =   0   'False
         Italic          =   0   'False
         Strikethrough   =   0   'False
      EndProperty
   End
   Begin Threed.SSCommand cmdMoveFrom 
      Height          =   1095
      Left            =   6400
      TabIndex        =   16
      ToolTipText     =   "select bases to move, click on the button and click on the cell you want to move"
      Top             =   5880
      Width           =   1155
      _Version        =   65536
      _ExtentX        =   2028
      _ExtentY        =   1931
      _StockProps     =   78
      Caption         =   "Move Forward"
      BeginProperty Font {0BE35203-8F91-11CE-9DE3-00AA004BB851} 
         Name            =   "Arial Narrow"
         Size            =   8.25
         Charset         =   0
         Weight          =   700
         Underline       =   0   'False
         Italic          =   0   'False
         Strikethrough   =   0   'False
      EndProperty
      Picture         =   "frmGrid6.frx":5A7C
   End
   Begin VB.PictureBox picPanel2 
      Height          =   500
      Left            =   10250
      ScaleHeight     =   435
      ScaleWidth      =   4125
      TabIndex        =   28
      Top             =   30
      Width           =   4180
   End
   Begin VB.Label lblData4 
      AutoSize        =   -1  'True
      BackStyle       =   0  'Transparent
      Caption         =   "gene/amplicon: "
      BeginProperty Font 
         Name            =   "MS Sans Serif"
         Size            =   9.75
         Charset         =   0
         Weight          =   400
         Underline       =   0   'False
         Italic          =   0   'False
         Strikethrough   =   0   'False
      EndProperty
      Height          =   240
      Left            =   480
      TabIndex        =   47
      Top             =   975
      Width           =   6345
   End
   Begin VB.Label lblData3 
      AutoSize        =   -1  'True
      BackStyle       =   0  'Transparent
      Caption         =   "core counts:"
      BeginProperty Font 
         Name            =   "MS Sans Serif"
         Size            =   9.75
         Charset         =   0
         Weight          =   400
         Underline       =   0   'False
         Italic          =   0   'False
         Strikethrough   =   0   'False
      EndProperty
      Height          =   240
      Left            =   480
      TabIndex        =   19
      Top             =   1440
      Width           =   1080
   End
   Begin VB.Label lblData2 
      AutoSize        =   -1  'True
      BackStyle       =   0  'Transparent
      Caption         =   "alignment counts:"
      BeginProperty Font 
         Name            =   "MS Sans Serif"
         Size            =   9.75
         Charset         =   0
         Weight          =   400
         Underline       =   0   'False
         Italic          =   0   'False
         Strikethrough   =   0   'False
      EndProperty
      Height          =   360
      Left            =   480
      TabIndex        =   9
      Top             =   1200
      Width           =   6345
      WordWrap        =   -1  'True
   End
   Begin VB.Label lblData1 
      AutoSize        =   -1  'True
      BackStyle       =   0  'Transparent
      Caption         =   "Align ID:"
      BeginProperty Font 
         Name            =   "MS Sans Serif"
         Size            =   9.75
         Charset         =   0
         Weight          =   400
         Underline       =   0   'False
         Italic          =   0   'False
         Strikethrough   =   0   'False
      EndProperty
      Height          =   240
      Left            =   480
      TabIndex        =   8
      Top             =   720
      Width           =   735
   End
   Begin VB.Label Label7 
      Alignment       =   2  'Center
      BackColor       =   &H00FF00FF&
      Caption         =   "?"
      BeginProperty Font 
         Name            =   "MS Sans Serif"
         Size            =   12
         Charset         =   0
         Weight          =   400
         Underline       =   0   'False
         Italic          =   0   'False
         Strikethrough   =   0   'False
      EndProperty
      Height          =   375
      Left            =   2640
      TabIndex        =   7
      Top             =   240
      Width           =   375
   End
   Begin VB.Label Label6 
      Alignment       =   2  'Center
      BackColor       =   &H80000009&
      Caption         =   "-"
      BeginProperty Font 
         Name            =   "MS Sans Serif"
         Size            =   12
         Charset         =   0
         Weight          =   400
         Underline       =   0   'False
         Italic          =   0   'False
         Strikethrough   =   0   'False
      EndProperty
      Height          =   375
      Left            =   2280
      TabIndex        =   6
      Top             =   240
      Width           =   375
   End
   Begin VB.Label Label5 
      Alignment       =   2  'Center
      BackColor       =   &H00C0C0C0&
      Caption         =   "N"
      BeginProperty Font 
         Name            =   "MS Sans Serif"
         Size            =   12
         Charset         =   0
         Weight          =   400
         Underline       =   0   'False
         Italic          =   0   'False
         Strikethrough   =   0   'False
      EndProperty
      Height          =   375
      Left            =   1920
      TabIndex        =   5
      Top             =   240
      Width           =   375
   End
   Begin VB.Label Label4 
      Alignment       =   2  'Center
      BackColor       =   &H000000FF&
      Caption         =   "T"
      BeginProperty Font 
         Name            =   "MS Sans Serif"
         Size            =   12
         Charset         =   0
         Weight          =   400
         Underline       =   0   'False
         Italic          =   0   'False
         Strikethrough   =   0   'False
      EndProperty
      Height          =   375
      Left            =   1560
      TabIndex        =   4
      Top             =   240
      Width           =   375
   End
   Begin VB.Label Label3 
      Alignment       =   2  'Center
      BackColor       =   &H0000FFFF&
      Caption         =   "G"
      BeginProperty Font 
         Name            =   "MS Sans Serif"
         Size            =   12
         Charset         =   0
         Weight          =   400
         Underline       =   0   'False
         Italic          =   0   'False
         Strikethrough   =   0   'False
      EndProperty
      Height          =   375
      Left            =   1200
      TabIndex        =   3
      Top             =   240
      Width           =   375
   End
   Begin VB.Label Label2 
      Alignment       =   2  'Center
      BackColor       =   &H00FF8080&
      Caption         =   "C"
      BeginProperty Font 
         Name            =   "MS Sans Serif"
         Size            =   12
         Charset         =   0
         Weight          =   400
         Underline       =   0   'False
         Italic          =   0   'False
         Strikethrough   =   0   'False
      EndProperty
      Height          =   375
      Left            =   840
      TabIndex        =   2
      Top             =   240
      Width           =   375
   End
   Begin VB.Label Label1 
      Alignment       =   2  'Center
      BackColor       =   &H0000C000&
      Caption         =   "A"
      BeginProperty Font 
         Name            =   "MS Sans Serif"
         Size            =   12
         Charset         =   0
         Weight          =   400
         Underline       =   0   'False
         Italic          =   0   'False
         Strikethrough   =   0   'False
      EndProperty
      Height          =   375
      Left            =   480
      TabIndex        =   1
      Top             =   240
      Width           =   375
   End
End
Attribute VB_Name = "frmGrid6"
Attribute VB_GlobalNameSpace = False
Attribute VB_Creatable = False
Attribute VB_PredeclaredId = True
Attribute VB_Exposed = False
Dim ValueArray(TotCols) As String
Dim ArrayColors(TotCols) As OLE_COLOR
Dim MoveArray(TotRows, TotCols) As String
Dim MoveColors(TotRows, TotCols) As OLE_COLOR
Dim MoveArray2(TotRows, TotCols) As String
Dim MoveColors2(TotRows, TotCols) As OLE_COLOR
Dim NoColsSel, ColFrom, RowSelFrom, ColSelFrom, RowFrom As Integer
Dim ColTo, RowSelTo, ColSelTo, RowTo As Integer
Dim NoRowsSel, NoRow As Integer
Dim PopID As Integer
Dim SeqidPhrap As Double
Dim PopDesc As String
Dim Seq_Strings(TotRows) As String
'Dim Seq_StringsNexus(TotRows) As String
Dim Germplasm_Info(TotRows) As String
Dim Qual_Strings(TotRows) As String
Dim Qual_Strings_W(TotRows) As String
Dim Qual_Strings_W2(TotRows) As String
Dim Seq_Strings_W(TotRows) As String
Dim Seq_Strings_W2(TotRows) As String
Dim Grid_W(TotRows, 5) As String
Dim Grid_Ordered(TotRows, 5) As String
Dim integrity As Integer
Dim add_bases As Double
Dim Num_seqs As Integer
Dim m_sortorder As Integer
Dim m_sortcolumn As Integer
Dim sw_dup As Boolean
Dim L_Dups As String
Dim BM_Dups As Integer
Dim GermplasmType(10) As String
Dim Tot_Germplasm As Integer

Option Explicit

Dim highlighted As Boolean

' Used to find the mouse position.

Private Type POINTAPI
    x As Long
    y As Long
End Type
Private Declare Function ScreenToClient Lib "user32" (ByVal hwnd As Long, lpPoint As POINTAPI) As Long
Private Declare Function GetCursorPos Lib "user32" (lpPoint As POINTAPI) As Long

Private Sub AlignGrid2_Click()

Dim I, J, K, n, m, RowTo, RowsSel, x As Integer
Dim RowGrid As Integer
Dim Val_Status As Boolean
Dim P, Q, R As Integer
Dim Seq_Strings_W(TotRows) As String
Dim Seq2_Strings_W(TotRows) As String
Dim Seq3_Strings_W(TotRows) As String
Dim Qual_Strings_W(TotRows) As String
Dim Qual2_Strings_W(TotRows) As String
Dim Qual3_Strings_W(TotRows) As String
Dim c3 As Integer
Dim c2 As Integer
Dim c1 As Integer
Dim diff As Integer
Dim Complement As String
Dim Complement2 As String
Dim Init_Pos As Integer
Dim End_Pos As Integer
Dim Start_Cols As Integer
Dim End_Sel_Cols As Integer
Dim len_sel As Integer
Dim w_qual As String
Dim w_qual_last As String

Screen.MousePointer = 11
    
RowTo = AlignGrid2.Row
ColTo = AlignGrid2.Col
RowSelTo = AlignGrid2.RowSel
ColSelTo = AlignGrid2.ColSel
c1 = ColTo - 4
c2 = ColFrom - 4
Val_Status = False
n = 0
m = 0
AlignGrid2.Visible = False

If MoveForward_Selected Then
    MoveForward_Selected = False
    changed_Grid = True
    If ColTo < ColFrom Then
        If RowTo = RowFrom Then
' Init array commented for increase performance
'    For I = 0 To TotRows
'        For J = 0 To TotCols - 1
'            MoveArray2(I, J) = ""
'            MoveColors2(I, J) = &H80000009
'        Next
'    Next
            Val_Status = Validate_Cells("F")
            If Val_Status Then
                For J = RowTo To RowSelFrom
                    AlignGrid2.Row = J
                    For I = ColTo To ColTo + NoColsSel - 1
                        AlignGrid2.Col = I
                        MoveArray2(m, n) = "-" ' AlignGrid2.Text
                        MoveColors2(m, n) = &H80000009
                        AlignGrid2.TextMatrix(J, I) = MoveArray(m, n)
                        AlignGrid2.CellBackColor = MoveColors(m, n)
                        n = n + 1
                    Next
                    c3 = c2 - c1
                    diff = c3
                    Complement = Find_Dashes(c3)
                    Seq_Strings(J) = Mid(Seq_Strings(J), 1, c1 - 1) + Mid(Seq_Strings(J), c2, NoColsSel) + Complement + Mid(Seq_Strings(J), c2 + NoColsSel)
                    Complement2 = Find_DashesQ(diff)
                    w_qual = Qual_Strings(J)
                    Init_Pos = Find_Init_Pos(w_qual, c1) - 1
                    w_qual = Qual_Strings(J)
                    Start_Cols = Find_End_Pos(w_qual, c2 - 1)
                    w_qual = Qual_Strings(J)
                    End_Pos = Find_End_Pos(w_qual, c2 + NoColsSel - 1)
                    w_qual_last = w_qual
                    len_sel = End_Pos - Start_Cols - 1
                    If c1 > 1 Then
                        w_qual = Mid(Qual_Strings(J), 1, Init_Pos) & Mid(Qual_Strings(J), Start_Cols, len_sel) & Complement2 & " " & w_qual_last
                        Qual_Strings(J) = w_qual
                    Else
                        w_qual = Mid(Qual_Strings(J), Start_Cols, len_sel) & Complement2 & " " & w_qual_last
                        Qual_Strings(J) = w_qual
                    End If
    
                    n = 0
                    For I = ColFrom To ColFrom + NoColsSel - 1
                        AlignGrid2.Col = I
                        If ColTo < ColFrom Then
                            If I > ColTo + NoColsSel - 1 Then
                                AlignGrid2.TextMatrix(J, I) = MoveArray2(m, n)    ' AlignGrid2.Text
                                AlignGrid2.CellBackColor = MoveColors2(m, n)
                            End If
                        Else
                            AlignGrid2.TextMatrix(J, I) = MoveArray2(m, n)    ' AlignGrid2.Text
                            AlignGrid2.CellBackColor = MoveColors2(m, n)
            
                        End If
                        n = n + 1
                    Next
                    n = 0
                    m = m + 1
                Next
            Else
                MsgBox ("Can not move values to columns with score values, select a valid column COLUMN SELECTED: " & ColTo)
            End If
        Else
            MsgBox ("Can not move values to different rows, select a column that is in the same row, ROW SELECTED: " & RowFrom + 1)
        End If
    Else
        MsgBox ("Can not select Forward direction button, make selection again and click on, MOVE REVERSE BUTTON")
    End If
Else
    If MoveBackwards_Selected Then
        changed_Grid = True
        MoveBackwards_Selected = False
        If ColTo > ColFrom Then
            If RowTo = RowFrom Then
' Init array commented for increase performance
'       For I = 0 To TotRows
'            For J = 0 To TotCols - 1
'                MoveArray2(I, J) = ""
'               MoveColors2(I, J) = &H80000009
'            Next
'       Next
                Val_Status = Validate_Cells("R")
                If Val_Status Then
                    n = NoColsSel - 1
                    For J = RowTo To RowSelFrom
                        AlignGrid2.Row = J
                        For I = ColTo To ColTo - NoColsSel + 1 Step -1
                            AlignGrid2.Col = I
                            MoveArray2(m, n) = "-" ' AlignGrid2.Text
                            MoveColors2(m, n) = &H80000009
                            AlignGrid2.TextMatrix(J, I) = MoveArray(m, n)
                            AlignGrid2.CellBackColor = MoveColors(m, n)
                            n = n - 1
                        Next
                        c3 = c1 - c2 - NoColsSel + 1
                        diff = c3
                        Complement = Find_Dashes(c3)
                        Seq_Strings(J) = Mid(Seq_Strings(J), 1, c2 - 1) + Complement + Mid(Seq_Strings(J), c2, NoColsSel) + Mid(Seq_Strings(J), c1 + 1)
                        Complement2 = Find_DashesQ(diff)
                        w_qual = Qual_Strings(J)
                        If c2 > 1 Then
                            Init_Pos = Find_Init_Pos(w_qual, c2) - 1
                            w_qual = Qual_Strings(J)
                            Start_Cols = Find_End_Pos(w_qual, c2 - 1)
                        Else
                            Init_Pos = 1
                            Start_Cols = 2
                        End If
                        w_qual = Qual_Strings(J)
                        End_Sel_Cols = Find_End_Pos(w_qual, c2 + NoColsSel - 1)
                        w_qual = Qual_Strings(J)
                        End_Pos = Find_End_Pos(w_qual, c1)
                        w_qual_last = w_qual
                        If c1 < Len(Seq_Strings(J)) Then
                            len_sel = End_Sel_Cols - Start_Cols + 1
                            If c2 > 1 Then
                                w_qual = Mid(Qual_Strings(J), 1, Init_Pos - 1) & Complement2 & Mid(Qual_Strings(J), Init_Pos, len_sel) & w_qual_last
                            Else
                                w_qual = Complement2 & " " & Mid(Qual_Strings(J), Init_Pos, len_sel) & w_qual_last
                            End If
                            Qual_Strings(J) = Trim(w_qual)
                        Else
                            len_sel = End_Sel_Cols - Start_Cols
                            w_qual = Mid(Qual_Strings(J), 1, Init_Pos - 1) & Complement2 & Mid(Qual_Strings(J), Init_Pos, len_sel)
                            Qual_Strings(J) = Trim(w_qual)
                        End If
                        n = 0
                        For I = ColFrom To ColFrom + NoColsSel - 1
                            AlignGrid2.Col = I
                            If I > ColFrom Then
                                If I < ColTo - NoColsSel + 1 Then
                                    AlignGrid2.TextMatrix(J, I) = MoveArray2(m, n)    ' AlignGrid2.Text
                                    AlignGrid2.CellBackColor = MoveColors2(m, n)
                                End If
                            Else
                                AlignGrid2.TextMatrix(J, I) = MoveArray2(m, n)    ' AlignGrid2.Text
                                AlignGrid2.CellBackColor = MoveColors2(m, n)
                            End If
                            n = n + 1
                        Next
                        n = NoColsSel - 1
                        m = m + 1
                    Next
                Else
                    MsgBox ("Can not move values to columns with score values, select a valid column COLUMN SELECTED: " & ColTo)
                End If
            Else
                MsgBox ("Can not move values to different rows, select a column that is in the same row, ROW SELECTED: " & RowFrom + 1)
            End If
        Else
            MsgBox ("Can not select Reverse direction button, make selection again and click on MOVE FORWARD BUTTON")
        End If
    Else
        If MoveRow_Selected Then
            MoveRow_Selected = False
            n = NoRow
            m = NoRowsSel
            RowsSel = m - n + 1
            K = AlignGrid2.Row
            x = 0
            For J = n To m
                I = 0
                AlignGrid2.AddItem AlignGrid2.TextMatrix(J, I), RowTo
                For I = 0 To AlignGrid2.ColS - 1
                    AlignGrid2.Col = I
                    If RowTo < J Then
                        AlignGrid2.TextMatrix(RowTo, I) = AlignGrid2.TextMatrix(m + 1, I)
                        AlignGrid2.CellBackColor = MoveColors(NoRowsSel - x, I)
                    Else
                        AlignGrid2.TextMatrix(RowTo, I) = AlignGrid2.TextMatrix(m - x, I)
                        AlignGrid2.CellBackColor = MoveColors(m - x, I)
                    End If
                Next
                x = x + 1
            Next
            AlignGrid2.Refresh
            For J = n + RowsSel To m + RowsSel
                If J > RowTo Then
                    AlignGrid2.RemoveItem (n + RowsSel)
                Else
                    AlignGrid2.RemoveItem (n)
                End If
                AlignGrid2.Refresh
            Next
            P = 1
            Q = 1
            For I = 1 To TotRows
                If (I > n - 1 And I < m + 1) Then
                    Seq2_Strings_W(Q) = Seq_Strings(I)
                    Qual2_Strings_W(Q) = Qual_Strings(I)
                    Q = Q + 1
                Else
                    Seq_Strings_W(P) = Seq_Strings(I)
                    Qual_Strings_W(P) = Qual_Strings(I)
                    P = P + 1
                End If
            Next
            R = 1
            For I = 1 To TotRows
' From top to bottom where K is the row to insert line(s) and N lines insert from
                If K > n Then
                    If I = K - RowsSel Then
                        For J = 1 To RowsSel
                            Seq3_Strings_W(I) = Seq2_Strings_W(J)
                            Qual3_Strings_W(I) = Qual2_Strings_W(J)
                            I = I + 1
                        Next
                        I = I - 1
                    Else
                        Seq3_Strings_W(I) = Seq_Strings_W(R)
                        Qual3_Strings_W(I) = Qual_Strings_W(R)
                        R = R + 1
                    End If
                Else
' From bottom to top
                    If I = K Then
                        For J = 1 To RowsSel
                            Seq3_Strings_W(I) = Seq2_Strings_W(J)
                            Qual3_Strings_W(I) = Qual2_Strings_W(J)
                            I = I + 1
                        Next
                        I = I - 1
                    Else
                        Seq3_Strings_W(I) = Seq_Strings_W(R)
                        Qual3_Strings_W(I) = Qual_Strings_W(R)
                        R = R + 1
                    End If
                End If
            Next
' Return Values to Original Sequence
            For I = 1 To TotRows
                Seq_Strings(I) = ""
                Qual_Strings(I) = ""
            Next
            J = 1
            For I = 1 To TotRows
                If Seq3_Strings_W(I) <> "" Then
                    Seq_Strings(J) = Seq3_Strings_W(I)
                    Qual_Strings(J) = Qual3_Strings_W(I)
                    J = J + 1
                End If
            Next
        Else
            If ChangeBase_Selected = True Then
                ChangeBase_Selected = False
                sw_color = True
                If AlignGrid2.CellBackColor = &HC000& Then
                    BaseA.Value = True
                Else
                    If AlignGrid2.CellBackColor = &HFF& Then
                        BaseT.Value = True
                    Else
                        If AlignGrid2.CellBackColor = &HFFFF& Then
                            BaseG.Value = True
                        Else
                            If AlignGrid2.CellBackColor = &HFF8080 Then
                                BaseC.Value = True
                            Else
                                If AlignGrid2.CellBackColor = &HC0C0C0 Then
                                    BaseN = True
                                Else
                                    If AlignGrid2.CellBackColor = &HFF00FF Then
                                        BaseQ = True
                                    Else
                                        BaseD = True
                                    End If
                                End If
                            End If
                        End If
                    End If
                End If
            End If
'        Else
' Edit Mode
'            If AlignGrid2.Row > 1 Then
'                MsgBox ("Edit mode")
'
'            Else
'                If RowSelTo <> AlignGrid2.Rows - 1 Then
'                    MsgBox ("Edit mode")
'                End If
'            End If
        End If
    End If
End If

For I = 1 To AlignGrid2.Rows - 1
    AlignGrid2.RowHeight(I) = 165
Next
AlignGrid2.Visible = True

Screen.MousePointer = 0

End Sub

Private Sub AlignGrid2_KeyPress(KeyAscii As Integer)
  
  Dim sTemp As String
  
  With AlignGrid2
    
    sTemp = .TextMatrix(.Row, .Col)
    
    Select Case KeyAscii
      Case 8 ' backspace
        If Len(sTemp) > 0 Then
          sTemp = Left$(sTemp, Len(sTemp) - 1)
        End If
      Case 27 ' escape
        sTemp = ""
      Case 0 To 31
        KeyAscii = 0
      Case Else
        sTemp = sTemp & Chr$(KeyAscii)
    End Select
    .TextMatrix(.Row, .Col) = sTemp
  End With

End Sub

Private Sub BaseA_Click()

If ChangeBase_Selected = False Then
    AlignGrid2.CellBackColor = &HC000&
    If sw_color = False Then
        AlignGrid2.Text = Trim(Quality_Standard)
'        AlignGrid2.Text = 15
        Change_Base_And_Quality ("A")
    Else
        sw_color = False
    End If
End If

End Sub

Private Sub BaseC_Click()

If ChangeBase_Selected = False Then
        AlignGrid2.CellBackColor = &HFF8080
    If sw_color = False Then
        AlignGrid2.Text = Trim(Quality_Standard)
'        AlignGrid2.Text = 15
        Change_Base_And_Quality ("C")
    Else
        sw_color = False
    End If
End If

End Sub

Private Sub BaseClose_Click()

Frame2.Visible = False

End Sub

Private Sub BaseD_Click()

If ChangeBase_Selected = False Then
    AlignGrid2.CellBackColor = &H80000009
    If sw_color = False Then
        AlignGrid2.Text = Trim(Quality_Standard)
'        AlignGrid2.Text = 15
        Change_Base_And_Quality ("-")
    Else
        sw_color = False
    End If
End If

End Sub

Private Sub BaseG_Click()

If ChangeBase_Selected = False Then
    AlignGrid2.CellBackColor = &HFFFF&
    If sw_color = False Then
        AlignGrid2.Text = Trim(Quality_Standard)
'        AlignGrid2.Text = 15
        Change_Base_And_Quality ("G")
    Else
        sw_color = False
    End If
End If

End Sub

Private Sub BaseN_Click()

If ChangeBase_Selected = False Then
    AlignGrid2.CellBackColor = &HC0C0C0
    If sw_color = False Then
        AlignGrid2.Text = Trim(Quality_Standard)
'        AlignGrid2.Text = 15
        Change_Base_And_Quality ("N")
    Else
        sw_color = False
    End If
End If

End Sub

Private Sub BaseQ_Click()

If ChangeBase_Selected = False Then
    AlignGrid2.CellBackColor = &HFF00FF
    If sw_color = False Then
        AlignGrid2.Text = Trim(Quality_Standard)
'        AlignGrid2.Text = 15
        Change_Base_And_Quality ("?")
    Else
        sw_color = False
    End If
End If

End Sub

Private Sub BaseT_Click()

If ChangeBase_Selected = False Then
    AlignGrid2.CellBackColor = &HFF&
    If sw_color = False Then
        AlignGrid2.Text = Trim(Quality_Standard)
'        AlignGrid2.Text = 15
        Change_Base_And_Quality ("T")
    Else
        sw_color = False
    End If
End If

End Sub

Private Sub cmdAddSeq_Click()

    Dim I As Integer
    Dim J As Integer
    Dim K As Integer
    Dim m As Integer
    Dim n As Integer
    Dim Estab As String * 1
    Dim found As Integer
    Dim BaseCode As Integer
    Dim Columns As Integer

    w_include_sequences = False
    Estab = " "
    found = 0
    Load frmAddSequences
    frmAddSequences.Show 1
    If w_include_sequences Then
        Screen.MousePointer = 11
        For I = 1 To sequences_added
            m = 1
            AlignGrid2.Visible = False
            If seq_length(I) < AlignGrid2.ColS - 5 Then
                For J = seq_length(I) + 1 To AlignGrid2.ColS - 5
                    New_Seq_Strings(I) = New_Seq_Strings(I) & "-"
                    New_Qual_Strings(I) = Trim(New_Qual_Strings(I)) & " -"
                Next
            Else
                If seq_length(I) > AlignGrid2.ColS - 5 Then
                    Columns = AlignGrid2.ColS
                    AlignGrid2.ColS = seq_length(I) + 5
                    Tot_Cols = AlignGrid2.ColS
                    For n = 1 To AlignGrid2.Rows - 1
                        AlignGrid2.Row = n
                        For J = Columns To seq_length(I) + 4
                            AlignGrid2.Col = J
                            Seq_Strings(n) = Seq_Strings(n) & "-"
                            Qual_Strings(n) = Trim(Qual_Strings(n)) & " -"
                            AlignGrid2.Text = "-"
                        Next
                    Next
                End If
            End If
            Qual_Strings(AlignGrid2.Rows) = New_Qual_Strings(I)
            Seq_Strings(AlignGrid2.Rows) = New_Seq_Strings(I)
            Genename(AlignGrid2.Rows) = Genename(I)
            AlignGrid2.Rows = AlignGrid2.Rows + 1
            AlignGrid2.Row = AlignGrid2.Rows - 1
            AlignGrid2.Col = 1
            AlignGrid2.Text = "0"
            AlignGrid2.Col = 3
            AlignGrid2.Text = line_name(I)
            AlignGrid2.Col = 4
            AlignGrid2.Text = Direction(I)
            K = 5
            For J = 1 To AlignGrid2.ColS - 5
                AlignGrid2.Col = K
                found = InStr(1, New_Qual_Strings(I), Estab)
                If found > 0 Then
                    AlignGrid2.Text = Mid(New_Qual_Strings(I), 1, found - 1)
                Else
                    AlignGrid2.Text = New_Qual_Strings(I)
                End If
                New_Qual_Strings(I) = Mid(New_Qual_Strings(I), found + 1)
                K = K + 1
' Include color code
                BaseCode = Asc(Mid(New_Seq_Strings(I), m, 1))
'
                If BaseCode <> 45 Then
                    Select Case BaseCode:
                        'Case 45: '-
                        '   AlignGrid2.CellBackColor = &H80000009
                        Case 65, 97: 'A
                            AlignGrid2.CellBackColor = &HC000&
                        Case 84, 116: 'T
                            AlignGrid2.CellBackColor = &HFF&
                        Case 71, 103: 'G
                            AlignGrid2.CellBackColor = &HFFFF&
                        Case 67, 99: 'C
                            AlignGrid2.CellBackColor = &HFF8080
                        Case 78, 110: 'N
                            AlignGrid2.CellBackColor = &HC0C0C0
                        Case 63: '?
                            AlignGrid2.CellBackColor = &HFF00FF
                        Case Else
                            AlignGrid2.CellBackColor = &HFF00FF '&H80000009
                    End Select
                End If
                m = m + 1
' End Include color code
            Next
        Next
        
        AlignGrid2.Row = 0
        For I = 5 To Tot_Cols - 1
            If I < 1000 Then
                AlignGrid2.ColWidth(I) = 350
            Else
                AlignGrid2.ColWidth(I) = 400
            End If
            AlignGrid2.Col = I
            AlignGrid2.Text = I - 4
        Next
        
        For I = 1 To AlignGrid2.Rows - 1
            AlignGrid2.RowHeight(I) = 165
        Next
        
        Screen.MousePointer = 0
        
        AlignGrid2.FixedCols = 5
        AlignGrid2.Visible = True
        EnableControls False, _
            cmdSave, cmdLoad, cmdAddSeq
    Else
        MsgBox ("Errors found... Please check Log File: ")
    End If

End Sub

Private Sub cmdChangeB_Click()

Frame2.Visible = True
MoveForward_Selected = False
MoveBackwards_Selected = False
MoveRow_Selected = False
ChangeBase_Selected = True

End Sub

Private Sub CmdClose_Click()
  
  Dim Response As Integer
  
    If changed_Grid Then
        changed_Grid = False
        Response = MsgBox("Do you like to save information ?", vbYesNo + vbCritical + vbDefaultButton2)
        If Response = vbYes Then
            Call cmdSave_Click
        End If
    End If
  
  Unload Me
    
End Sub

Private Sub cmdClustal_Click()
  
  Dim Sourcefile As String
  Dim LoadViewer As String
  Dim x As Integer
  Dim fhandle As Integer
  Dim I As Integer
  Dim J As Integer
  Dim line_out As String
  Dim Sequence As String
  Dim Position As Integer

    fhandle = FreeFile
    Sequence = ""
    Sourcefile = ClustalDir & "Clustal_Input"
    Screen.MousePointer = 11
    If Clustal_Do = "no" Then
        Clustal_Do = "yes"
        Screen.MousePointer = 0
        EnableControls True, _
            cmdSave
        cmdLoad.Enabled = False
    Else
        Open Sourcefile For Output As #fhandle
        For I = 1 To AlignGrid2.Rows - 1
            Qual_Strings_W(I) = Qual_Strings(I)
            AlignGrid2.Row = I
            AlignGrid2.Col = 3
            line_out = ">" & I & "-" & Trim$(AlignGrid2.Text)
            Print #fhandle, line_out
            For J = 1 To Len(Seq_Strings(I))
'        Sequence = Seq_Strings(i)
'                If Mid(Seq_Strings(i), j, 1) = "Y" Then
                If Mid(Seq_Strings(I), J, 1) <> "-" Then
                    Sequence = Sequence & Mid(Seq_Strings(I), J, 1)
'                    Sequence = Sequence & "-"
                Else
                    Position = Find_Position(Qual_Strings_W(I), J)
                                        
'                    Sequence = Sequence & Mid(Seq_Strings(i), j, 1)
                End If
            Next
        
        
' Save first columns for reloading
    
            For J = 0 To 4
                Grid_W(I, J) = AlignGrid2.TextMatrix(I, J)
            Next
        
            line_out = Trim$(Sequence)
            Print #fhandle, line_out
            line_out = ""
            Print #fhandle, line_out
            Sequence = ""
        Next
    
        Close fhandle
        Close
'    LoadViewer$ = "C:\DBSNP\clustalw.exe -align -quicktree -output=pir -infile=" + SourceFile
'    LoadViewer$ = "C:\Program Files\SNPAlignEditor\clustalw.exe -align -quicktree -ktuple=3 -window=7 -gapopen=8.00 -gapext=0.10 -transweight=0.50 -output=pir -infile=" + SourceFile
        LoadViewer$ = PathClustal + Sourcefile
        x% = Shell(LoadViewer$, 1)
        Screen.MousePointer = 0
        EnableControls False, _
            cmdDelColumn, cmdDelRow, cmdInsColumn, cmdInsert, cmdMoveFrom, cmdMoveRow, cmdMoveTo, cmdShiftL, cmdSave, cmdClustal
        cmdLoad.Enabled = True
        Close
'    MsgBox ("Process successfully finished... File Generated: " & SourceFile)
    End If


End Sub

Private Sub cmdDelColumn_Click()

Dim I, J As Integer
Dim c3 As Integer
Dim c2 As Integer
Dim c1 As Integer
Dim w_seq As String
Dim w_qual As String
Dim Init_Pos As Integer
Dim End_Pos As Integer

If (AlignGrid2.ColS > 6 And AlignGrid2.Col > 5) Or (AlignGrid2.ColSel < AlignGrid2.ColS - 1) Then
    c1 = AlignGrid2.Col - 4
    c2 = AlignGrid2.ColSel - 4
    c3 = c2 - c1 + 1
    For I = AlignGrid2.Col To AlignGrid2.ColSel

    With AlignGrid2
        .Redraw = False
'    If lColumn < .Cols Then
'      .ColPosition(lColumn) = .Cols - 1
        .ColPosition(.Col) = .ColS - 1
        .ColS = .ColS - 1
'    End If
        .Redraw = True
    End With

    Next
    
    For I = 1 To AlignGrid2.Rows
        If c1 > 1 Then
            w_seq = Mid(Seq_Strings(I), 1, c1 - 1) & Mid(Seq_Strings(I), c2 + 1)
            Seq_Strings(I) = w_seq
        Else
            w_seq = Mid(Seq_Strings(I), c2 + 1)
            Seq_Strings(I) = w_seq
        End If
        w_qual = Qual_Strings(I)
        Init_Pos = Find_Init_Pos(w_qual, c1) - 1
        w_qual = Qual_Strings(I)
        End_Pos = Find_End_Pos(w_qual, c2)
        If c1 > 1 Then
            w_qual = Mid(Qual_Strings(I), 1, Init_Pos) & Mid(Qual_Strings(I), End_Pos)
            Qual_Strings(I) = w_qual
        Else
            w_qual = Mid(Qual_Strings(I), End_Pos)
            Qual_Strings(I) = w_qual
        End If
    Next
Else
    MsgBox ("Invalid operation, at least one base should be in the grid")
End If

J = 0

    For I = 5 To AlignGrid2.ColS - 1
        AlignGrid2.TextMatrix(J, I) = I - 4
    Next


If AlignGrid2.ColS > 6 Then
    AlignGrid2.Row = 1
    AlignGrid2.Col = 6
    AlignGrid2.RowSel = 1
    AlignGrid2.ColSel = 6
End If
    changed_Grid = True

End Sub


Private Sub cmdDelRow_Click()

Dim J, L, m, K As Integer
Dim Tot_Selected As Integer
Dim Response As Integer

Screen.MousePointer = 11
    
    L = AlignGrid2.Row
    m = AlignGrid2.RowSel
    Tot_Selected = m - L + 1
If m > 0 And L > 0 Then
    If Tot_Selected = AlignGrid2.Rows - 1 Then
        Response = MsgBox("Warning....Do you want to delete all populations ?", vbYesNo + vbCritical + vbDefaultButton2)
        If Response = vbYes Then
            For J = L To m
                If AlignGrid2.Rows > 2 Then
                    AlignGrid2.RemoveItem (L)
                    Qual_Strings(L) = ""
                    Seq_Strings(L) = ""
                    Germplasm_Info(L) = ""
' Reorder sequences and quality to array
                    For K = 1 To 300
                        If Qual_Strings(K) = "" Then
                            If K < 300 Then
                                Qual_Strings(K) = Qual_Strings(K + 1)
                                Seq_Strings(K) = Seq_Strings(K + 1)
                                Germplasm_Info(K) = Germplasm_Info(K + 1)
                                Qual_Strings(K + 1) = ""
                                Seq_Strings(K + 1) = ""
                                Germplasm_Info(K + 1) = ""
                            End If
                        End If
                    Next
                Else
                    MsgBox ("You cannot remove all the populations")
                End If
            Next
        End If
    Else
        For J = L To m
            If AlignGrid2.Rows > 2 Then
                AlignGrid2.RemoveItem (L)
                Qual_Strings(L) = ""
                Seq_Strings(L) = ""
                Germplasm_Info(L) = ""
' Reorder sequences and quality to array
                For K = 1 To 300
                    If Qual_Strings(K) = "" Then
                        If K < 300 Then
                            Qual_Strings(K) = Qual_Strings(K + 1)
                            Seq_Strings(K) = Seq_Strings(K + 1)
                            Germplasm_Info(K) = Germplasm_Info(K + 1)
                            Qual_Strings(K + 1) = ""
                            Seq_Strings(K + 1) = ""
                            Germplasm_Info(K + 1) = ""
                        End If
                    End If
                Next
            Else
                MsgBox ("You cannot remove all the populations")
            End If
        Next
    End If
    AlignGrid2.Refresh
    changed_Grid = True

End If
Screen.MousePointer = 0

End Sub

Private Sub cmdFasta_Click()

  Dim Sourcefile As String
  Dim LoadViewer As String
  Dim x As Integer
  Dim fhandle As Integer
  Dim I As Integer
  Dim J As Integer
  Dim line_out As String
  Dim Sequence As String

    fhandle = FreeFile
    Sequence = ""
    OpenFile.Filename = ""
    OpenFile.Flags = &H2 Or &H800 Or &H4
    OpenFile.CancelError = False
    OpenFile.Filter = "*.fas|*.fas"
    OpenFile.FilterIndex = 1
    'openFile.InitDir = ImageDir
    OpenFile.DialogTitle = "Fasta Format File"
    OpenFile.Action = 2
    Sourcefile = Trim(OpenFile.Filename)
    If Sourcefile <> "" Then
        Screen.MousePointer = 11
        Open Sourcefile For Output As #fhandle
        For I = 1 To AlignGrid2.Rows - 1
            AlignGrid2.Row = I
            AlignGrid2.Col = 3
'            line_out = ">" & I & "-" & Trim$(AlignGrid2.Text)
            line_out = ">" & Trim$(AlignGrid2.Text)
            Print #fhandle, line_out
            For J = 1 To Len(Seq_Strings(I))
'            Sequence = Seq_Strings(i)
                If Mid(Seq_Strings(I), J, 1) <> "A" And Mid(Seq_Strings(I), J, 1) <> "T" And Mid(Seq_Strings(I), J, 1) <> "C" And Mid(Seq_Strings(I), J, 1) <> "G" And Mid(Seq_Strings(I), J, 1) <> "-" Then
                    Sequence = Sequence & "N"
                Else
                    Sequence = Sequence & Mid(Seq_Strings(I), J, 1)
                End If
            Next
            line_out = Trim$(Sequence)
            Print #fhandle, line_out
            line_out = ""
            Print #fhandle, line_out
            Sequence = ""
        Next
        Close fhandle
        Close
        Screen.MousePointer = 0
        MsgBox ("Process successfully finished... File Generated: " & Sourcefile)
    Else
        MsgBox ("You should provide a filename")
    End If

End Sub

Private Sub CmdFind_Click()

Dim J As Integer
Dim found As Integer

    J = AlignGrid2.Row
    If J > 0 Then
        found = InStr(1, Seq_Strings(J), UCase(txtFind.Text))
        If found > 0 Then
            AlignGrid2.ScrollTrack = True
            AlignGrid2.Col = found + 3
            AlignGrid2.Row = J
            AlignGrid2.ColSel = found + Len(txtFind.Text) + 3
'            Print MsgBox("bases found. Start at column: " & found)
'        AlignGrid2.RowSel = AlignGrid2.Rows - 1
            AlignGrid2.LeftCol = found + 4
        Else
            MsgBox ("set of bases not found in the row line")
        End If
    Else
        MsgBox ("Select the row line before clicking on Find button")
    End If

End Sub

Private Sub cmdInsColumn_Click()

Dim I, J As Integer
Dim FromCol, ToCol, Inserts As Integer
Dim c3 As Integer
Dim c2 As Integer
Dim c1 As Integer
Dim w_seq As String
Dim w_qual As String
Dim Init_Pos As Integer
Dim End_Pos As Integer

FromCol = AlignGrid2.Col
ToCol = AlignGrid2.ColSel
Inserts = ToCol - FromCol + 1
c1 = AlignGrid2.Col - 4
c2 = AlignGrid2.ColSel - 4
c3 = c2 - c1 + 1

If FromCol > 4 Then
    AlignGrid2.ColS = AlignGrid2.ColS + 1

    For I = AlignGrid2.ColS - 1 To FromCol + 1 Step -1
        With AlignGrid2
            .Redraw = False
            .Col = I
            .ColPosition(.Col) = .Col - 1
            .Redraw = True
        End With
    Next

    J = 0
    If FromCol > 4 And AlignGrid2.ColS > 4 Then
        For I = FromCol - 1 To AlignGrid2.ColS - 1
            If I > 4 Then
                AlignGrid2.TextMatrix(J, I) = I - 4
'                AlignGrid2.ColWidth(i) = 350
                If I < 1000 Then
                    AlignGrid2.ColWidth(I) = 350
                Else
                    AlignGrid2.ColWidth(I) = 400
                End If
            End If
        Next
' fill gaps with -
        For J = 1 To AlignGrid2.Rows - 1
            AlignGrid2.Row = J
            For I = FromCol To FromCol
                AlignGrid2.Col = I
                AlignGrid2.TextMatrix(J, I) = "-"
                AlignGrid2.CellBackColor = &H80000009 '0  &H80000009
            Next
            If c1 > 1 Then
                w_seq = Mid(Seq_Strings(J), 1, FromCol - 5) & "-" & Mid(Seq_Strings(J), FromCol - 4)
                Seq_Strings(J) = w_seq
            Else
                w_seq = "-" & Mid(Seq_Strings(J), 1)
                Seq_Strings(J) = w_seq
            End If
            w_qual = Qual_Strings(J)
            If c1 > 1 Then
                Init_Pos = Find_Init_Pos(w_qual, c1) - 1
'                w_qual = Qual_Strings(j)
'                End_Pos = Find_End_Pos(w_qual, c2)
                w_qual = Mid(Qual_Strings(J), 1, Init_Pos) & "-" & Mid(Qual_Strings(J), Init_Pos)
                Qual_Strings(J) = w_qual
            Else
                w_qual = "- " & Mid(Qual_Strings(J), 1)
                Qual_Strings(J) = w_qual
            End If
        Next
        AlignGrid2.Row = 1
        AlignGrid2.Col = 1
        AlignGrid2.RowSel = 1
        AlignGrid2.ColSel = 1
    End If
Else
    MsgBox ("Select the place to insert a column")
End If

changed_Grid = True

End Sub

Private Sub cmdInsert_Click()

Dim I, J, K, L, m, n, P, Q, R, Init_Cols As Integer
Dim c3 As Integer
Dim c2 As Integer
Dim c1 As Integer
Dim Init_Pos As Integer
Dim End_Pos As Integer
Dim RowGrid As Integer
Dim Complement As String
Dim Complement2 As String
Dim w_qual As String

Screen.MousePointer = 11
AlignGrid2.Visible = False
    If AlignGrid2.Row < AlignGrid2.RowSel Then
        P = AlignGrid2.Row
        L = AlignGrid2.RowSel
    Else
        P = AlignGrid2.RowSel
        L = AlignGrid2.Row
    End If
    If AlignGrid2.Col < AlignGrid2.ColSel Then
        K = AlignGrid2.Col
        m = AlignGrid2.ColSel
        c1 = AlignGrid2.Col - 4
        c2 = AlignGrid2.ColSel - 4
    Else
        K = AlignGrid2.ColSel
        m = AlignGrid2.Col
        c1 = AlignGrid2.ColSel - 4
        c2 = AlignGrid2.Col - 4
    End If
    If AlignGrid2.Col < AlignGrid2.ColSel Then
        Q = AlignGrid2.ColSel - AlignGrid2.Col + 1
    Else
        Q = Abs(AlignGrid2.ColSel - (AlignGrid2.Col + 1))
    End If
    c3 = c2 - c1 + 1
    Complement = Find_Dashes(c3)
    Init_Cols = AlignGrid2.ColS
    n = 0
    AlignGrid2.ColS = AlignGrid2.ColS + Q  'insert cols to Grid
    
    Tot_Cols = AlignGrid2.ColS
    If Init_Cols > 3 Then
        For I = Init_Cols To Tot_Cols - 1
            AlignGrid2.Row = 0
           ' AlignGrid2.ColWidth(i) = 350
            AlignGrid2.Col = I
            AlignGrid2.Text = I - 4
            If I < 1000 Then
                AlignGrid2.ColWidth(I) = 350
            Else
                AlignGrid2.ColWidth(I) = 400
            End If
        Next
        AlignGrid2.Row = P

'init array commented to increase performance

'        For R = 0 To Tot_Cols
'            ValueArray(R) = "-"
'            ArrayColors(R) = 0 '&H80000009
'        Next

        For J = P To L
            AlignGrid2.Row = J
            For I = K To AlignGrid2.ColS - 1
                AlignGrid2.Col = I
                ValueArray(n) = AlignGrid2.TextMatrix(J, I)  ' AlignGrid2.Text
                ArrayColors(n) = AlignGrid2.CellBackColor
                AlignGrid2.TextMatrix(J, I) = "-"
                AlignGrid2.CellBackColor = &H80000009  '0  &H80000009
                n = n + 1
            Next
    
            n = 0
            For I = K + Q To AlignGrid2.ColS - 1
                AlignGrid2.Col = I
                AlignGrid2.TextMatrix(J, I) = ValueArray(n)      ' AlignGrid2.Text
                AlignGrid2.CellBackColor = ArrayColors(n)
                n = n + 1
            Next
' Last record
 '           AlignGrid2.TextMatrix(j, i - 1) = ValueArray(n)      ' AlignGrid2.Text
 '           AlignGrid2.CellBackColor = ArrayColors(n)
'
            n = 0
            For R = 0 To Tot_Cols
                ValueArray(R) = "-"
                ArrayColors(R) = &H80000009  '0  &H80000009
            Next
        Next
        For J = 1 To AlignGrid2.Rows - 1
            For I = Init_Cols To Tot_Cols - 1
                If AlignGrid2.TextMatrix(J, I) = "" Then
                    AlignGrid2.TextMatrix(J, I) = "-"
                    AlignGrid2.CellBackColor = &H80000009  '0 &H80000009
                End If
            Next
            Complement2 = Find_DashesQ(c3)
            w_qual = Qual_Strings(J)
            Init_Pos = Find_Init_Pos(w_qual, c1) - 1
            w_qual = Qual_Strings(J)
            End_Pos = Find_End_Pos(w_qual, c2)
            If ((J > (P - 1)) And (J < (L + 1))) Then
                Seq_Strings(J) = Mid(Seq_Strings(J), 1, c1 - 1) + Complement + Mid(Seq_Strings(J), c1)
                w_qual = Mid(Qual_Strings(J), 1, Init_Pos - 1) & Complement2 & " " & Mid(Qual_Strings(J), Init_Pos + 1)
            Else
                Seq_Strings(J) = Seq_Strings(J) + Complement
                w_qual = Qual_Strings(J) & Complement2
            End If
            Qual_Strings(J) = w_qual
        
        Next
        changed_Grid = True
    Else
        MsgBox ("Select the place to insert a block")
    End If

AlignGrid2.Visible = True
Screen.MousePointer = 0

End Sub

Private Sub cmdLoad_Click()

  Dim Sourcefile As String
  Dim file_handle As Integer
  Dim aline As String
  Dim open_flag As Boolean
  Dim line_w As String
  Dim found As Integer
  Dim linestr As String
  Dim I As Integer
  Dim Row As Integer
  Dim Sequence As String
  Dim J As Integer
  Dim Init_Pos As Integer
  Dim Quality As String
  Dim K As Integer
  Dim L As Integer
  Dim counter As Integer
  Dim dashes As String

  Screen.MousePointer = 11
  
  file_handle = FreeFile
  open_flag = False
  Sourcefile = ClustalDir & "Clustal_Input.pir"
   
  On Error Resume Next
  Open Trim$(Sourcefile) For Input As #file_handle
    If Err = 53 Then
        open_flag = True
    Else
        Input #file_handle, aline
        For J = 1 To AlignGrid2.Rows - 1
            Sequence = ""
            open_flag = False
            found = InStr(1, aline, ">DL;")
            If found = 0 Then
                found = InStr(1, aline, ">P1;")
            End If
            linestr = Mid(aline, found + 4, Len(aline))
            found = InStr(1, linestr, "-")
            I = Mid(linestr, 1, found - 1)
            If I > 0 Then
                Input #file_handle, aline
                While Not open_flag
                    found = InStr(1, aline, "*")
                    If found = 0 Then
                        Row = Row + 1
                        Sequence = Trim(Sequence & Trim(aline))
                    Else
                        Seq_Strings_W(I) = Sequence
                        open_flag = True
'            Find_Tabs = Row + 1
                    End If
                    Input #file_handle, aline
                Wend
                Grid_W(I, 5) = J
                For K = 0 To 5
                    Grid_Ordered(J, K) = Grid_W(I, K)
                Next
                Qual_Strings_W2(J) = Qual_Strings_W(I)
                Seq_Strings_W2(J) = Seq_Strings_W(I)
            Else
                MsgBox ("Invalid file please check the clustalw file")
            End If
        Next
     Close #file_handle
     Close
     
     For I = 1 To AlignGrid2.Rows - 1
        Qual_Strings_W(I) = Trim(Qual_Strings_W2(I))
        Seq_Strings_W(I) = Trim(Seq_Strings_W2(I))
     Next

'' Old Process Insert gaps to Quality scores
'    For I = 1 To AlignGrid2.Rows - 1
'        For J = 1 To Len(Seq_Strings_W(I))
''        Sequence = Seq_Strings(i)
'            Quality = Qual_Strings_W(I)
'            If Mid(Seq_Strings_W(I), J, 1) = "-" Then
'                If J > 1 Then
'                    Init_Pos = Find_Init_Pos(Quality, J)
'                    K = Len(Qual_Strings_W(I))
'                    If K < Init_Pos Then
'                        Qual_Strings_W(I) = Mid(Qual_Strings_W(I), 1, Init_Pos - 1) & " -" & Mid(Qual_Strings_W(I), Init_Pos)
'                    Else
'                        Qual_Strings_W(I) = Mid(Qual_Strings_W(I), 1, Init_Pos - 1) & "- " & Mid(Qual_Strings_W(I), Init_Pos)
'                    End If
'                Else
'                    Qual_Strings_W(I) = "- " & Qual_Strings_W(I)
'                End If
'            End If
'        Next
'        Seq_Strings(I) = Seq_Strings_W(I)
'        Qual_Strings(I) = Qual_Strings_W(I)
'    Next
'  End If
'
' End Old process

' Insert gaps to Quality scores
    counter = 0
    dashes = ""
    For I = 1 To AlignGrid2.Rows - 1
        For J = 1 To Len(Seq_Strings_W(I))
'        Sequence = Seq_Strings(i)
            Quality = Qual_Strings_W(I)
            If Mid(Seq_Strings_W(I), J, 1) = "-" Then
                counter = counter + 1
            Else
                If counter > 0 Then
                    If J = counter + 1 Then
                        For L = 1 To counter
                            dashes = dashes & "- "
                        Next
                        Qual_Strings_W(I) = dashes & Qual_Strings_W(I)
                    Else
                        Init_Pos = Find_Init_Pos(Quality, J - counter)
                        K = Len(Qual_Strings_W(I))
                        If K < Init_Pos Then
                            For L = 1 To counter
                                dashes = dashes & " -"
                            Next
                            Qual_Strings_W(I) = Mid(Qual_Strings_W(I), 1, Init_Pos - 1) & dashes & Mid(Qual_Strings_W(I), Init_Pos)
                        Else
                            For L = 1 To counter
                                dashes = dashes & "- "
                            Next
                            Qual_Strings_W(I) = Mid(Qual_Strings_W(I), 1, Init_Pos - 1) & dashes & Mid(Qual_Strings_W(I), Init_Pos)
                        End If
                    End If
                    counter = 0
                    dashes = ""
                End If
            End If
        Next
        If counter > 0 Then
            If J = counter + 1 Then
                For L = 1 To counter
                    dashes = dashes & "- "
                Next
                Qual_Strings_W(I) = dashes & Qual_Strings_W(I)
            Else
                Init_Pos = Find_Init_Pos(Quality, J - counter)
                K = Len(Qual_Strings_W(I))
                If K < Init_Pos Then
                    For L = 1 To counter
                        dashes = dashes & " -"
                    Next
                    Qual_Strings_W(I) = Mid(Qual_Strings_W(I), 1, Init_Pos - 1) & dashes & Mid(Qual_Strings_W(I), Init_Pos)
                Else
                    For L = 1 To counter
                        dashes = dashes & "- "
                    Next
                    Qual_Strings_W(I) = Mid(Qual_Strings_W(I), 1, Init_Pos - 1) & dashes & Mid(Qual_Strings_W(I), Init_Pos)
                End If
            End If
            counter = 0
            dashes = ""
        End If
        
        Seq_Strings(I) = Seq_Strings_W(I)
        Qual_Strings(I) = Qual_Strings_W(I)
    Next
    
  End If
         
  Call Redraw_Grid_Info
    
    
    EnableControls True, _
        cmdDelColumn, cmdDelRow, cmdInsColumn, cmdInsert, cmdMoveFrom, cmdMoveRow, cmdMoveTo, cmdShiftL, cmdSave, cmdClustal

    cmdLoad.Enabled = False

Screen.MousePointer = 0

End Sub

Private Sub cmdMoveFrom_Click()

Dim I, J, K, L, m, n As Integer

Screen.MousePointer = 11

    If AlignGrid2.ColSel > AlignGrid2.Col Then
        ColFrom = AlignGrid2.Col
        ColSelFrom = AlignGrid2.ColSel
        If AlignGrid2.RowSel > AlignGrid2.Row Then
            RowSelFrom = AlignGrid2.RowSel
            RowFrom = AlignGrid2.Row
        Else
            RowSelFrom = AlignGrid2.Row
            RowFrom = AlignGrid2.RowSel
        End If
        NoColsSel = AlignGrid2.ColSel - AlignGrid2.Col + 1
    Else
        ColFrom = AlignGrid2.ColSel
        ColSelFrom = AlignGrid2.Col
        If AlignGrid2.RowSel > AlignGrid2.Row Then
            RowSelFrom = AlignGrid2.RowSel
            RowFrom = AlignGrid2.Row
        Else
            RowSelFrom = AlignGrid2.Row
            RowFrom = AlignGrid2.RowSel
        End If
        NoColsSel = AlignGrid2.Col - AlignGrid2.ColSel + 1
    End If
    
    n = 0
    m = 0
    For J = RowFrom To RowSelFrom
        AlignGrid2.Row = J
        For I = ColFrom To ColFrom + NoColsSel - 1
            AlignGrid2.Col = I
                MoveArray(m, n) = AlignGrid2.TextMatrix(J, I)  ' AlignGrid2.Text
                MoveColors(m, n) = AlignGrid2.CellBackColor
                n = n + 1
        Next
        m = m + 1
        n = 0
    Next

AlignGrid2.Row = RowFrom
AlignGrid2.Col = ColFrom
AlignGrid2.RowSel = RowSelFrom
AlignGrid2.ColSel = ColSelFrom

MoveForward_Selected = True
MoveBackwards_Selected = False
MoveRow_Selected = False
ChangeBase_Selected = False

Screen.MousePointer = 0

End Sub

Private Sub cmdMoveRow_Click()

Dim I, J, L, m, n As Integer

Screen.MousePointer = 11
    
    If AlignGrid2.Row > 0 And AlignGrid2.RowSel > 0 Then
        If AlignGrid2.Row < AlignGrid2.RowSel Then
            NoRow = AlignGrid2.Row
            NoRowsSel = AlignGrid2.RowSel
        Else
            NoRowsSel = AlignGrid2.Row
            NoRow = AlignGrid2.RowSel
        End If
        MoveForward_Selected = False
        MoveBackwards_Selected = False
        MoveRow_Selected = True
        ChangeBase_Selected = False
        For J = NoRow To NoRowsSel
            AlignGrid2.Row = J
            For I = 0 To AlignGrid2.ColS - 1
                AlignGrid2.Col = I
                MoveColors(J, I) = AlignGrid2.CellBackColor
            Next
            m = m + 1
            n = 0
        Next
    End If


Screen.MousePointer = 0

End Sub

Private Sub cmdMoveTo_Click()


Dim I, J, K, L, m, n As Integer

Screen.MousePointer = 11

    If AlignGrid2.ColSel > AlignGrid2.Col Then
        ColFrom = AlignGrid2.Col
        ColSelFrom = AlignGrid2.ColSel
        If AlignGrid2.RowSel > AlignGrid2.Row Then
            RowSelFrom = AlignGrid2.RowSel
            RowFrom = AlignGrid2.Row
        Else
            RowSelFrom = AlignGrid2.Row
            RowFrom = AlignGrid2.RowSel
        End If
        NoColsSel = AlignGrid2.ColSel - AlignGrid2.Col + 1
    Else
        ColFrom = AlignGrid2.ColSel
        ColSelFrom = AlignGrid2.Col
        If AlignGrid2.RowSel > AlignGrid2.Row Then
            RowSelFrom = AlignGrid2.RowSel
            RowFrom = AlignGrid2.Row
        Else
            RowSelFrom = AlignGrid2.Row
            RowFrom = AlignGrid2.RowSel
        End If
        NoColsSel = AlignGrid2.Col - AlignGrid2.ColSel + 1
    End If


'    AlignGrid2.Row = 1
'    AlignGrid2.Col = 1
'    AlignGrid2.RowSel = 1
'    AlignGrid2.ColSel = 1

' init array commented to increase performance
'    For K = 0 To TotRows - 1
'        For L = 0 To TotCols - 1
'            MoveArray(K, L) = ""
'        Next
'    Next
    
    n = 0
    m = 0
    For J = RowFrom To RowSelFrom
        AlignGrid2.Row = J
        For I = ColFrom To ColFrom + NoColsSel - 1
            AlignGrid2.Col = I
                MoveArray(m, n) = AlignGrid2.TextMatrix(J, I)  ' AlignGrid2.Text
                MoveColors(m, n) = AlignGrid2.CellBackColor
                n = n + 1
        Next
        m = m + 1
        n = 0
    Next

AlignGrid2.Row = RowFrom
AlignGrid2.Col = ColFrom
AlignGrid2.RowSel = RowSelFrom
AlignGrid2.ColSel = ColSelFrom

MoveForward_Selected = False
MoveBackwards_Selected = True
MoveRow_Selected = False
ChangeBase_Selected = False

Screen.MousePointer = 0

End Sub

Private Sub cmdNexus_Click()

  Dim Response As Integer


    Screen.MousePointer = 11
    BM_Dups = 0

    Call Check_Duplicates
    
If sw_dup Then
    Response = MsgBox("There are duplicated lines " & L_Dups & " Do you want to continue ?  ", vbYesNo + vbCritical + vbDefaultButton2)
    If Response = vbYes Then
        Call Generate_Nex_File
    End If
Else
    Call Generate_Nex_File
End If
    Screen.MousePointer = 0
    
End Sub

Private Sub Generate_Nex_File()
    
  Dim Sourcefile As String
  Dim LoadViewer As String
  Dim x As Integer
  Dim fhandle As Integer
  Dim I As Integer
  Dim J As Integer
  Dim K As Integer
  Dim line_out As String
  Dim Sequence As String
  Dim taxset As String
  Dim taxname As String
  Dim taxsetini As Integer
  Dim taxsetend As Integer
  Dim Valid_Next_Name As String
  Dim Name_W As String
  Dim SW_B73 As Boolean
  Dim SW_Mo17 As Boolean
  Dim SW_Order As Boolean
  Dim SW_FirstTime As Boolean
    
    fhandle = FreeFile
    Sequence = ""
    OpenFile.Filename = ""
    OpenFile.Flags = &H2 Or &H800 Or &H4
    OpenFile.CancelError = False
    OpenFile.Filter = "*.nex|*.nex"
    OpenFile.FilterIndex = 1
    'openFile.InitDir = ImageDir
    OpenFile.DialogTitle = "Nexus Format File"
    OpenFile.Action = 2
    Sourcefile = Trim(OpenFile.Filename)
    Screen.MousePointer = 11
    
    Call Get_GermplasmType
    
    If Sourcefile <> "" Then
        Open Sourcefile For Output As #fhandle
        line_out = "#NEXUS"
        Print #fhandle, line_out
        line_out = "[File generated by SNPAlignEditor Version 2.0, from file: " & Trim(w_align_id) & ".fas   " & Date & "]"
        Print #fhandle, line_out
        line_out = ""
        Print #fhandle, line_out
        line_out = "BEGIN TAXA;"
        Print #fhandle, line_out
        BM_Dups = 0
        line_out = "DIMENSIONS NTAX=" & AlignGrid2.Rows - 1 - BM_Dups & ";"
        Print #fhandle, line_out
        line_out = "TAXLABELS"
        Print #fhandle, line_out
        
        SW_B73 = False
        SW_Mo17 = False
        For I = 1 To AlignGrid2.Rows - 1
            AlignGrid2.Row = I
            AlignGrid2.Col = 3
            Name_W = AlignGrid2.Text
            Valid_Next_Name = Get_Valid_Next_Name(Name_W)
            If Valid_Next_Name = "B73" Then
                If Not SW_B73 Then
'                    SW_B73 = True
                    line_out = Comilla & Trim$(Valid_Next_Name) & Comilla
                    Print #fhandle, line_out
                End If
            Else
                If Valid_Next_Name = "Mo17" Then
                    If Not SW_Mo17 Then
'                        SW_Mo17 = True
                        line_out = Comilla & Trim$(Valid_Next_Name) & Comilla
                        Print #fhandle, line_out
                    End If
                Else
                    line_out = Comilla & Trim$(Valid_Next_Name) & Comilla
                    Print #fhandle, line_out
                End If
            End If
        Next
        line_out = "END;"
        Print #fhandle, line_out
        line_out = ""
        Print #fhandle, line_out
'
        line_out = "BEGIN CHARACTERS;"
        Print #fhandle, line_out
        line_out = "DIMENSIONS NCHAR=" & AlignGrid2.ColS - 5 & ";"
        Print #fhandle, line_out
        line_out = "FORMAT DATATYPE=DNA  MISSING=? GAP=- MATCHCHAR=.;"
        Print #fhandle, line_out
        line_out = "MATRIX"
        Print #fhandle, line_out
        
        SW_B73 = False
        SW_Mo17 = False
        For I = 1 To AlignGrid2.Rows - 1
            AlignGrid2.Row = I
            AlignGrid2.Col = 3
            Name_W = AlignGrid2.Text
            Valid_Next_Name = Get_Valid_Next_Name(Name_W)
            If Valid_Next_Name = "B73" Then
                If Not SW_B73 Then
'                    SW_B73 = True
                    line_out = Comilla & Trim$(Valid_Next_Name) & Comilla & "     "
                    For J = 1 To Len(Seq_Strings(I))
'            Seq_StringsNexus(i) = Seq_Strings(i)
                        If Mid(Seq_Strings(I), J, 1) <> "A" And Mid(Seq_Strings(I), J, 1) <> "T" And Mid(Seq_Strings(I), J, 1) <> "C" And Mid(Seq_Strings(I), J, 1) <> "G" And Mid(Seq_Strings(I), J, 1) <> "-" Then
                            Sequence = Sequence & "?"
                        Else
                            If I = 1 Then
                                Sequence = Sequence & Mid(Seq_Strings(I), J, 1)
                            Else
                                If Mid(Seq_Strings(1), J, 1) = Mid(Seq_Strings(I), J, 1) And Mid(Seq_Strings(I), J, 1) <> "-" Then
                                    Sequence = Sequence & "."
                                Else
                                    Sequence = Sequence & Mid(Seq_Strings(I), J, 1)
                                End If
                            End If
                        End If
                    Next
                    If Len(Sequence) > 70 Then
                        line_out = line_out & Mid(Sequence, 1, 70)
                        Sequence = Mid(Sequence, 71, Len(Sequence))
                        Print #fhandle, line_out
                    End If
                    While Len(Sequence) > 70
                        line_out = Mid(Sequence, 1, 70)
                        Print #fhandle, line_out
                        Sequence = Mid(Sequence, 71, Len(Sequence))
                    Wend
                    line_out = Sequence
                    Print #fhandle, line_out
                    If I < AlignGrid2.Rows - 1 Then
                        line_out = ""
                        Print #fhandle, line_out
                    End If
                    Sequence = ""
                End If
            Else
                If Valid_Next_Name = "Mo17" Then
                    If Not SW_Mo17 Then
'                        SW_Mo17 = True
                        line_out = Comilla & Trim$(Valid_Next_Name) & Comilla & "     "
                        For J = 1 To Len(Seq_Strings(I))
'            Seq_StringsNexus(i) = Seq_Strings(i)
                            If Mid(Seq_Strings(I), J, 1) <> "A" And Mid(Seq_Strings(I), J, 1) <> "T" And Mid(Seq_Strings(I), J, 1) <> "C" And Mid(Seq_Strings(I), J, 1) <> "G" And Mid(Seq_Strings(I), J, 1) <> "-" Then
                                Sequence = Sequence & "?"
                            Else
                                If I = 1 Then
                                    Sequence = Sequence & Mid(Seq_Strings(I), J, 1)
                                Else
                                    If Mid(Seq_Strings(1), J, 1) = Mid(Seq_Strings(I), J, 1) And Mid(Seq_Strings(I), J, 1) <> "-" Then
                                        Sequence = Sequence & "."
                                    Else
                                        Sequence = Sequence & Mid(Seq_Strings(I), J, 1)
                                    End If
                                End If
                            End If
                        Next
                        If Len(Sequence) > 70 Then
                            line_out = line_out & Mid(Sequence, 1, 70)
                            Sequence = Mid(Sequence, 71, Len(Sequence))
                            Print #fhandle, line_out
                        End If
                        While Len(Sequence) > 70
                            line_out = Mid(Sequence, 1, 70)
                            Print #fhandle, line_out
                            Sequence = Mid(Sequence, 71, Len(Sequence))
                        Wend
                        line_out = Sequence
                        Print #fhandle, line_out
                        If I < AlignGrid2.Rows - 1 Then
                            line_out = ""
                            Print #fhandle, line_out
                        End If
                        Sequence = ""
                    End If
                Else
                    line_out = Comilla & Trim$(Valid_Next_Name) & Comilla & "     "
                    For J = 1 To Len(Seq_Strings(I))
'            Seq_StringsNexus(i) = Seq_Strings(i)
                        If Mid(Seq_Strings(I), J, 1) <> "A" And Mid(Seq_Strings(I), J, 1) <> "T" And Mid(Seq_Strings(I), J, 1) <> "C" And Mid(Seq_Strings(I), J, 1) <> "G" And Mid(Seq_Strings(I), J, 1) <> "-" Then
                            Sequence = Sequence & "?"
                        Else
                            If I = 1 Then
                                Sequence = Sequence & Mid(Seq_Strings(I), J, 1)
                            Else
                                If Mid(Seq_Strings(1), J, 1) = Mid(Seq_Strings(I), J, 1) And Mid(Seq_Strings(I), J, 1) <> "-" Then
                                    Sequence = Sequence & "."
                                Else
                                    Sequence = Sequence & Mid(Seq_Strings(I), J, 1)
                                End If
                            End If
                        End If
                    Next
                    If Len(Sequence) > 70 Then
                        line_out = line_out & Mid(Sequence, 1, 70)
                        Sequence = Mid(Sequence, 71, Len(Sequence))
                        Print #fhandle, line_out
                    End If
                    While Len(Sequence) > 70
                        line_out = Mid(Sequence, 1, 70)
                        Print #fhandle, line_out
                        Sequence = Mid(Sequence, 71, Len(Sequence))
                    Wend
                    line_out = Sequence
                    Print #fhandle, line_out
                    If I < AlignGrid2.Rows - 1 Then
                        line_out = ""
                        Print #fhandle, line_out
                    End If
                    Sequence = ""
                End If
            End If
        Next
'
        line_out = ";"
        Print #fhandle, line_out
        line_out = "END;"
        Print #fhandle, line_out
        line_out = ""
        Print #fhandle, line_out
        line_out = "BEGIN SETS;"
        Print #fhandle, line_out
        taxname = Germplasm_Info(1)
        taxsetini = 0
        taxsetend = 0
        J = 1
        SW_FirstTime = False
        For K = 1 To Tot_Germplasm
            taxname = GermplasmType(K)
            For I = 1 To AlignGrid2.Rows - 1
                If taxname = Germplasm_Info(I) Then
                    If SW_FirstTime = False Then
                        SW_FirstTime = True
                        taxsetini = I
                        taxsetend = I
                    Else
                        If taxsetini = 0 Then
                            taxsetini = I
                            taxsetend = I
                        Else
                            taxsetend = I
                        End If
                    End If
                Else
                    If SW_FirstTime = True Then
                        If taxsetini < taxsetend Then
                            If taxsetini > 0 Then
                                If Trim(taxset) = "" Then
                                    taxset = Trim(taxsetini) & "-" & Trim(taxsetend)
                                Else
                                    taxset = Trim(taxset) & " " & Trim(taxsetini) & "-" & Trim(taxsetend)
                                End If
                            End If
                        Else
                            If taxsetini > 0 Then
                                taxset = taxset & " " & taxsetini
'                            Else
'                                taxset = taxsetini
                            End If
                        End If
                        taxsetini = 0
                        taxsetend = 0
                    End If
                End If
            Next
            If taxsetini > 0 Then
                If taxsetini < taxsetend Then
                    taxset = taxset & " " & Trim(taxsetini) & "-" & Trim(taxsetend)
                Else
                    taxset = taxset & " " & taxsetini
                End If
            End If
            If Trim(taxset) <> "" Then
                line_out = "   TaxSet " & taxname & " = " & taxset & ";"
                Print #fhandle, line_out
            End If
            SW_FirstTime = False
            taxsetini = 0
            taxsetend = 0
            taxset = ""
        Next
        line_out = "END;"
        Print #fhandle, line_out
        line_out = ""
        Print #fhandle, line_out
'
        line_out = "BEGIN CODONS;"
        Print #fhandle, line_out
        line_out = "   CODESET * UNTITLED = Universal: all;"
        Print #fhandle, line_out
        line_out = "END;"
        Print #fhandle, line_out
        line_out = ""
        Print #fhandle, line_out
'
        line_out = "BEGIN CODONUSAGE;"
        Print #fhandle, line_out
        line_out = "END;"
        Print #fhandle, line_out
        line_out = ""
        Print #fhandle, line_out
'
        line_out = "BEGIN DnaSP;"
        Print #fhandle, line_out
        line_out = "   Genome= Diploid;"
        Print #fhandle, line_out
        line_out = "   ChromosomalLocation= Autosome;"
        Print #fhandle, line_out
        line_out = "   VariationType= DNA_Seq_Pol;"
        Print #fhandle, line_out
        line_out = "   DnaSPversion= Ver. 4.10.9;"
        Print #fhandle, line_out
        line_out = "END;"
        Print #fhandle, line_out
        Close fhandle
        Close
        MsgBox ("Process successfully finished... File Generated: " & Sourcefile)
    Else
        MsgBox ("You should provide a filename")
    End If

    Screen.MousePointer = 0

End Sub

Private Sub cmdPolimorphism_Click()

Call Fill_Polimorphic_Array
Load frmGrid5
frmGrid5.Show 1

End Sub

Private Sub cmdReverse_Click()

Dim J As Integer
Dim I As Integer
Dim K As Integer
Dim L As Integer
Dim Base As String * 1
Dim BaseCode As Integer
Dim W_Seq_String As String
Dim W_Qual_String As String
Dim entry() As String

    J = AlignGrid2.Row
    New_Seq_Strings(J) = ""
    W_Qual_String = ""
    W_Seq_String = ""
    If J > 0 Then
'        found = InStr(1, Seq_Strings(J), UCase(txtFind.Text))
        For I = 1 To Len(Seq_Strings(J))
            If UCase(Mid(Seq_Strings(J), I, 1)) = "A" Then
                Base = "T"
            Else
                If UCase(Mid(Seq_Strings(J), I, 1)) = "T" Then
                    Base = "A"
                Else
                    If UCase(Mid(Seq_Strings(J), I, 1)) = "G" Then
                        Base = "C"
                    Else
                        If UCase(Mid(Seq_Strings(J), I, 1)) = "C" Then
                            Base = "G"
                        Else
                            Base = Mid(Seq_Strings(J), I, 1)
                        End If
                    End If
                End If
            End If
            New_Seq_Strings(J) = Trim(New_Seq_Strings(J)) & Base
'            AlignGrid2.Col = I
'            New_Qual_Strings(J) = New_Qual_Strings(J) & AlignGrid2.Text & " "
        Next
        For K = Len(New_Seq_Strings(J)) To 1 Step -1
            AlignGrid2.Col = K + 4
            W_Seq_String = Trim(W_Seq_String) & Mid(New_Seq_Strings(J), K, 1)
            W_Qual_String = W_Qual_String & AlignGrid2.Text & " "
        Next
        Qual_Strings(J) = W_Qual_String
        Seq_Strings(J) = W_Seq_String
'        MsgBox ("The new sequence is: " & New_Seq_Strings(J))
'        MsgBox ("The new quality is: " & New_Qual_Strings(J))
'        MsgBox ("The flipped sequence is: " & W_Seq_String)
'        MsgBox ("The flipped quality is: " & W_Qual_String)
' redraw grid
'
        K = 1
        entry = Split(W_Qual_String, " ", , vbTextCompare)
' clean color sequences

        For I = 5 To AlignGrid2.ColS - 1
            AlignGrid2.Col = I
            AlignGrid2.CellBackColor = &H80000009
        Next

' colorcode the reverse sequences

        L = 0
        For I = 5 To AlignGrid2.ColS - 1
            AlignGrid2.Col = I
            AlignGrid2.Text = entry(L)
            L = L + 1
            BaseCode = Asc(Mid(Seq_Strings(J), K, 1))
            If BaseCode <> 45 Then
                Select Case BaseCode:
                    'Case 45: '-
                    '   AlignGrid2.CellBackColor = &H80000009
                    Case 65, 97: 'A
                        AlignGrid2.CellBackColor = &HC000&
                    Case 84, 116: 'T
                        AlignGrid2.CellBackColor = &HFF&
                    Case 71, 103: 'G
                        AlignGrid2.CellBackColor = &HFFFF&
                    Case 67, 99: 'C
                        AlignGrid2.CellBackColor = &HFF8080
                    Case 78, 110: 'N
                        AlignGrid2.CellBackColor = &HC0C0C0
                    Case 63: '?
                        AlignGrid2.CellBackColor = &HFF00FF
                    Case Else
                        AlignGrid2.CellBackColor = &HFF00FF '&H80000009
                End Select
            End If
            K = K + 1
        Next
    Else
        MsgBox ("Select the row line before clicking on Reverse button")
    End If

End Sub

Private Sub cmdSave_Click()

    Dim Uniseq As String
    Dim seqplate_id As String
    Dim Sequence(TotRows) As String
    Dim Quality(TotRows) As String
    Dim BaseCode As OLE_COLOR
    Dim w_core_length As String
    Dim I, J, c, R As Integer
    Dim gene_id As Integer
    Dim seq_ID_phrap As Double
    Dim pop_id_int As Integer
    Dim amplicon_id As Integer
    Dim amplicon_number As String
    
    Screen.MousePointer = 11
    
'   Join quality scores and sequence in one string
    Call cmdPerformTask
    R = AlignGrid2.Rows - 1
    c = AlignGrid2.ColS - 1
    For I = 1 To R
'        For j = 5 To c
'            AlignGrid2.Row = i
'            AlignGrid2.Col = j
'            Quality(i) = Quality(i) & AlignGrid2.Text & " "
'            BaseCode = AlignGrid2.CellBackColor
'            UniSeq = "-"
'            If BaseCode <> 0 Then
'                Select Case BaseCode:
'                 ' Case &H80000009: '-
'                 '     UniSeq = "-"
'                    Case &HC000&: 'A   65
'                        UniSeq = "A"
'                    Case &HFF&: 'T    84
'                        UniSeq = "T"
'                    Case &HFFFF&: 'G
'                        UniSeq = "G"
'                    Case &HFF8080: 'C  67
'                        UniSeq = "C"
'                    Case &HC0C0C0: 'N   78
'                        UniSeq = "N"
'                    Case &HFF00FF: '?   63
'                        UniSeq = "?"
'                    Case Else
'                        UniSeq = "?"
'                End Select
'            End If
'            Sequence(i) = Trim$(Sequence(i) & UniSeq)
'        Next
'        Quality(i) = Mid(Quality(i), 1, Len(Quality(i)) - 1)
        Sequence(I) = Trim(Seq_Strings(I))
        Quality(I) = Trim(Qual_Strings(I))
    Next
    
' Save Records
'    w_align_length = AlignGrid2.ColS - 5
    w_number_seqs = AlignGrid2.Rows - 1
    Call Evaluate_Statistics
    
    gene_id = w_gene_id
    amplicon_number = w_max_amplicon_number
    amplicon_id = Get_Max_Amplicon(Data_aux2)
    Call Add_Amplicons(amplicon_id, gene_id, w_amplicon_name, amplicon_number, 0, 0, "In Silico")
'    amplicon_id = Get_AmpliconID(w_amplicon_name, Data_aux2)
    w_amplicon_id = amplicon_id
    Call Add_Alignments2(w_gene_id, w_number_seqs, w_align_version, w_align_parent_id, w_amplicon_id)
    Call Get_New_Align_ID
    Call Update_Alignments(w_align_length, w_align_core_length, w_align_core_left, w_align_core_right, w_align_1nt, w_align_2nt, w_align_3nt, w_align_4nt, w_align_5nt, w_align_6nt, w_core_1nt, w_core_2nt, w_core_3nt, w_core_4nt, w_core_5nt, w_core_6nt)
    
    J = 1
    For I = 1 To AlignGrid2.Rows - 1
        AlignGrid2.Row = I
        AlignGrid2.Col = 0
        w_align_seq_id = AlignGrid2.Text
        AlignGrid2.Col = 1
        w_seq_id_phrap = AlignGrid2.Text
        AlignGrid2.Col = 2
        w_align_order = I
        AlignGrid2.Col = 3
        w_pop_name = AlignGrid2.Text
        
        If w_seq_id_phrap = "0" Then
            integrity = Get_GeneID(Genename(I), Data_aux2)
            If integrity = 0 Then
                gene_id = Get_Max_Gene(Data_aux2)
                If gene_id > 0 Then
                    Call Add_Genes(gene_id, Genename(J), "External")
                End If
                w_gene_id = gene_id
            Else
                w_gene_id = integrity
            End If
'            w_pop_id = pop_id(j)
            pop_id_int = Get_Population_Name(w_pop_name, Data_aux2)
            w_pop_id = pop_id_int
            Call Add_Seq_Phrap("n", w_pop_id, w_gene_id, Sequence(I), Quality(I), "f")
            seq_ID_phrap = Get_Max_Seq_Phrap(Data_aux2)
            w_seq_id_phrap = seq_ID_phrap
            J = J + 1
        Else
            pop_id_int = Get_Population_Name(w_pop_name, Data_aux2)
            w_pop_id = pop_id_int
        End If
        
        Call Add_Align_Sequences(w_align_id, w_seq_id_phrap, w_align_order, w_gene_id, w_amplicon_id, w_pop_id, Sequence(I), Quality(I))
    Next
     
     changed_Grid = False
'   call cmdEndTask
    Screen.MousePointer = 0
    
End Sub

Private Sub cmdPerformTask()
    
    MousePointer = vbHourglass

    ' Start the progress bar at zero.
    pbTaskProgress.Value = pbTaskProgress.Min
    pbTaskProgress.Visible = True

    ' Enable the timer to start the long task.
    tmrTaskTimer.Enabled = True
End Sub


'Resize panel
Private Sub picStatus_Resize()

Const GAP = 30
Dim hgt As Single

    hgt = picStatus.Height - 2.5 * GAP

    ' Panel3 and time label.
    picPanel3.Move _
        picStatus.ScaleWidth - GAP - picPanel3.Width, _
        GAP, picPanel3.Width, hgt
    lblTime.Move 0, _
        (picPanel3.ScaleHeight - lblTime.Height) / 2, _
        picPanel3.ScaleWidth

    ' Panel2 and progress bar.
    picPanel2.Move _
        picPanel3.Left - GAP - picPanel2.Width, _
        GAP, picPanel2.Width, hgt
    pbTaskProgress.Move 0, 0, _
        picPanel2.ScaleWidth, picPanel2.ScaleHeight

End Sub


Private Sub tmrTaskTimer_Timer()
    ' Increase the ProgressBar's value.
    pbTaskProgress.Value = _
        pbTaskProgress.Value + 10

    ' If we're done, reenable the button.
    If pbTaskProgress.Value >= pbTaskProgress.Max _
    Then
        pbTaskProgress.Visible = False
        tmrTaskTimer.Enabled = False
        MousePointer = vbDefault
    End If
End Sub

Private Sub cmdShiftL_Click()

Dim I, J, K, L, m, n, O, P As Integer
Dim RowGrid As Integer
Dim diff As Integer
Dim Complement As String
Dim Complement2 As String
Dim w_qual As String
Dim Init_Pos As Integer
Dim End_Pos As Integer
Dim c3 As Integer
Dim c2 As Integer
Dim c1 As Integer

Screen.MousePointer = 11
AlignGrid2.Visible = False
    If AlignGrid2.ColSel > AlignGrid2.Col Then
        K = AlignGrid2.Col
        m = AlignGrid2.ColSel
        c1 = AlignGrid2.Col - 4
        c2 = AlignGrid2.ColSel - 4
    Else
        K = AlignGrid2.ColSel
        m = AlignGrid2.Col
        c1 = AlignGrid2.ColSel - 4
        c2 = AlignGrid2.Col - 4
    End If
    If AlignGrid2.RowSel > AlignGrid2.Row Then
        O = AlignGrid2.Row
        L = AlignGrid2.RowSel
    Else
        O = AlignGrid2.RowSel
        L = AlignGrid2.Row
    End If
    n = 0
    
    c3 = c2 - c1 + 1
    
    
For P = 0 To Tot_Cols
    ValueArray(P) = "-"
    ArrayColors(P) = 0 ' &H80000009
Next

For J = O To L
    AlignGrid2.Row = J
    For I = 0 To AlignGrid2.ColS - 1
        AlignGrid2.Col = I
        If I < K Then
            ValueArray(n) = AlignGrid2.TextMatrix(J, I)  ' AlignGrid2.Text
            ArrayColors(n) = AlignGrid2.CellBackColor
            n = n + 1
        End If
        If I > m Then
            ValueArray(n) = AlignGrid2.TextMatrix(J, I) 'AlignGrid2.Text
            ArrayColors(n) = AlignGrid2.CellBackColor
            n = n + 1
        End If
    Next
    For I = 0 To AlignGrid2.ColS - 1
        AlignGrid2.Col = I
        AlignGrid2.TextMatrix(J, I) = ValueArray(I) 'AlignGrid2.Text
        AlignGrid2.CellBackColor = ArrayColors(I)
    Next
    n = 0
    For P = 0 To Tot_Cols
        ValueArray(P) = "-"
        ArrayColors(P) = 0 ' &H80000009
    Next
    
'    Seq_Strings(j) = Seq_Strings(K + 1)
    diff = Abs(K - m) + 1
    Complement = Find_Dashes(diff)
    If K < m Then
        Seq_Strings(J) = Mid(Seq_Strings(J), 1, K - 5) & Mid(Seq_Strings(J), m - 3, Len(Seq_Strings(J))) & Complement
    Else
        Seq_Strings(J) = Mid(Seq_Strings(J), 1, m - 5) & Mid(Seq_Strings(J), K - 3, Len(Seq_Strings(J))) & Complement
    End If
    Complement2 = Find_DashesQ(diff)
    w_qual = Qual_Strings(J)
    Init_Pos = Find_Init_Pos(w_qual, c1) - 1
    w_qual = Qual_Strings(J)
    End_Pos = Find_End_Pos(w_qual, c2)
    If c1 > 1 Then
        w_qual = Mid(Qual_Strings(J), 1, Init_Pos) & Mid(Qual_Strings(J), End_Pos, Len(Qual_Strings(J)) - End_Pos + 1) & Complement2
        Qual_Strings(J) = w_qual
    Else
        w_qual = Mid(Qual_Strings(J), End_Pos) & Complement2
        Qual_Strings(J) = w_qual
    End If

Next


changed_Grid = True
SendKeys "{END}{RIGHT}", True

AlignGrid2.Visible = True
Screen.MousePointer = 0

End Sub

Private Sub cmdShiftL_MouseMove(Button As Integer, Shift As Integer, x As Single, y As Single)
    
'    If highlighted Then Exit Sub
'    highlighted = True
'    cmdShiftL.ForeColor = vbBlue
'    tmrCheckMouse.Enabled = True

End Sub

Private Sub Form_Load()

'* Author. Hector Sanchez Villeda
'* Institution. University of Missouri-Columbia
'* SNP Discovery Project
'* Version   : 1.0 (2005)
'* Copyright 2005 University of Missouri-Columbia.

Dim Start_Timer As Single
Dim Stop_Timer As Single
Dim Time_Used As Single
Dim I_Load As Integer

AlignGrid2.Visible = False
AlignGrid2.ColS = 6
AlignGrid2.Rows = 2
AlignGrid2.FixedCols = 5
AlignGrid2.RowHeight(0) = 225
AlignGrid2.ColWidth(0) = 1
AlignGrid2.ColWidth(1) = 1
AlignGrid2.ColWidth(2) = 1
AlignGrid2.ColWidth(3) = 1500
AlignGrid2.Row = 0
AlignGrid2.Col = 3
AlignGrid2.Text = "Line"
changed_Grid = False
cmdMoveRow.Value = True
cmdShiftL.Value = False
With pbTaskProgress
        .Visible = False
        .Min = 0
        .Max = 5000
End With

tmrTaskTimer.Interval = 100
tmrTaskTimer.Enabled = False
        
Screen.MousePointer = 11

Call Load_Label_Info
Start_Timer = Timer
Call Load_Grid_Info
Call Redraw_Grid_Info2
Call Fill_Polimorphic_Array
'Stop_Timer = Timer
'Time_Used = Stop_Timer - Start_Timer
'MsgBox ("Time to load Grid Data: " & Time_Used)
PopID = Get_PopulationID(Data_aux3, SeqidPhrap)
SendKeys "{END}{RIGHT}", True

AlignGrid2.Visible = True
cmdLoad.Enabled = False
form_used = False
Screen.MousePointer = 0

End Sub

Private Sub Form_MouseMove(Button As Integer, Shift As Integer, x As Single, y As Single)
    ' See if the shadow is visible.
'    If Not cmdShiftL.Visible Then
        ' The shadow is not visible.
        ' Display the shadow.
'        lblShadow.Visible = True

        ' Enable the timer.
        tmrCheckMouse.Enabled = True
'    End If

End Sub

Private Sub Form_Resize()
If Me.ScaleHeight > 1550 Then
'  Frame1.Height = Me.ScaleHeight - 300
  If Me.ScaleHeight > 3000 Then
    AlignGrid2.Height = Me.ScaleHeight - 1900 - CmdClose.Height
  End If
  cmdShiftL.Top = Me.ScaleHeight - 1200
  cmdMoveFrom.Top = Me.ScaleHeight - 1200
  cmdMoveTo.Top = Me.ScaleHeight - 1200
  cmdMoveRow.Top = Me.ScaleHeight - 1200
  cmdDelRow.Top = Me.ScaleHeight - 1200
  cmdDelColumn.Top = Me.ScaleHeight - 1200
  cmdInsert.Top = Me.ScaleHeight - 1200
  cmdSave.Top = Me.ScaleHeight - 1200
  CmdClose.Top = Me.ScaleHeight - 1200
  cmdInsColumn.Top = Me.ScaleHeight - 1200
  cmdFasta.Top = Me.ScaleHeight - 1200
  cmdPolimorphism.Top = Me.ScaleHeight - 1200
  cmdReverse.Top = Me.ScaleHeight - 1200
  cmdChangeB.Top = Me.ScaleHeight - 1200
  cmdNexus.Top = Me.ScaleHeight - 1200

End If

If Me.ScaleWidth > 1550 Then
'  Frame1.Width = Me.ScaleWidth - 300
  AlignGrid2.Width = Me.ScaleWidth - 600
  
End If

If Me.ScaleTop > 1550 Then
'    Frame1.Top = Me.ScaleTop - 300
    AlignGrid2.Top = Me.ScaleTop - 600
End If

End Sub


Private Sub Load_Label_Info()

Dim sql As String

    lblData4 = lblData4 & w_gene_name & " / "
    lblData4 = lblData4 & w_amplicon_name & "  "
    lblData1 = "AlignID: " & w_align_id & " Cross template gene"
    lblData1 = lblData1 & "position: "
    lblData1 = lblData1 & "number seqs: " & max_sequences & "  "
    lblData1 = lblData1 & "align length: " & w_max_positions & "  "
    lblData1 = lblData1 & "core length: "
    lblData2 = "alignment counts: "
    lblData3 = "core counts: "
    w_align_version = "0"
    w_seqplate_id = "0"
    w_plate_position = "0"
    w_number_seqs = max_sequences
'   w_amplicon_id = Data_aux2.Recordset.Fields(29)
    w_align_parent_id = "0"
    w_align_group = "A"
        

End Sub


Private Sub Load_Grid_Info()

Dim Proc_rows As Integer
Dim I As Integer
Dim Tot_Cols As Integer
Dim s As Integer
Dim linestr As String
Dim entry() As String
Dim J As Integer
Dim K As Integer
Dim BaseCode As Integer
Dim flag As Boolean
Dim lenstring As Integer

    Proc_rows = max_sequences
    For I = 1 To TotRows
        Seq_Strings(I) = New_Seq_Strings(I)
        Qual_Strings(I) = New_Qual_Strings(I)
    Next
    
    AlignGrid2.Rows = max_sequences + 1
    Tot_Cols = Len(Seq_Strings(1)) + 5
    AlignGrid2.Visible = False
    AlignGrid2.ColS = 4
    AlignGrid2.ColS = Tot_Cols
    AlignGrid2.Row = 0
    
    For K = 1 To Proc_rows
        AlignGrid2.Row = AlignGrid2.Row + 1
        linestr = Qual_Strings(K)
        AlignGrid2.Col = 5
        I = 1
        entry = Split(linestr, " ", , vbTextCompare)
        J = 0
        For I = 5 To Tot_Cols - 1
            AlignGrid2.Col = I
            AlignGrid2.Text = entry(J)
            If entry(J) = "" Then
                AlignGrid2.Text = "-"
            Else
                AlignGrid2.Text = entry(J)
            End If
            J = J + 1

'            BaseCode = Asc(Mid(Seq_Strings(K), J, 1))
''
'            If BaseCode <> 45 Then
'                Select Case BaseCode:
'                    'Case 45: '-
'                    '   AlignGrid2.CellBackColor = &H80000009
'                    Case 65, 97: 'A
'                        AlignGrid2.CellBackColor = &HC000&
'                    Case 84, 116: 'T
'                        AlignGrid2.CellBackColor = &HFF&
'                    Case 71, 103: 'G
'                        AlignGrid2.CellBackColor = &HFFFF&
'                    Case 67, 99: 'C
'                        AlignGrid2.CellBackColor = &HFF8080
'                    Case 78, 110: 'N
'                        AlignGrid2.CellBackColor = &HC0C0C0
'                    Case 63: '?
'                        AlignGrid2.CellBackColor = &HFF00FF
'                    Case Else
'                        AlignGrid2.CellBackColor = &HFF00FF '&H80000009
'                End Select
'            End If
        Next

        AlignGrid2.Col = 0
        AlignGrid2.Text = Grid_Ordered(K, 0) 'w_align_seq_id
        AlignGrid2.Col = 1
        AlignGrid2.Text = SeqID_PhrapW(K)  'w_seq_id_phrap
        AlignGrid2.Col = 2
        AlignGrid2.Text = K 'w_align_order
        AlignGrid2.Col = 3
        AlignGrid2.Text = Popname(K) 'PopDesc
        AlignGrid2.Col = 4
        w_phrap_type = "n"
'        If w_phrap_type = "c" Then
'            AlignGrid2.CellBackColor = &HFFFFC0
'        Else
'            If w_phrap_type = "f" Then
'                AlignGrid2.CellBackColor = &HC0FFC0
''            Else
''                AlignGrid2.CellBackColor = &HFF&
'            End If
'        End If
        AlignGrid2.Text = w_phrap_type
    Next

    AlignGrid2.Row = 0
    AlignGrid2.ColWidth(4) = 350
    AlignGrid2.Text = "dir"
'    For I = 5 To Tot_Cols - 1
'        If I < 1000 Then
'            AlignGrid2.ColWidth(I) = 350
'        Else
'            AlignGrid2.ColWidth(I) = 400
'        End If
'        AlignGrid2.Col = I
'        AlignGrid2.Text = I - 4
'    Next

'    For I = 1 To AlignGrid2.Rows - 1
'        AlignGrid2.RowHeight(I) = 165
'    Next

    w_max_positions = Tot_Cols - 5
    lblData1 = "AlignID: " & w_align_id & " Cross template gene"
    lblData1 = lblData1 & "position: "
    lblData1 = lblData1 & "number seqs: " & max_sequences & "  "
    lblData1 = lblData1 & "align length: " & w_max_positions & "  "
    lblData1 = lblData1 & "core length: "

    AlignGrid2.FixedCols = 5
    AlignGrid2.Visible = True

End Sub

Sub Get_GermplasmType()

Dim sql As String
Dim I As Integer

    Tot_Germplasm = 1
    sql = "select distinct(germplasm_type) "
    sql = sql & "From populations "
'    sql = sql & "WHERE germplasm_type is not null; "

    Data_aux2.ConnectionString = "Provider=Microsoft.Jet.OLEDB.4.0;Persist Security Info=False;Data Source=" & DBPATH & ";"
    Data_aux2.RecordSource = sql
    Data_aux2.Refresh
    
    If Not Data_aux2.Recordset.EOF And Not Data_aux2.Recordset.BOF Then
        Do
            If IsNull(Data_aux2.Recordset.Fields(0)) Then
                GermplasmType(Tot_Germplasm) = "NotReported"
            Else
                GermplasmType(Tot_Germplasm) = Data_aux2.Recordset.Fields(0)
            End If
            Tot_Germplasm = Tot_Germplasm + 1
            Data_aux2.Recordset.MoveNext
        Loop While Not Data_aux2.Recordset.BOF And Not Data_aux2.Recordset.EOF
    End If
    If Tot_Germplasm > 1 Then
        Tot_Germplasm = Tot_Germplasm - 1
    End If
    
End Sub


Sub Get_New_Align_ID()

Dim sql As String

    sql = "select align_id "
    sql = sql & "From alignments "
'    sql = sql & "WHERE seqplate_id = " & w_seqplate_id
'    sql = sql & " and plate_position = " & w_plate_position & " and "
    sql = sql & "WHERE gene_id = " & w_gene_id
    sql = sql & " and align_version = " & w_align_version
    sql = sql & " order by align_id asc"
'    sql = sql & " order by oid asc"
'    sql = sql & " and oid = " & w_align_id

    Data_aux2.ConnectionString = "Provider=Microsoft.Jet.OLEDB.4.0;Persist Security Info=False;Data Source=" & DBPATH & ";"
    Data_aux2.RecordSource = sql
    Data_aux2.Refresh
    
    If Not Data_aux2.Recordset.EOF And Not Data_aux2.Recordset.BOF Then
        Do
            w_align_id = Data_aux2.Recordset.Fields(0)
            Data_aux2.Recordset.MoveNext
        Loop While Not Data_aux2.Recordset.BOF And Not Data_aux2.Recordset.EOF
    End If
    
End Sub

Function Validate_Cells(Direction As String) As Boolean

Dim MoveTotal, BaseLong5, BaseLong3 As Long
Dim I, J As Integer

MoveTotal = Abs(ColFrom - (ColSelFrom + 1))
BaseLong5 = Abs(ColFrom - ColTo)
BaseLong3 = Abs((ColFrom + MoveTotal - 1) - ColTo)

If Direction = "R" Then
    If BaseLong3 < MoveTotal Then
        For J = RowFrom To RowSelFrom
            For I = ColTo To ColTo - (BaseLong3 - 1) Step -1
                If AlignGrid2.TextMatrix(J, I) = "-" Or AlignGrid2.TextMatrix(J, I) = "" Then
                    Validate_Cells = True
                Else
                    Validate_Cells = False
                    I = ColTo + (MoveTotal - 1) + 1
                    J = RowSelFrom + 1
                End If
            Next
        Next
    Else
        For J = RowFrom To RowSelFrom
            For I = ColTo To ColTo - (MoveTotal - 1) Step -1
                If AlignGrid2.TextMatrix(J, I) = "-" Or AlignGrid2.TextMatrix(J, I) = "" Then
                    Validate_Cells = True
                Else
                    Validate_Cells = False
                    I = ColTo - MoveTotal
                    J = RowSelFrom + 1
                End If
            Next
        Next
' validate characters in the middle
        For J = RowFrom To RowSelFrom
            For I = ColTo To ColFrom + MoveTotal Step -1
                If AlignGrid2.TextMatrix(J, I) = "-" Or AlignGrid2.TextMatrix(J, I) = "" Then
                    Validate_Cells = True
                Else
                    Validate_Cells = False
                    I = ColFrom - 1
                    J = RowSelFrom
                End If
            Next
       Next
    End If
Else
    If BaseLong5 > MoveTotal Then
        For J = RowFrom To RowSelFrom
            For I = ColTo To ColTo + (MoveTotal - 1)
                If AlignGrid2.TextMatrix(J, I) = "-" Or AlignGrid2.TextMatrix(J, I) = "" Then
                    Validate_Cells = True
                Else
                    Validate_Cells = False
                    I = ColTo + (MoveTotal - 1) + 1
                    J = RowSelFrom + 1
                End If
            Next
        Next
        For J = RowFrom To RowSelFrom
            For I = ColTo To ColFrom - 1
                If AlignGrid2.TextMatrix(J, I) = "-" Or AlignGrid2.TextMatrix(J, I) = "" Then
                    Validate_Cells = True
                Else
                    Validate_Cells = False
                    I = ColFrom
                    J = RowSelFrom
                End If
            Next
        Next
    Else
        For J = RowFrom To RowSelFrom
            For I = ColTo To ColTo + (BaseLong5 - 1)
                If AlignGrid2.TextMatrix(J, I) = "-" Or AlignGrid2.TextMatrix(J, I) = "" Then
                    Validate_Cells = True
                Else
                    Validate_Cells = False
                    I = ColTo + (BaseLong5 - 1) + 1
                    J = RowSelFrom + 1
                End If
            Next
        Next

    End If
End If

End Function

Private Sub OptDisable_Click()

    EnableControls False, _
        cmdDelColumn, cmdDelRow, cmdInsColumn, cmdInsert, cmdMoveFrom, cmdMoveRow, cmdMoveTo, cmdShiftL, cmdSave

End Sub

Private Sub OptEnable_Click()

    EnableControls True, _
        cmdDelColumn, cmdDelRow, cmdInsColumn, cmdInsert, cmdMoveFrom, cmdMoveRow, cmdMoveTo, cmdShiftL, cmdSave

End Sub

Private Sub tmrCheckMouse_Timer()

Static old_txt As String
Dim txt As String

    txt = Format$(Now, "hh:mm:ss")
    If txt = old_txt Then Exit Sub

    lblTime.Caption = txt
    old_txt = txt
    
End Sub

Sub EnableControls(ByVal make_enabled As Boolean, ParamArray objs() As Variant)
Dim obj As Variant

    For Each obj In objs
        obj.Enabled = make_enabled
    Next obj
    
End Sub

Sub Evaluate_Statistics()

Dim CounterA As Integer 'Adenine
Dim CounterG As Integer 'Guanine
Dim CounterC As Integer 'Citosine
Dim CounterT As Integer 'Tiamine
Dim CounterN As Integer 'None
Dim CounterD As Integer 'Dash
Dim CounterQ As Integer 'Question mark
Dim BaseCode As OLE_COLOR
Dim TotalBase As Integer
Dim I As Integer
Dim J As Integer
Dim K As Integer
Dim Base As String * 1
Dim w_core_length, w_core_left, w_core_right, w_tot_length As Integer
Dim SW_Core As Boolean


    TotalBase = AlignGrid2.Rows - 1
    For I = 1 To AlignGrid2.ColS - 5
        'AlignGrid2.Col = i
        CounterA = 0
        CounterG = 0
        CounterC = 0
        CounterT = 0
        CounterN = 0
        CounterD = 0
        CounterQ = 0
        Polimorphic_W(I) = 0
        K = 0
        For J = 1 To AlignGrid2.Rows - 1
'            AlignGrid2.Row = j
'            BaseCode = AlignGrid2.CellBackColor
            Base = Mid(Seq_Strings(J), I, 1)
'            Select Case BaseCode:
'                Case &H80000009: '-
'                    CounterD = CounterD + 1
'                Case &HC000&: 'A   65
'                    CounterA = CounterA + 1
'                Case &HFFFF&: 'G
'                    CounterG = CounterG + 1
'                Case &HFF8080: 'C  67
'                    CounterC = CounterC + 1
'                Case &HFF&: 'T    84
'                    CounterT = CounterT + 1
'                Case &HC0C0C0: 'N   78
'                    CounterN = CounterN + 1
'                Case &HFF00FF: '?   63
'                    CounterQ = CounterQ + 1
'                Case Else  '?
'                    CounterQ = CounterQ + 1
'            End Select
            Select Case Base:
                Case "-": '-
                    CounterD = CounterD + 1
                Case "A", "a": 'A   65 &HC000&
                    CounterA = CounterA + 1
                Case "G", "g": 'G &HFFFF&
                    CounterG = CounterG + 1
                Case "C", "c": 'C  67 &HFF8080
                    CounterC = CounterC + 1
                Case "T", "t": 'T    84 &HFF&
                    CounterT = CounterT + 1
                Case "N", "n": 'N   78 &HC0C0C0
                    CounterN = CounterN + 1
                Case "?": '?   63 &HFF00FF
                    CounterQ = CounterQ + 1
                Case Else  '?
                    CounterQ = CounterQ + 1
            End Select
        
        Next
' Total counter
        K = K + 1
        TotalD(K, I) = CounterD
        TotalA(K, I) = CounterA
        TotalG(K, I) = CounterG
        TotalC(K, I) = CounterC
        TotalT(K, I) = CounterT
        TotalN(K, I) = CounterN
        TotalQ(K, I) = CounterQ
    Next
    
' Find starting of Core according to consensus
    SW_Core = False
    w_core_left = 0
    w_core_length = 0
    w_core_right = 0
    K = 1
    For I = 1 To 6
        Summary_Seq(I) = 0
        Summary_Core(I) = 0
    Next
    
    
    For I = 1 To AlignGrid2.ColS - 5
' Sumarize information about alignments length
        Call Summary_Alignments(K, I)
        Num_seqs = AlignGrid2.Rows - 1
        add_bases = TotalT(K, I) + TotalA(K, I) + TotalG(K, I) + TotalC(K, I)
        If (add_bases = Num_seqs And SW_Core = False) Then
            Call Summary_Core_Length(K, I)
            w_core_left = I
            SW_Core = True
        Else
            If (add_bases = Num_seqs And SW_Core = True) Then
'                Call Summary_Core_Length(k, I)
                If w_core_right > 3 Then
                    w_core_right = I - 3
                End If
            End If
        End If
    Next
    
    
    For I = AlignGrid2.ColS - 5 To 1 Step -1
' Sumarize information about alignments length
                
    '    Call Summary_Alignments(k, I)
        add_bases = TotalT(K, I) + TotalA(K, I) + TotalG(K, I) + TotalC(K, I)
        If (add_bases = Num_seqs) Then
'            Call Summary_Core_Length(k, I)
            w_core_right = I
            I = 1
        End If
    Next
    
    
    
    
'    For I = 1 To AlignGrid2.ColS - 5
'' Sumarize information about alignments length
'        Call Summary_Alignments(k, I)
'        If ((TotalT(k, I) = AlignGrid2.Rows - 1) Or _
'            (TotalA(k, I) = AlignGrid2.Rows - 1) Or _
'            (TotalG(k, I) = AlignGrid2.Rows - 1) Or _
'            (TotalC(k, I) = AlignGrid2.Rows - 1)) And _
'            SW_Core = False Then
'            Call Summary_Core_Length(k, I)
'            If w_core_left > 3 Then 'It does not accept negative values
'                w_core_left = I - 3
'            End If
'            If w_core_right > 3 Then 'It does not accept negative values
'                w_core_right = I - 3
'            End If
'            SW_Core = True
'        Else
'            If ((TotalT(k, I) = AlignGrid2.Rows - 1) Or _
'                (TotalA(k, I) = AlignGrid2.Rows - 1) Or _
'                (TotalG(k, I) = AlignGrid2.Rows - 1) Or _
'                (TotalC(k, I) = AlignGrid2.Rows - 1)) And _
'                SW_Core = True Then
'                If w_core_right > 3 Then
'                    w_core_right = I - 3
'                End If
'            End If
'        End If
'    Next
    
    For I = w_core_left To w_core_right - 1
        Call Summary_Core_Length(K, I)
    Next
    w_core_length = w_core_right - w_core_left + 1
    w_align_core_left = w_core_left
    w_align_core_right = w_core_right
    w_align_core_length = w_core_length
    w_tot_length = AlignGrid2.ColS - 5
    w_align_length = w_tot_length
    w_align_1nt = Summary_Seq(1)
    w_align_2nt = Summary_Seq(2)
    w_align_3nt = Summary_Seq(3)
    w_align_4nt = Summary_Seq(4)
    w_align_5nt = Summary_Seq(5)
    w_align_6nt = Summary_Seq(6)
    w_core_1nt = Summary_Core(1)
    w_core_2nt = Summary_Core(2)
    w_core_3nt = Summary_Core(3)
    w_core_4nt = Summary_Core(4)
    w_core_5nt = Summary_Core(5)
    w_core_6nt = Summary_Core(6)

End Sub


Sub Summary_Alignments(K As Integer, I As Integer)

If TotalT(K, I) > 0 Then
    If TotalA(K, I) > 0 Then
        If TotalG(K, I) > 0 Then
            If TotalC(K, I) > 0 Then
                If TotalD(K, I) > 0 Then
                    If TotalN(K, I) > 0 Then
                        If TotalQ(K, I) > 0 Then
'                            MsgBox ("Please check the sequences, something is wrong")
                            Summary_Seq(6) = Summary_Seq(6) + 1
                        Else
                            Summary_Seq(6) = Summary_Seq(6) + 1
                        End If
                    Else
                        If TotalQ(K, I) > 0 Then
                            Summary_Seq(6) = Summary_Seq(6) + 1
                        Else
                            Summary_Seq(5) = Summary_Seq(5) + 1
                        End If
                    End If
                Else
                    If TotalN(K, I) > 0 Then
                        If TotalQ(K, I) > 0 Then
                            Summary_Seq(6) = Summary_Seq(6) + 1
                        Else
                            Summary_Seq(5) = Summary_Seq(5) + 1
                        End If
                    Else
                        If TotalQ(K, I) > 0 Then
                            Summary_Seq(5) = Summary_Seq(5) + 1
                        Else
                            Summary_Seq(4) = Summary_Seq(4) + 1
                        End If
                    End If
                End If
            Else
                If TotalD(K, I) > 0 Then
                    If TotalN(K, I) > 0 Then
                        If TotalQ(K, I) > 0 Then
                            Summary_Seq(6) = Summary_Seq(6) + 1
                        Else
                            Summary_Seq(5) = Summary_Seq(5) + 1
                        End If
                    Else
                        If TotalQ(K, I) > 0 Then
                            Summary_Seq(5) = Summary_Seq(5) + 1
                        Else
                            Summary_Seq(4) = Summary_Seq(4) + 1
                        End If
                    End If
                Else
                    If TotalN(K, I) > 0 Then
                        If TotalQ(K, I) > 0 Then
                            Summary_Seq(5) = Summary_Seq(5) + 1
                        Else
                            Summary_Seq(4) = Summary_Seq(4) + 1
                        End If
                    Else
                        If TotalQ(K, I) > 0 Then
                            Summary_Seq(4) = Summary_Seq(4) + 1
                        Else
                            Summary_Seq(3) = Summary_Seq(3) + 1
                        End If
                    End If
                End If
            End If
        Else
            If TotalC(K, I) > 0 Then
                If TotalD(K, I) > 0 Then
                    If TotalN(K, I) > 0 Then
                        If TotalQ(K, I) > 0 Then
                            Summary_Seq(6) = Summary_Seq(6) + 1
                        Else
                            Summary_Seq(5) = Summary_Seq(5) + 1
                        End If
                    Else
                        If TotalQ(K, I) > 0 Then
                            Summary_Seq(5) = Summary_Seq(5) + 1
                        Else
                            Summary_Seq(4) = Summary_Seq(4) + 1
                        End If
                    End If
                Else
                    If TotalN(K, I) > 0 Then
                        If TotalQ(K, I) > 0 Then
                            Summary_Seq(5) = Summary_Seq(5) + 1
                        Else
                            Summary_Seq(4) = Summary_Seq(4) + 1
                        End If
                    Else
                        If TotalQ(K, I) > 0 Then
                            Summary_Seq(4) = Summary_Seq(4) + 1
                        Else
                            Summary_Seq(3) = Summary_Seq(3) + 1
                        End If
                    End If
                End If
            Else
                If TotalD(K, I) > 0 Then
                    If TotalN(K, I) > 0 Then
                        If TotalQ(K, I) > 0 Then
                            Summary_Seq(5) = Summary_Seq(5) + 1
                        Else
                            Summary_Seq(4) = Summary_Seq(4) + 1
                        End If
                    Else
                        If TotalQ(K, I) > 0 Then
                            Summary_Seq(4) = Summary_Seq(4) + 1
                        Else
                            Summary_Seq(3) = Summary_Seq(3) + 1
                        End If
                    End If
                Else
                    If TotalN(K, I) > 0 Then
                        If TotalQ(K, I) > 0 Then
                            Summary_Seq(4) = Summary_Seq(4) + 1
                        Else
                            Summary_Seq(3) = Summary_Seq(3) + 1
                        End If
                    Else
                        If TotalQ(K, I) > 0 Then
                            Summary_Seq(3) = Summary_Seq(3) + 1
                        Else
                            Summary_Seq(2) = Summary_Seq(2) + 1
                        End If
                    End If
                End If
            End If
        End If
    Else
        If TotalG(K, I) > 0 Then
            If TotalC(K, I) > 0 Then
                If TotalD(K, I) > 0 Then
                    If TotalN(K, I) > 0 Then
                        If TotalQ(K, I) > 0 Then
                            Summary_Seq(6) = Summary_Seq(6) + 1
                        Else
                            Summary_Seq(5) = Summary_Seq(5) + 1
                        End If
                    Else
                        If TotalQ(K, I) > 0 Then
                            Summary_Seq(5) = Summary_Seq(5) + 1
                        Else
                            Summary_Seq(4) = Summary_Seq(4) + 1
                        End If
                    End If
                Else
                    If TotalN(K, I) > 0 Then
                        If TotalQ(K, I) > 0 Then
                            Summary_Seq(5) = Summary_Seq(5) + 1
                        Else
                            Summary_Seq(4) = Summary_Seq(4) + 1
                        End If
                    Else
                        If TotalQ(K, I) > 0 Then
                            Summary_Seq(4) = Summary_Seq(4) + 1
                        Else
                            Summary_Seq(3) = Summary_Seq(3) + 1
                        End If
                    End If
                End If
            Else
                If TotalD(K, I) > 0 Then
                    If TotalN(K, I) > 0 Then
                        If TotalQ(K, I) > 0 Then
                            Summary_Seq(5) = Summary_Seq(5) + 1
                        Else
                            Summary_Seq(4) = Summary_Seq(4) + 1
                        End If
                    Else
                        If TotalQ(K, I) > 0 Then
                            Summary_Seq(4) = Summary_Seq(4) + 1
                        Else
                            Summary_Seq(3) = Summary_Seq(3) + 1
                        End If
                    End If
                Else
                    If TotalN(K, I) > 0 Then
                        If TotalQ(K, I) > 0 Then
                            Summary_Seq(4) = Summary_Seq(4) + 1
                        Else
                            Summary_Seq(3) = Summary_Seq(3) + 1
                        End If
                    Else
                        If TotalQ(K, I) > 0 Then
                            Summary_Seq(3) = Summary_Seq(3) + 1
                        Else
                            Summary_Seq(2) = Summary_Seq(2) + 1
                        End If
                    End If
                End If
            End If
        Else
            If TotalC(K, I) > 0 Then
                If TotalD(K, I) > 0 Then
                    If TotalN(K, I) > 0 Then
                        If TotalQ(K, I) > 0 Then
                            Summary_Seq(5) = Summary_Seq(5) + 1
                        Else
                            Summary_Seq(4) = Summary_Seq(4) + 1
                        End If
                    Else
                        If TotalQ(K, I) > 0 Then
                            Summary_Seq(4) = Summary_Seq(4) + 1
                        Else
                            Summary_Seq(3) = Summary_Seq(3) + 1
                        End If
                    End If
                Else
                    If TotalN(K, I) > 0 Then
                        If TotalQ(K, I) > 0 Then
                            Summary_Seq(4) = Summary_Seq(4) + 1
                        Else
                            Summary_Seq(3) = Summary_Seq(3) + 1
                        End If
                    Else
                        If TotalQ(K, I) > 0 Then
                            Summary_Seq(3) = Summary_Seq(3) + 1
                        Else
                            Summary_Seq(2) = Summary_Seq(2) + 1
                        End If
                    End If
                End If
            Else
                If TotalD(K, I) > 0 Then
                    If TotalN(K, I) > 0 Then
                        If TotalQ(K, I) > 0 Then
                            Summary_Seq(4) = Summary_Seq(4) + 1
                        Else
                            Summary_Seq(3) = Summary_Seq(3) + 1
                        End If
                    Else
                        If TotalQ(K, I) > 0 Then
                            Summary_Seq(3) = Summary_Seq(3) + 1
                        Else
                            Summary_Seq(2) = Summary_Seq(2) + 1
                        End If
                    End If
                Else
                    If TotalN(K, I) > 0 Then
                        If TotalQ(K, I) > 0 Then
                            Summary_Seq(3) = Summary_Seq(3) + 1
                        Else
                            Summary_Seq(2) = Summary_Seq(2) + 1
                        End If
                    Else
                        If TotalQ(K, I) > 0 Then
                            Summary_Seq(2) = Summary_Seq(2) + 1
                        Else
                            Summary_Seq(1) = Summary_Seq(1) + 1
                        End If
                    End If
                End If
            End If
        End If
    End If
Else
    If TotalA(K, I) > 0 Then
        If TotalG(K, I) > 0 Then
            If TotalC(K, I) > 0 Then
                If TotalD(K, I) > 0 Then
                    If TotalN(K, I) > 0 Then
                        If TotalQ(K, I) > 0 Then
                            Summary_Seq(6) = Summary_Seq(6) + 1
                        Else
                            Summary_Seq(5) = Summary_Seq(5) + 1
                        End If
                    Else
                        If TotalQ(K, I) > 0 Then
                            Summary_Seq(5) = Summary_Seq(5) + 1
                        Else
                            Summary_Seq(4) = Summary_Seq(4) + 1
                        End If
                    End If
                Else
                    If TotalN(K, I) > 0 Then
                        If TotalQ(K, I) > 0 Then
                            Summary_Seq(5) = Summary_Seq(5) + 1
                        Else
                            Summary_Seq(4) = Summary_Seq(4) + 1
                        End If
                    Else
                        If TotalQ(K, I) > 0 Then
                            Summary_Seq(4) = Summary_Seq(4) + 1
                        Else
                            Summary_Seq(3) = Summary_Seq(3) + 1
                        End If
                    End If
                End If
            Else
                If TotalD(K, I) > 0 Then
                    If TotalN(K, I) > 0 Then
                        If TotalQ(K, I) > 0 Then
                            Summary_Seq(5) = Summary_Seq(5) + 1
                        Else
                            Summary_Seq(4) = Summary_Seq(4) + 1
                        End If
                    Else
                        If TotalQ(K, I) > 0 Then
                            Summary_Seq(4) = Summary_Seq(4) + 1
                        Else
                            Summary_Seq(3) = Summary_Seq(3) + 1
                        End If
                    End If
                Else
                    If TotalN(K, I) > 0 Then
                        If TotalQ(K, I) > 0 Then
                            Summary_Seq(4) = Summary_Seq(4) + 1
                        Else
                            Summary_Seq(3) = Summary_Seq(3) + 1
                        End If
                    Else
                        If TotalQ(K, I) > 0 Then
                            Summary_Seq(3) = Summary_Seq(3) + 1
                        Else
                            Summary_Seq(2) = Summary_Seq(2) + 1
                        End If
                    End If
                End If
            End If
        Else
            If TotalC(K, I) > 0 Then
                If TotalD(K, I) > 0 Then
                    If TotalN(K, I) > 0 Then
                        If TotalQ(K, I) > 0 Then
                            Summary_Seq(5) = Summary_Seq(5) + 1
                        Else
                            Summary_Seq(4) = Summary_Seq(4) + 1
                        End If
                    Else
                        If TotalQ(K, I) > 0 Then
                            Summary_Seq(4) = Summary_Seq(4) + 1
                        Else
                            Summary_Seq(3) = Summary_Seq(3) + 1
                        End If
                    End If
                Else
                    If TotalN(K, I) > 0 Then
                        If TotalQ(K, I) > 0 Then
                            Summary_Seq(4) = Summary_Seq(4) + 1
                        Else
                            Summary_Seq(3) = Summary_Seq(3) + 1
                        End If
                    Else
                        If TotalQ(K, I) > 0 Then
                            Summary_Seq(3) = Summary_Seq(3) + 1
                        Else
                            Summary_Seq(2) = Summary_Seq(2) + 1
                        End If
                    End If
                End If
            Else
                If TotalD(K, I) > 0 Then
                    If TotalN(K, I) > 0 Then
                        If TotalQ(K, I) > 0 Then
                            Summary_Seq(4) = Summary_Seq(4) + 1
                        Else
                            Summary_Seq(3) = Summary_Seq(3) + 1
                        End If
                    Else
                        If TotalQ(K, I) > 0 Then
                            Summary_Seq(3) = Summary_Seq(3) + 1
                        Else
                            Summary_Seq(2) = Summary_Seq(2) + 1
                        End If
                    End If
                Else
                    If TotalN(K, I) > 0 Then
                        If TotalQ(K, I) > 0 Then
                            Summary_Seq(3) = Summary_Seq(3) + 1
                        Else
                            Summary_Seq(2) = Summary_Seq(2) + 1
                        End If
                    Else
                        If TotalQ(K, I) > 0 Then
                            Summary_Seq(2) = Summary_Seq(2) + 1
                        Else
                            Summary_Seq(1) = Summary_Seq(1) + 1
                        End If
                    End If
                End If
            End If
        End If
    Else
        If TotalG(K, I) > 0 Then
            If TotalC(K, I) > 0 Then
                If TotalD(K, I) > 0 Then
                    If TotalN(K, I) > 0 Then
                        If TotalQ(K, I) > 0 Then
                            Summary_Seq(5) = Summary_Seq(5) + 1
                        Else
                            Summary_Seq(4) = Summary_Seq(4) + 1
                        End If
                    Else
                        If TotalQ(K, I) > 0 Then
                            Summary_Seq(4) = Summary_Seq(4) + 1
                        Else
                            Summary_Seq(3) = Summary_Seq(3) + 1
                        End If
                    End If
                Else
                    If TotalN(K, I) > 0 Then
                        If TotalQ(K, I) > 0 Then
                            Summary_Seq(4) = Summary_Seq(4) + 1
                        Else
                            Summary_Seq(3) = Summary_Seq(3) + 1
                        End If
                    Else
                        If TotalQ(K, I) > 0 Then
                            Summary_Seq(3) = Summary_Seq(3) + 1
                        Else
                            Summary_Seq(2) = Summary_Seq(2) + 1
                        End If
                    End If
                End If
            Else
                If TotalD(K, I) > 0 Then
                    If TotalN(K, I) > 0 Then
                        If TotalQ(K, I) > 0 Then
                            Summary_Seq(4) = Summary_Seq(4) + 1
                        Else
                            Summary_Seq(3) = Summary_Seq(3) + 1
                        End If
                    Else
                        If TotalQ(K, I) > 0 Then
                            Summary_Seq(3) = Summary_Seq(3) + 1
                        Else
                            Summary_Seq(2) = Summary_Seq(2) + 1
                        End If
                    End If
                Else
                    If TotalN(K, I) > 0 Then
                        If TotalQ(K, I) > 0 Then
                            Summary_Seq(3) = Summary_Seq(3) + 1
                        Else
                            Summary_Seq(2) = Summary_Seq(2) + 1
                        End If
                    Else
                        If TotalQ(K, I) > 0 Then
                            Summary_Seq(2) = Summary_Seq(2) + 1
                        Else
                            Summary_Seq(1) = Summary_Seq(1) + 1
                        End If
                    End If
                End If
            End If
        Else
            If TotalC(K, I) > 0 Then
                If TotalD(K, I) > 0 Then
                    If TotalN(K, I) > 0 Then
                        If TotalQ(K, I) > 0 Then
                            Summary_Seq(4) = Summary_Seq(4) + 1
                        Else
                            Summary_Seq(3) = Summary_Seq(3) + 1
                        End If
                    Else
                        If TotalQ(K, I) > 0 Then
                            Summary_Seq(3) = Summary_Seq(3) + 1
                        Else
                            Summary_Seq(2) = Summary_Seq(2) + 1
                        End If
                    End If
                Else
                    If TotalN(K, I) > 0 Then
                        If TotalQ(K, I) > 0 Then
                            Summary_Seq(3) = Summary_Seq(3) + 1
                        Else
                            Summary_Seq(2) = Summary_Seq(2) + 1
                        End If
                    Else
                        If TotalQ(K, I) > 0 Then
                            Summary_Seq(2) = Summary_Seq(2) + 1
                        Else
                            Summary_Seq(1) = Summary_Seq(1) + 1
                        End If
                    End If
                End If
            Else
                If TotalD(K, I) > 0 Then
                    If TotalN(K, I) > 0 Then
                        If TotalQ(K, I) > 0 Then
                            Summary_Seq(3) = Summary_Seq(3) + 1
                        Else
                            Summary_Seq(2) = Summary_Seq(2) + 1
                        End If
                    Else
                        If TotalQ(K, I) > 0 Then
                            Summary_Seq(2) = Summary_Seq(2) + 1
                        Else
                            Summary_Seq(1) = Summary_Seq(1) + 1
                        End If
                    End If
                Else
                    If TotalN(K, I) > 0 Then
                        If TotalQ(K, I) > 0 Then
                            Summary_Seq(2) = Summary_Seq(2) + 1
                        Else
                            Summary_Seq(1) = Summary_Seq(1) + 1
                        End If
                    Else
                        If TotalQ(K, I) > 0 Then
                            Summary_Seq(1) = Summary_Seq(1) + 1
                        End If
                    End If
                End If
            End If
        End If
    End If
End If

End Sub


Sub Summary_Core_Length(K As Integer, I As Integer)

If TotalT(K, I) > 0 Then
    If TotalA(K, I) > 0 Then
        If TotalG(K, I) > 0 Then
            If TotalC(K, I) > 0 Then
                If TotalD(K, I) > 0 Then
                    If TotalN(K, I) > 0 Then
                        If TotalQ(K, I) > 0 Then
                            MsgBox ("Please check the sequences, something is wrong")
                        Else
                            Summary_Core(6) = Summary_Core(6) + 1
                        End If
                    Else
                        If TotalQ(K, I) > 0 Then
                            Summary_Core(6) = Summary_Core(6) + 1
                        Else
                            Summary_Core(5) = Summary_Core(5) + 1
                        End If
                    End If
                Else
                    If TotalN(K, I) > 0 Then
                        If TotalQ(K, I) > 0 Then
                            Summary_Core(6) = Summary_Core(6) + 1
                        Else
                            Summary_Core(5) = Summary_Core(5) + 1
                        End If
                    Else
                        If TotalQ(K, I) > 0 Then
                            Summary_Core(5) = Summary_Core(5) + 1
                        Else
                            Summary_Core(4) = Summary_Core(4) + 1
                        End If
                    End If
                End If
            Else
                If TotalD(K, I) > 0 Then
                    If TotalN(K, I) > 0 Then
                        If TotalQ(K, I) > 0 Then
                            Summary_Core(6) = Summary_Core(6) + 1
                        Else
                            Summary_Core(5) = Summary_Core(5) + 1
                        End If
                    Else
                        If TotalQ(K, I) > 0 Then
                            Summary_Core(5) = Summary_Core(5) + 1
                        Else
                            Summary_Core(4) = Summary_Core(4) + 1
                        End If
                    End If
                Else
                    If TotalN(K, I) > 0 Then
                        If TotalQ(K, I) > 0 Then
                            Summary_Core(5) = Summary_Core(5) + 1
                        Else
                            Summary_Core(4) = Summary_Core(4) + 1
                        End If
                    Else
                        If TotalQ(K, I) > 0 Then
                            Summary_Core(4) = Summary_Core(4) + 1
                        Else
                            Summary_Core(3) = Summary_Core(3) + 1
                        End If
                    End If
                End If
            End If
        Else
            If TotalC(K, I) > 0 Then
                If TotalD(K, I) > 0 Then
                    If TotalN(K, I) > 0 Then
                        If TotalQ(K, I) > 0 Then
                            Summary_Core(6) = Summary_Core(6) + 1
                        Else
                            Summary_Core(5) = Summary_Core(5) + 1
                        End If
                    Else
                        If TotalQ(K, I) > 0 Then
                            Summary_Core(5) = Summary_Core(5) + 1
                        Else
                            Summary_Core(4) = Summary_Core(4) + 1
                        End If
                    End If
                Else
                    If TotalN(K, I) > 0 Then
                        If TotalQ(K, I) > 0 Then
                            Summary_Core(5) = Summary_Core(5) + 1
                        Else
                            Summary_Core(4) = Summary_Core(4) + 1
                        End If
                    Else
                        If TotalQ(K, I) > 0 Then
                            Summary_Core(4) = Summary_Core(4) + 1
                        Else
                            Summary_Core(3) = Summary_Core(3) + 1
                        End If
                    End If
                End If
            Else
                If TotalD(K, I) > 0 Then
                    If TotalN(K, I) > 0 Then
                        If TotalQ(K, I) > 0 Then
                            Summary_Core(5) = Summary_Core(5) + 1
                        Else
                            Summary_Core(4) = Summary_Core(4) + 1
                        End If
                    Else
                        If TotalQ(K, I) > 0 Then
                            Summary_Core(4) = Summary_Core(4) + 1
                        Else
                            Summary_Core(3) = Summary_Core(3) + 1
                        End If
                    End If
                Else
                    If TotalN(K, I) > 0 Then
                        If TotalQ(K, I) > 0 Then
                            Summary_Core(4) = Summary_Core(4) + 1
                        Else
                            Summary_Core(3) = Summary_Core(3) + 1
                        End If
                    Else
                        If TotalQ(K, I) > 0 Then
                            Summary_Core(3) = Summary_Core(3) + 1
                        Else
                            Summary_Core(2) = Summary_Core(2) + 1
                        End If
                    End If
                End If
            End If
        End If
    Else
        If TotalG(K, I) > 0 Then
            If TotalC(K, I) > 0 Then
                If TotalD(K, I) > 0 Then
                    If TotalN(K, I) > 0 Then
                        If TotalQ(K, I) > 0 Then
                            Summary_Core(6) = Summary_Core(6) + 1
                        Else
                            Summary_Core(5) = Summary_Core(5) + 1
                        End If
                    Else
                        If TotalQ(K, I) > 0 Then
                            Summary_Core(5) = Summary_Core(5) + 1
                        Else
                            Summary_Core(4) = Summary_Core(4) + 1
                        End If
                    End If
                Else
                    If TotalN(K, I) > 0 Then
                        If TotalQ(K, I) > 0 Then
                            Summary_Core(5) = Summary_Core(5) + 1
                        Else
                            Summary_Core(4) = Summary_Core(4) + 1
                        End If
                    Else
                        If TotalQ(K, I) > 0 Then
                            Summary_Core(4) = Summary_Core(4) + 1
                        Else
                            Summary_Core(3) = Summary_Core(3) + 1
                        End If
                    End If
                End If
            Else
                If TotalD(K, I) > 0 Then
                    If TotalN(K, I) > 0 Then
                        If TotalQ(K, I) > 0 Then
                            Summary_Core(5) = Summary_Core(5) + 1
                        Else
                            Summary_Core(4) = Summary_Core(4) + 1
                        End If
                    Else
                        If TotalQ(K, I) > 0 Then
                            Summary_Core(4) = Summary_Core(4) + 1
                        Else
                            Summary_Core(3) = Summary_Core(3) + 1
                        End If
                    End If
                Else
                    If TotalN(K, I) > 0 Then
                        If TotalQ(K, I) > 0 Then
                            Summary_Core(4) = Summary_Core(4) + 1
                        Else
                            Summary_Core(3) = Summary_Core(3) + 1
                        End If
                    Else
                        If TotalQ(K, I) > 0 Then
                            Summary_Core(3) = Summary_Core(3) + 1
                        Else
                            Summary_Core(2) = Summary_Core(2) + 1
                        End If
                    End If
                End If
            End If
        Else
            If TotalC(K, I) > 0 Then
                If TotalD(K, I) > 0 Then
                    If TotalN(K, I) > 0 Then
                        If TotalQ(K, I) > 0 Then
                            Summary_Core(5) = Summary_Core(5) + 1
                        Else
                            Summary_Core(4) = Summary_Core(4) + 1
                        End If
                    Else
                        If TotalQ(K, I) > 0 Then
                            Summary_Core(4) = Summary_Core(4) + 1
                        Else
                            Summary_Core(3) = Summary_Core(3) + 1
                        End If
                    End If
                Else
                    If TotalN(K, I) > 0 Then
                        If TotalQ(K, I) > 0 Then
                            Summary_Core(4) = Summary_Core(4) + 1
                        Else
                            Summary_Core(3) = Summary_Core(3) + 1
                        End If
                    Else
                        If TotalQ(K, I) > 0 Then
                            Summary_Core(3) = Summary_Core(3) + 1
                        Else
                            Summary_Core(2) = Summary_Core(2) + 1
                        End If
                    End If
                End If
            Else
                If TotalD(K, I) > 0 Then
                    If TotalN(K, I) > 0 Then
                        If TotalQ(K, I) > 0 Then
                            Summary_Core(4) = Summary_Core(4) + 1
                        Else
                            Summary_Core(3) = Summary_Core(3) + 1
                        End If
                    Else
                        If TotalQ(K, I) > 0 Then
                            Summary_Core(3) = Summary_Core(3) + 1
                        Else
                            Summary_Core(2) = Summary_Core(2) + 1
                        End If
                    End If
                Else
                    If TotalN(K, I) > 0 Then
                        If TotalQ(K, I) > 0 Then
                            Summary_Core(3) = Summary_Core(3) + 1
                        Else
                            Summary_Core(2) = Summary_Core(2) + 1
                        End If
                    Else
                        If TotalQ(K, I) > 0 Then
                            Summary_Core(2) = Summary_Core(2) + 1
                        Else
                            Summary_Core(1) = Summary_Core(1) + 1
                        End If
                    End If
                End If
            End If
        End If
    End If
Else
    If TotalA(K, I) > 0 Then
        If TotalG(K, I) > 0 Then
            If TotalC(K, I) > 0 Then
                If TotalD(K, I) > 0 Then
                    If TotalN(K, I) > 0 Then
                        If TotalQ(K, I) > 0 Then
                            Summary_Core(6) = Summary_Core(6) + 1
                        Else
                            Summary_Core(5) = Summary_Core(5) + 1
                        End If
                    Else
                        If TotalQ(K, I) > 0 Then
                            Summary_Core(5) = Summary_Core(5) + 1
                        Else
                            Summary_Core(4) = Summary_Core(4) + 1
                        End If
                    End If
                Else
                    If TotalN(K, I) > 0 Then
                        If TotalQ(K, I) > 0 Then
                            Summary_Core(5) = Summary_Core(5) + 1
                        Else
                            Summary_Core(4) = Summary_Core(4) + 1
                        End If
                    Else
                        If TotalQ(K, I) > 0 Then
                            Summary_Core(4) = Summary_Core(4) + 1
                        Else
                            Summary_Core(3) = Summary_Core(3) + 1
                        End If
                    End If
                End If
            Else
                If TotalD(K, I) > 0 Then
                    If TotalN(K, I) > 0 Then
                        If TotalQ(K, I) > 0 Then
                            Summary_Core(5) = Summary_Core(5) + 1
                        Else
                            Summary_Core(4) = Summary_Core(4) + 1
                        End If
                    Else
                        If TotalQ(K, I) > 0 Then
                            Summary_Core(4) = Summary_Core(4) + 1
                        Else
                            Summary_Core(3) = Summary_Core(3) + 1
                        End If
                    End If
                Else
                    If TotalN(K, I) > 0 Then
                        If TotalQ(K, I) > 0 Then
                            Summary_Core(4) = Summary_Core(4) + 1
                        Else
                            Summary_Core(3) = Summary_Core(3) + 1
                        End If
                    Else
                        If TotalQ(K, I) > 0 Then
                            Summary_Core(3) = Summary_Core(3) + 1
                        Else
                            Summary_Core(2) = Summary_Core(2) + 1
                        End If
                    End If
                End If
            End If
        Else
            If TotalC(K, I) > 0 Then
                If TotalD(K, I) > 0 Then
                    If TotalN(K, I) > 0 Then
                        If TotalQ(K, I) > 0 Then
                            Summary_Core(5) = Summary_Core(5) + 1
                        Else
                            Summary_Core(4) = Summary_Core(4) + 1
                        End If
                    Else
                        If TotalQ(K, I) > 0 Then
                            Summary_Core(4) = Summary_Core(4) + 1
                        Else
                            Summary_Core(3) = Summary_Core(3) + 1
                        End If
                    End If
                Else
                    If TotalN(K, I) > 0 Then
                        If TotalQ(K, I) > 0 Then
                            Summary_Core(4) = Summary_Core(4) + 1
                        Else
                            Summary_Core(3) = Summary_Core(3) + 1
                        End If
                    Else
                        If TotalQ(K, I) > 0 Then
                            Summary_Core(3) = Summary_Core(3) + 1
                        Else
                            Summary_Core(2) = Summary_Core(2) + 1
                        End If
                    End If
                End If
            Else
                If TotalD(K, I) > 0 Then
                    If TotalN(K, I) > 0 Then
                        If TotalQ(K, I) > 0 Then
                            Summary_Core(4) = Summary_Core(4) + 1
                        Else
                            Summary_Core(3) = Summary_Core(3) + 1
                        End If
                    Else
                        If TotalQ(K, I) > 0 Then
                            Summary_Core(3) = Summary_Core(3) + 1
                        Else
                            Summary_Core(2) = Summary_Core(2) + 1
                        End If
                    End If
                Else
                    If TotalN(K, I) > 0 Then
                        If TotalQ(K, I) > 0 Then
                            Summary_Core(3) = Summary_Core(3) + 1
                        Else
                            Summary_Core(2) = Summary_Core(2) + 1
                        End If
                    Else
                        If TotalQ(K, I) > 0 Then
                            Summary_Core(2) = Summary_Core(2) + 1
                        Else
                            Summary_Core(1) = Summary_Core(1) + 1
                        End If
                    End If
                End If
            End If
        End If
    Else
        If TotalG(K, I) > 0 Then
            If TotalC(K, I) > 0 Then
                If TotalD(K, I) > 0 Then
                    If TotalN(K, I) > 0 Then
                        If TotalQ(K, I) > 0 Then
                            Summary_Core(5) = Summary_Core(5) + 1
                        Else
                            Summary_Core(4) = Summary_Core(4) + 1
                        End If
                    Else
                        If TotalQ(K, I) > 0 Then
                            Summary_Core(4) = Summary_Core(4) + 1
                        Else
                            Summary_Core(3) = Summary_Core(3) + 1
                        End If
                    End If
                Else
                    If TotalN(K, I) > 0 Then
                        If TotalQ(K, I) > 0 Then
                            Summary_Core(4) = Summary_Core(4) + 1
                        Else
                            Summary_Core(3) = Summary_Core(3) + 1
                        End If
                    Else
                        If TotalQ(K, I) > 0 Then
                            Summary_Core(3) = Summary_Core(3) + 1
                        Else
                            Summary_Core(2) = Summary_Core(2) + 1
                        End If
                    End If
                End If
            Else
                If TotalD(K, I) > 0 Then
                    If TotalN(K, I) > 0 Then
                        If TotalQ(K, I) > 0 Then
                            Summary_Core(4) = Summary_Core(4) + 1
                        Else
                            Summary_Core(3) = Summary_Core(3) + 1
                        End If
                    Else
                        If TotalQ(K, I) > 0 Then
                            Summary_Core(3) = Summary_Core(3) + 1
                        Else
                            Summary_Core(2) = Summary_Core(2) + 1
                        End If
                    End If
                Else
                    If TotalN(K, I) > 0 Then
                        If TotalQ(K, I) > 0 Then
                            Summary_Core(3) = Summary_Core(3) + 1
                        Else
                            Summary_Core(2) = Summary_Core(2) + 1
                        End If
                    Else
                        If TotalQ(K, I) > 0 Then
                            Summary_Core(2) = Summary_Core(2) + 1
                        Else
                            Summary_Core(1) = Summary_Core(1) + 1
                        End If
                    End If
                End If
            End If
        Else
            If TotalC(K, I) > 0 Then
                If TotalD(K, I) > 0 Then
                    If TotalN(K, I) > 0 Then
                        If TotalQ(K, I) > 0 Then
                            Summary_Core(4) = Summary_Core(4) + 1
                        Else
                            Summary_Core(3) = Summary_Core(3) + 1
                        End If
                    Else
                        If TotalQ(K, I) > 0 Then
                            Summary_Core(3) = Summary_Core(3) + 1
                        Else
                            Summary_Core(2) = Summary_Core(2) + 1
                        End If
                    End If
                Else
                    If TotalN(K, I) > 0 Then
                        If TotalQ(K, I) > 0 Then
                            Summary_Core(3) = Summary_Core(3) + 1
                        Else
                            Summary_Core(2) = Summary_Core(2) + 1
                        End If
                    Else
                        If TotalQ(K, I) > 0 Then
                            Summary_Core(2) = Summary_Core(2) + 1
                        Else
                            Summary_Core(1) = Summary_Core(1) + 1
                        End If
                    End If
                End If
            Else
                If TotalD(K, I) > 0 Then
                    If TotalN(K, I) > 0 Then
                        If TotalQ(K, I) > 0 Then
                            Summary_Core(3) = Summary_Core(3) + 1
                        Else
                            Summary_Core(2) = Summary_Core(2) + 1
                        End If
                    Else
                        If TotalQ(K, I) > 0 Then
                            Summary_Core(2) = Summary_Core(2) + 1
                        Else
                            Summary_Core(1) = Summary_Core(1) + 1
                        End If
                    End If
                Else
                    If TotalN(K, I) > 0 Then
                        If TotalQ(K, I) > 0 Then
                            Summary_Core(2) = Summary_Core(2) + 1
                        Else
                            Summary_Core(1) = Summary_Core(1) + 1
                        End If
                    Else
                        If TotalQ(K, I) > 0 Then
                            Summary_Core(1) = Summary_Core(1) + 1
                        End If
                    End If
                End If
            End If
        End If
    End If
End If

End Sub

Sub Paint_Grid()

  Dim K, I, J, L As Double
  Dim BaseCode As OLE_COLOR

          L = 0
    For J = 1 To AlignGrid2.Rows - 1
        K = 1
        For I = 5 To Tot_Cols - 1
            AlignGrid2.Col = I
            AlignGrid2.Row = J
'
            BaseCode = Asc(Mid(Seq_Strings(L), K, 1))
'
            Select Case BaseCode:
                Case 45: '-
                    AlignGrid2.CellBackColor = &H80000009
                Case 65, 97: 'A
                    AlignGrid2.CellBackColor = &HC000&
                Case 84, 116: 'T
                    AlignGrid2.CellBackColor = &HFF&
                Case 71, 103: 'G
                    AlignGrid2.CellBackColor = &HFFFF&
                Case 67, 99: 'C
                    AlignGrid2.CellBackColor = &HFF8080
                Case 78, 110: 'N
                    AlignGrid2.CellBackColor = &HC0C0C0
                Case 63: '?
                    AlignGrid2.CellBackColor = &HFF00FF
                Case Else
                    AlignGrid2.CellBackColor = &HFF00FF '&H80000009
            End Select
            K = K + 1
        Next
        L = L + 1
    Next

End Sub


Function Find_End_Pos(linestr As String, Col_E As Integer) As Integer

Dim Estab As String * 1
Dim Row As Integer
Dim flag As Boolean
Dim found As Integer
Dim pos_w As Integer
Dim First_Time As Boolean

Estab = " "
flag = False
Row = 1
pos_w = 0
First_Time = True

While Not flag
    found = InStr(1, linestr, Estab)
    If First_Time Then
        First_Time = False
        pos_w = pos_w + found + 1
    Else
        If found > 0 Then
            pos_w = pos_w + found
        Else
            pos_w = pos_w + Len(linestr)
        End If
    End If
    linestr = Mid(linestr, found + 1, Len(linestr))
    If found > 0 Then
        If Col_E > Row Then
            Row = Row + 1
        Else
            flag = True
            Find_End_Pos = pos_w
        End If
    Else
        flag = True
        Find_End_Pos = pos_w + 1
    End If

   Wend

End Function


Function Find_Init_Pos(linestr As String, ColS As Integer) As Integer

Dim Estab As String * 1
Dim Row As Integer
Dim flag As Boolean
Dim found As Integer
Dim pos_w As Integer
Dim First_Time As Boolean

Estab = " "
flag = False
Row = 1
pos_w = 0
First_Time = True

While Not flag
    found = InStr(1, linestr, Estab)
    If First_Time Then
        First_Time = False
        pos_w = pos_w + found + 1
    Else
        If found > 0 Then
            pos_w = pos_w + found
        Else
            pos_w = pos_w + Len(linestr)
        End If
    End If
    linestr = Mid(linestr, found + 1, Len(linestr))
    If found > 0 Then
        If ColS - 1 > Row Then
            Row = Row + 1
        Else
            flag = True
            Find_Init_Pos = pos_w
        End If
    Else
        flag = True
        Find_Init_Pos = pos_w
    End If
   Wend

End Function

Function Find_Dashes(Tot_Dashes As Integer) As String

Dim I As Integer
Dim dashes As String
    
    dashes = ""
    For I = 1 To Tot_Dashes
        dashes = dashes & "-"
    Next
    Find_Dashes = dashes
    
End Function

Function Find_DashesQ(Tot_Dashes As Integer) As String

Dim I As Integer
Dim dashes As String
    
    dashes = ""
    For I = 1 To Tot_Dashes
        dashes = dashes & " -"
    Next
    Find_DashesQ = dashes
    
End Function


Function Find_Position(linestr As String, ColS As Integer) As Integer

Dim Estab As String * 1
Dim Row As Integer
Dim flag As Boolean
Dim found As Integer
Dim pos_w As Integer
Dim First_Time As Boolean

Estab = "-"
flag = False
Row = 1
pos_w = 0
First_Time = True

While Not flag
    found = InStr(1, linestr, Estab)
    If First_Time Then
        First_Time = False
        pos_w = pos_w + found + 1
    Else
        pos_w = pos_w + found
    End If
    If found > 1 Then
        linestr = Mid(linestr, 1, found - 1) & Mid(linestr, found + 2, Len(linestr))
    Else
        linestr = Mid(linestr, found + 2, Len(linestr))
    End If
    If found = 0 Then
        If ColS - 1 > Row Then
            Row = Row + 1
        Else
            flag = True
            Find_Position = pos_w
        End If
    Else
        flag = True
        Find_Position = pos_w
    End If

   Wend

End Function


Private Sub Redraw_Grid_Info()

Dim Proc_rows As Integer
Dim I As Integer
Dim Tot_Cols As Integer
Dim s As Integer
Dim linestr As String
Dim entry() As String
Dim J As Integer
Dim K As Integer
Dim BaseCode As Integer
Dim flag As Boolean
Dim lenstring As Integer

    Proc_rows = AlignGrid2.Rows - 1
    Tot_Cols = Len(Seq_Strings(1)) + 5
    AlignGrid2.Visible = False
    AlignGrid2.ColS = 4
    AlignGrid2.ColS = Tot_Cols
    AlignGrid2.Row = 0
    
    For K = 1 To Proc_rows
        AlignGrid2.Row = AlignGrid2.Row + 1
        linestr = Qual_Strings(K)
        AlignGrid2.Col = 5
        I = 1
        entry = Split(linestr, " ", , vbTextCompare)
        J = 0
        For I = 5 To Tot_Cols - 1
            AlignGrid2.Col = I
            'AlignGrid2.Text = entry(J)
            If entry(J) = "" Then
            AlignGrid2.Text = "-"
            Else
                AlignGrid2.Text = entry(J)
            End If
            J = J + 1

            BaseCode = Asc(Mid(Seq_Strings(K), J, 1))
'
            If BaseCode <> 45 Then
                Select Case BaseCode:
                    'Case 45: '-
                    '   AlignGrid2.CellBackColor = &H80000009
                    Case 65, 97: 'A
                        AlignGrid2.CellBackColor = &HC000&
                    Case 84, 116: 'T
                        AlignGrid2.CellBackColor = &HFF&
                    Case 71, 103: 'G
                        AlignGrid2.CellBackColor = &HFFFF&
                    Case 67, 99: 'C
                        AlignGrid2.CellBackColor = &HFF8080
                    Case 78, 110: 'N
                        AlignGrid2.CellBackColor = &HC0C0C0
                    Case 63: '?
                        AlignGrid2.CellBackColor = &HFF00FF
                    Case Else
                        AlignGrid2.CellBackColor = &HFF00FF '&H80000009
                End Select
            End If
        Next

        AlignGrid2.Col = 0
        AlignGrid2.Text = Grid_Ordered(K, 0) 'w_align_seq_id
        AlignGrid2.Col = 1
        AlignGrid2.Text = Grid_Ordered(K, 1) 'w_seq_id_phrap
        AlignGrid2.Col = 2
        AlignGrid2.Text = Grid_Ordered(K, 5) 'w_align_order
        AlignGrid2.Col = 3
        AlignGrid2.Text = Grid_Ordered(K, 3) 'PopDesc
        AlignGrid2.Col = 4
        w_phrap_type = Grid_Ordered(K, 4)
        If w_phrap_type = "c" Then
            AlignGrid2.CellBackColor = &HFFFFC0
        Else
            If w_phrap_type = "f" Then
                AlignGrid2.CellBackColor = &HC0FFC0
'            Else
'                AlignGrid2.CellBackColor = &HFF&
            End If
        End If
        AlignGrid2.Text = w_phrap_type
    Next

    AlignGrid2.Row = 0
    AlignGrid2.ColWidth(4) = 350
    AlignGrid2.Text = "dir"
    For I = 5 To Tot_Cols - 1
        If I < 1000 Then
            AlignGrid2.ColWidth(I) = 350
        Else
            AlignGrid2.ColWidth(I) = 400
        End If
        AlignGrid2.Col = I
        AlignGrid2.Text = I - 4
    Next

    For I = 1 To AlignGrid2.Rows - 1
        AlignGrid2.RowHeight(I) = 165
    Next

    AlignGrid2.FixedCols = 5
    AlignGrid2.Visible = True

End Sub


Private Sub Redraw_Grid_Info2()

Dim Proc_rows As Integer
Dim I As Integer
Dim Tot_Cols As Integer
Dim s As Integer
Dim linestr As String
Dim entry() As String
Dim J As Integer
Dim K As Integer
Dim BaseCode As Integer
Dim flag As Boolean
Dim lenstring As Integer

    Proc_rows = AlignGrid2.Rows - 1
    Tot_Cols = Len(Seq_Strings(1)) + 5
    AlignGrid2.Visible = False
    AlignGrid2.Row = 0
    
    For K = 1 To Proc_rows
        AlignGrid2.Row = AlignGrid2.Row + 1
        linestr = Qual_Strings(K)
        AlignGrid2.Col = 5
        I = 1
        entry = Split(linestr, " ", , vbTextCompare)
        J = 0
        For I = 5 To Tot_Cols - 1
            AlignGrid2.Col = I
            'AlignGrid2.Text = entry(J)
            If entry(J) = "" Then
            AlignGrid2.Text = "-"
            Else
                AlignGrid2.Text = entry(J)
            End If
            J = J + 1

            BaseCode = Asc(Mid(Seq_Strings(K), J, 1))
'
            If BaseCode <> 45 Then
                Select Case BaseCode:
                    'Case 45: '-
                    '   AlignGrid2.CellBackColor = &H80000009
                    Case 65, 97: 'A
                        AlignGrid2.CellBackColor = &HC000&
                    Case 84, 116: 'T
                        AlignGrid2.CellBackColor = &HFF&
                    Case 71, 103: 'G
                        AlignGrid2.CellBackColor = &HFFFF&
                    Case 67, 99: 'C
                        AlignGrid2.CellBackColor = &HFF8080
                    Case 78, 110: 'N
                        AlignGrid2.CellBackColor = &HC0C0C0
                    Case 63: '?
                        AlignGrid2.CellBackColor = &HFF00FF
                    Case Else
                        AlignGrid2.CellBackColor = &HFF00FF '&H80000009
                End Select
            End If
        Next

        AlignGrid2.Col = 4
        w_phrap_type = AlignGrid2.Text
        If w_phrap_type = "c" Then
            AlignGrid2.CellBackColor = &HFFFFC0
        Else
            If w_phrap_type = "f" Then
                AlignGrid2.CellBackColor = &HC0FFC0
            Else
                If w_phrap_type = "r" Then
                    AlignGrid2.CellBackColor = &HFFC0FF
                Else
                    AlignGrid2.CellBackColor = &H8000000F
                End If
            End If
        End If
    Next

    AlignGrid2.Row = 0
    AlignGrid2.ColWidth(4) = 350
    AlignGrid2.Text = "dir"
    For I = 5 To Tot_Cols - 1
        If I < 1000 Then
            AlignGrid2.ColWidth(I) = 350
        Else
            AlignGrid2.ColWidth(I) = 400
        End If
        AlignGrid2.Col = I
        AlignGrid2.Text = I - 4
    Next

    For I = 1 To AlignGrid2.Rows - 1
        AlignGrid2.RowHeight(I) = 165
    Next

    AlignGrid2.FixedCols = 5
    AlignGrid2.Visible = True

End Sub


Sub Fill_Polimorphic_Array()

Dim CounterA As Integer 'Adenine
Dim CounterG As Integer 'Guanine
Dim CounterC As Integer 'Citosine
Dim CounterT As Integer 'Tiamine
Dim CounterN As Integer 'None
Dim CounterD As Integer 'Dash
Dim CounterQ As Integer 'Question mark
Dim BaseCode As OLE_COLOR
Dim TotalBase As Integer
Dim I As Integer
Dim J As Integer
Dim K As Integer
Dim Base As String * 1
Dim w_tot_length As Integer


    TotalBase = AlignGrid2.Rows - 1
    For I = 1 To AlignGrid2.ColS - 5
        CounterA = 0
        CounterG = 0
        CounterC = 0
        CounterT = 0
        CounterN = 0
        CounterD = 0
        CounterQ = 0
        Polimorphic_W(I) = 0
        K = 0
        For J = 1 To AlignGrid2.Rows - 1
            Base = Mid(Seq_Strings(J), I, 1)
            Select Case Base:
                Case "-": '-
                    CounterD = CounterD + 1
                Case "A", "a": 'A   65 &HC000&
                    CounterA = CounterA + 1
                Case "G", "g": 'G &HFFFF&
                    CounterG = CounterG + 1
                Case "C", "c": 'C  67 &HFF8080
                    CounterC = CounterC + 1
                Case "T", "t": 'T    84 &HFF&
                    CounterT = CounterT + 1
                Case "N", "n": 'N   78 &HC0C0C0
                    CounterN = CounterN + 1
                Case "?": '?   63 &HFF00FF
                    CounterQ = CounterQ + 1
                Case Else  '?
                    CounterQ = CounterQ + 1
            End Select
        
        Next
' Total counter
        K = K + 1
        TotalD(K, I) = CounterD
        TotalA(K, I) = CounterA
        TotalG(K, I) = CounterG
        TotalC(K, I) = CounterC
        TotalT(K, I) = CounterT
        TotalN(K, I) = CounterN
        TotalQ(K, I) = CounterQ
    Next
        
    K = 1
    For I = 1 To AlignGrid2.ColS - 5
' Sumarize information about alignments length
        Call Summary_Alignments(K, I)
        Num_seqs = AlignGrid2.Rows - 1
        add_bases = TotalT(K, I) + TotalA(K, I) + TotalG(K, I) + TotalC(K, I)
        If ((TotalT(K, I) = Num_seqs) Or _
                (TotalA(K, I) = Num_seqs) Or _
                (TotalG(K, I) = Num_seqs) Or _
                (TotalC(K, I) = Num_seqs)) Then
            Polimorphic_W(I) = 0
        Else
'        If add_bases <> Num_seqs Then
            Polimorphic_W(I) = 1
        End If
    Next

End Sub

Private Sub Change_Base_And_Quality(BASE_Changed As String)

    Dim I As Integer
    Dim Col_W As Integer
    Dim J As Integer
    
  I = AlignGrid2.Row
  Col_W = AlignGrid2.Col
  Seq_Strings(I) = Mid(Seq_Strings(I), 1, Col_W - 5) & Trim(BASE_Changed) & Mid(Seq_Strings(I), Col_W - 3)
  Qual_Strings(I) = ""
  For J = 5 To AlignGrid2.ColS - 1
        AlignGrid2.Col = J
        If J = AlignGrid2.ColS - 1 Then
            Qual_Strings(I) = Qual_Strings(I) & AlignGrid2.Text
        Else
            Qual_Strings(I) = Qual_Strings(I) & AlignGrid2.Text & " "
        End If
  Next
  AlignGrid2.Col = Col_W

End Sub

Private Sub Check_Duplicates()

    Dim I As Integer
    Dim LName As String
 
    grdSort.Rows = AlignGrid2.Rows
    grdSort.Row = 0
    grdSort.Col = 1
    grdSort.Text = "f-r-c"
    grdSort.Col = 0
    grdSort.Text = "Order"
    
    For I = 1 To AlignGrid2.Rows - 1
        AlignGrid2.Row = I
        grdSort.Row = I
        AlignGrid2.Col = 3
        grdSort.Col = 0
        grdSort.Text = AlignGrid2.Text
        AlignGrid2.Col = 4
        grdSort.Col = 1
        grdSort.Text = AlignGrid2.Text
    Next
    
    Call SortByColumn(0)
    
    grdSort.Col = 0
    grdSort.Row = 1
    LName = grdSort.Text
    sw_dup = False
    L_Dups = ""
    For I = 2 To grdSort.Rows - 1
        grdSort.Row = I
        If LName = grdSort.Text Then
            If UCase(Trim(LName)) = "B73" Or UCase(Trim(LName)) = "MO17" Then
                BM_Dups = BM_Dups + 1
            End If
            L_Dups = L_Dups & ", " & Trim(LName)
            sw_dup = True
        Else
            LName = grdSort.Text
        End If
    Next
    
End Sub


' Sort by the indicated column.
Private Sub SortByColumn(ByVal sort_column As Integer)
    ' Hide the FlexGrid.
    grdSort.Visible = False
    grdSort.Refresh

    ' Sort using the clicked column.
    grdSort.Col = sort_column
    grdSort.ColSel = sort_column
    grdSort.Row = 0
    grdSort.RowSel = 0
    
    

    ' If this is a new sort column, sort ascending.
    ' Otherwise switch which sort order we use.
'    If Optasc Then
        m_sortorder = flexSortGenericAscending
'    Else
'        m_SortOrder = flexSortGenericDescending
'    End If
    grdSort.Sort = m_sortorder

    ' Restore the previous sort column's name.
    If m_sortcolumn >= 0 Then
        grdSort.TextMatrix(0, m_sortcolumn) = _
            Trim$(Mid$(grdSort.TextMatrix(0, m_sortcolumn), 3))
    End If

    ' Display the new sort column's name.
    m_sortcolumn = sort_column
    If m_sortorder = flexSortGenericAscending Then
        grdSort.TextMatrix(0, m_sortcolumn) = "> " & _
            grdSort.TextMatrix(0, m_sortcolumn)
    Else
        grdSort.TextMatrix(0, m_sortcolumn) = "< " & _
            grdSort.TextMatrix(0, m_sortcolumn)
    End If

    ' Display the FlexGrid.
    grdSort.Visible = False
End Sub


Function Get_Valid_Next_Name(Name As String)

Dim I As Integer
Dim tecla As Integer
Dim Ok As Boolean
Dim Name_W As String

For I = 1 To Len(Name)
    If Len(Name) < I Then
        Ok = True
    Else
        tecla = Asc(Mid(Name, I, 1))
        Select Case tecla:

            Case 48 To 57:   ' digit
                Ok = True

            Case 65 To 90: 'upper case
                 Ok = True
         
            Case 97 To 122: ' lower case
                 Ok = True
     
            Case 32:  'space bar
                Ok = False

            Case 46: 'decimal dot
                Ok = False
                
            Case 45: '"-"
                 Ok = True
                 
            Case Else: 'other location
                 Ok = False
            End Select
            
        If Ok = False Then
            If I = 1 Then
                Name_W = Mid(Name, 2, Len(Name))
            Else
                If tecla = 32 Then
                    Name_W = Mid(Name, 1, I - 1) & "-" & Mid(Name, I + 1, Len(Name))
                Else
                    Name_W = Mid(Name, 1, I - 1) & Mid(Name, I + 1, Len(Name))
                    I = I - 1
                End If
            End If
            Name = Name_W
        End If
    End If
Next

Get_Valid_Next_Name = Name

End Function
