# Supplementary material for: DNAAlignEditor: DNA alignment editor tool
Source: BMC Bioinformatics. 2008 Mar 19;9:154. doi: 10.1186/1471-2105-9-154 (PMC2322986; doi:10.1186/1471-2105-9-154)
Supplement: Additional file 3 — DNA alignment editor tool source core. Source code for DNA align editor tool in zip format. [file 1471-2105-9-154-S3.zip › Source/frmGrid6.log]

Line 14: Property Icon in frmGrid6 had an invalid file reference.
Line 72: Property Picture in cmdNexus had an invalid file reference.
Line 181: Property Picture in cmdChangeB had an invalid file reference.
Line 210: Property Picture in cmdReverse had an invalid file reference.
Line 232: Property Picture in cmdFind had an invalid file reference.
Line 255: Property Picture in cmdPolimorphism had an invalid file reference.
Line 277: Property Picture in cmdAddSeq had an invalid file reference.
Line 299: Property Picture in cmdLoad had an invalid file reference.
Line 321: Property Picture in cmdClustal had an invalid file reference.
Line 350: Property Picture in cmdFasta had an invalid file reference.
Line 476: Property Picture in cmdInsColumn had an invalid file reference.
Line 499: Property Picture in cmdMoveRow had an invalid file reference.
Line 539: Property Picture in cmdDelColumn had an invalid file reference.
Line 562: Property Picture in cmdMoveTo had an invalid file reference.
Line 602: Property Picture in cmdClose had an invalid file reference.
Line 625: Property Picture in cmdSave had an invalid file reference.
Line 648: Property Picture in cmdInsert had an invalid file reference.
Line 671: Property Picture in cmdDelRow had an invalid file reference.
Line 694: Property Picture in cmdShiftL had an invalid file reference.
Line 739: Property Picture in cmdMoveFrom had an invalid file reference.
