# Supplementary material for: DNAAlignEditor: DNA alignment editor tool
Source: BMC Bioinformatics. 2008 Mar 19;9:154. doi: 10.1186/1471-2105-9-154 (PMC2322986; doi:10.1186/1471-2105-9-154)
Supplement: Additional file 3 — DNA alignment editor tool source core. Source code for DNA align editor tool in zip format. [file 1471-2105-9-154-S3.zip › Source/frmGridDel.frm]

VERSION 5.00
Object = "{0BA686C6-F7D3-101A-993E-0000C0EF6F5E}#1.0#0"; "Threed32.ocx"
Object = "{5E9E78A0-531B-11CF-91F6-C2863C385E30}#1.0#0"; "MSFLXGRD.OCX"
Object = "{67397AA1-7FB1-11D0-B148-00A0C922E820}#6.0#0"; "MSADODC.OCX"
Begin VB.Form frmGridDel 
   Caption         =   "Alignment Editor"
   ClientHeight    =   11115
   ClientLeft      =   165
   ClientTop       =   -2100
   ClientWidth     =   12000
   HelpContextID   =   250
   Icon            =   "frmGridDel.frx":0000
   LinkTopic       =   "Form1"
   ScaleHeight     =   11115
   ScaleMode       =   0  'User
   ScaleWidth      =   12000
   StartUpPosition =   3  'Windows Default
   Begin VB.TextBox txtTime 
      BorderStyle     =   0  'None
      Height          =   285
      Left            =   1680
      TabIndex        =   8
      Top             =   1800
      Visible         =   0   'False
      Width           =   855
   End
   Begin VB.Frame Frame1 
      Caption         =   "Find Options"
      ForeColor       =   &H00FF8080&
      Height          =   2535
      Left            =   360
      TabIndex        =   3
      Top             =   8520
      Width           =   11055
      Begin MSFlexGridLib.MSFlexGrid grdUsers 
         Height          =   855
         Left            =   240
         TabIndex        =   15
         Top             =   1560
         Visible         =   0   'False
         Width           =   3375
         _ExtentX        =   5953
         _ExtentY        =   1508
         _Version        =   393216
         Rows            =   3
      End
      Begin Threed.SSCommand cmdDelete 
         Height          =   1005
         Left            =   8520
         TabIndex        =   14
         Top             =   240
         Width           =   1095
         _Version        =   65536
         _ExtentX        =   1931
         _ExtentY        =   1773
         _StockProps     =   78
         Caption         =   "&Delete"
         BeginProperty Font {0BE35203-8F91-11CE-9DE3-00AA004BB851} 
            Name            =   "Lucida Sans Unicode"
            Size            =   8.25
            Charset         =   0
            Weight          =   400
            Underline       =   0   'False
            Italic          =   0   'False
            Strikethrough   =   0   'False
         EndProperty
         Picture         =   "frmGridDel.frx":0CCA
      End
      Begin VB.Frame Frame2 
         Caption         =   "Sort Order"
         ForeColor       =   &H00FF8080&
         Height          =   615
         Left            =   240
         TabIndex        =   11
         Top             =   840
         Width           =   4335
         Begin VB.OptionButton Optdesc 
            Caption         =   "Descending"
            BeginProperty Font 
               Name            =   "Lucida Sans Unicode"
               Size            =   8.25
               Charset         =   0
               Weight          =   400
               Underline       =   0   'False
               Italic          =   0   'False
               Strikethrough   =   0   'False
            EndProperty
            Height          =   255
            Left            =   2400
            TabIndex        =   13
            Top             =   240
            Width           =   1335
         End
         Begin VB.OptionButton Optasc 
            Caption         =   "Ascending"
            BeginProperty Font 
               Name            =   "Lucida Sans Unicode"
               Size            =   8.25
               Charset         =   0
               Weight          =   400
               Underline       =   0   'False
               Italic          =   0   'False
               Strikethrough   =   0   'False
            EndProperty
            Height          =   255
            Left            =   240
            TabIndex        =   12
            Top             =   240
            Value           =   -1  'True
            Width           =   1575
         End
      End
      Begin Threed.SSCommand cmdRefresh 
         Height          =   1005
         Left            =   7320
         TabIndex        =   10
         Top             =   240
         Width           =   1095
         _Version        =   65536
         _ExtentX        =   1940
         _ExtentY        =   1764
         _StockProps     =   78
         Caption         =   "&Refresh"
         BeginProperty Font {0BE35203-8F91-11CE-9DE3-00AA004BB851} 
            Name            =   "Lucida Sans Unicode"
            Size            =   8.25
            Charset         =   0
            Weight          =   400
            Underline       =   0   'False
            Italic          =   0   'False
            Strikethrough   =   0   'False
         EndProperty
         MouseIcon       =   "frmGridDel.frx":111C
         Picture         =   "frmGridDel.frx":1138
      End
      Begin Threed.SSCommand cmdClose 
         Height          =   1005
         Left            =   9720
         TabIndex        =   9
         Top             =   240
         Width           =   1095
         _Version        =   65536
         _ExtentX        =   1940
         _ExtentY        =   1764
         _StockProps     =   78
         Caption         =   "&Close"
         BeginProperty Font {0BE35203-8F91-11CE-9DE3-00AA004BB851} 
            Name            =   "Lucida Sans Unicode"
            Size            =   8.25
            Charset         =   0
            Weight          =   400
            Underline       =   0   'False
            Italic          =   0   'False
            Strikethrough   =   0   'False
         EndProperty
         Picture         =   "frmGridDel.frx":1A12
      End
      Begin Threed.SSCommand cmdFind 
         Height          =   1005
         Left            =   6120
         TabIndex        =   7
         Top             =   240
         Width           =   1095
         _Version        =   65536
         _ExtentX        =   1940
         _ExtentY        =   1764
         _StockProps     =   78
         Caption         =   "&Find"
         BeginProperty Font {0BE35203-8F91-11CE-9DE3-00AA004BB851} 
            Name            =   "Lucida Sans Unicode"
            Size            =   8.25
            Charset         =   0
            Weight          =   400
            Underline       =   0   'False
            Italic          =   0   'False
            Strikethrough   =   0   'False
         EndProperty
         Picture         =   "frmGridDel.frx":1E64
      End
      Begin VB.TextBox lstNames 
         Height          =   315
         Left            =   3120
         TabIndex        =   5
         Top             =   360
         Width           =   2895
      End
      Begin VB.ComboBox combFind 
         Height          =   315
         Left            =   240
         TabIndex        =   4
         Text            =   "gene"
         Top             =   360
         Width           =   2535
      End
      Begin VB.Label Label4 
         Caption         =   "Double Click to load Users Alignments"
         BeginProperty Font 
            Name            =   "MS Sans Serif"
            Size            =   9.75
            Charset         =   0
            Weight          =   700
            Underline       =   0   'False
            Italic          =   0   'False
            Strikethrough   =   0   'False
         EndProperty
         ForeColor       =   &H00FF8080&
         Height          =   495
         Left            =   3720
         TabIndex        =   16
         Top             =   1800
         Visible         =   0   'False
         Width           =   2895
      End
      Begin VB.Label Label3 
         Caption         =   "Find Pattern"
         ForeColor       =   &H00FF8080&
         Height          =   255
         Left            =   4800
         TabIndex        =   6
         Top             =   840
         Width           =   855
      End
   End
   Begin MSFlexGridLib.MSFlexGrid AlignGrid1 
      Height          =   7455
      Left            =   360
      TabIndex        =   0
      Top             =   1080
      Width           =   11055
      _ExtentX        =   19500
      _ExtentY        =   13150
      _Version        =   393216
      ScrollTrack     =   -1  'True
      BeginProperty Font {0BE35203-8F91-11CE-9DE3-00AA004BB851} 
         Name            =   "MS Sans Serif"
         Size            =   9.75
         Charset         =   0
         Weight          =   700
         Underline       =   0   'False
         Italic          =   0   'False
         Strikethrough   =   0   'False
      EndProperty
   End
   Begin MSAdodcLib.Adodc Data_Ret 
      Height          =   330
      Left            =   4680
      Top             =   10920
      Visible         =   0   'False
      Width           =   1200
      _ExtentX        =   2117
      _ExtentY        =   582
      ConnectMode     =   0
      CursorLocation  =   3
      IsolationLevel  =   -1
      ConnectionTimeout=   15
      CommandTimeout  =   30
      CursorType      =   3
      LockType        =   3
      CommandType     =   8
      CursorOptions   =   0
      CacheSize       =   50
      MaxRecords      =   0
      BOFAction       =   0
      EOFAction       =   0
      ConnectStringType=   1
      Appearance      =   1
      BackColor       =   -2147483643
      ForeColor       =   -2147483640
      Orientation     =   0
      Enabled         =   -1
      Connect         =   ""
      OLEDBString     =   ""
      OLEDBFile       =   ""
      DataSourceName  =   ""
      OtherAttributes =   ""
      UserName        =   ""
      Password        =   ""
      RecordSource    =   ""
      Caption         =   ""
      BeginProperty Font {0BE35203-8F91-11CE-9DE3-00AA004BB851} 
         Name            =   "MS Sans Serif"
         Size            =   8.25
         Charset         =   0
         Weight          =   400
         Underline       =   0   'False
         Italic          =   0   'False
         Strikethrough   =   0   'False
      EndProperty
      _Version        =   393216
   End
   Begin VB.Label Label2 
      BackStyle       =   0  'Transparent
      Caption         =   "Select row to delete and click on delete button or double click on the row to delete it"
      BeginProperty Font 
         Name            =   "Arial Black"
         Size            =   11.25
         Charset         =   0
         Weight          =   400
         Underline       =   0   'False
         Italic          =   0   'False
         Strikethrough   =   0   'False
      EndProperty
      ForeColor       =   &H00008000&
      Height          =   375
      Left            =   120
      TabIndex        =   2
      Top             =   720
      Width           =   11535
   End
   Begin VB.Label Label1 
      BackStyle       =   0  'Transparent
      Caption         =   "dbsnp alignment editor - delete selection"
      BeginProperty Font 
         Name            =   "MS Sans Serif"
         Size            =   24
         Charset         =   0
         Weight          =   700
         Underline       =   0   'False
         Italic          =   0   'False
         Strikethrough   =   0   'False
      EndProperty
      ForeColor       =   &H8000000D&
      Height          =   555
      Left            =   240
      TabIndex        =   1
      Top             =   120
      Width           =   10065
   End
End
Attribute VB_Name = "frmGridDel"
Attribute VB_GlobalNameSpace = False
Attribute VB_Creatable = False
Attribute VB_PredeclaredId = True
Attribute VB_Exposed = False
Dim m_sortcolumn As Integer

Private Sub AlignGrid1_DblClick()

Dim resp As Integer
Dim Version_W As String
Dim Gene_Exist As Integer
Dim SeqPhrap_Exist As Double
Dim Children_Exist As Integer
Dim SeqPhrap_All As Integer
Dim Rec_Exist As Integer
Dim I As Integer

AlignGrid1.Col = 0
w_align_id = AlignGrid1.Text
AlignGrid1.Col = 1
Gene_W = AlignGrid1.Text
AlignGrid1.Col = 3
Version_W = AlignGrid1.Text

resp = MsgBox("Do you really want to delete the alginment ?", vbYesNo + vbCritical + vbDefaultButton2, "Delete Scores")
If resp = 6 Then
    Screen.MousePointer = 11
    Children_Exist = Get_Children(w_align_id, Data_Ret)
    If Children_Exist = 0 Then
        Gene_Exist = Get_GeneID(Gene_W, Data_Ret)
        If Gene_Exist > 0 Then
            w_gene_id = Gene_Exist
            SeqPhrap_Exist = Get_SeqPhrap_ID(w_align_id, Data_Ret)
            If SeqPhrap_Exist > 0 Then
                w_seq_id_phrap = SeqPhrap_Exist
                Call Delete_Align_Sequences(w_align_id)
                For I = SeqPhrap_Exist To 1 Step -1
                    w_seq_id_phrap = SeqID_PhrapW(I)
                    SeqPhrap_All = Get_SeqPhrap_All(w_seq_id_phrap, w_align_id, Data_Ret)
                    If SeqPhrap_All = 0 Then
                        Rec_Exist = Get_SeqPhrap_Gene(w_seq_id_phrap, w_gene_id, Data_Ret)
                        If Rec_Exist > 0 Then
                            Call Delete_Seq_Phrap(w_seq_id_phrap, w_gene_id)
                        End If
                    End If
                Next
                Call Delete_Alignments(w_align_id, w_gene_id)
            Else
                Call Delete_Alignments(w_align_id, w_gene_id)
            End If
            MsgBox ("Alignment successfully deleted!")
        Else
            MsgBox ("Gene does not exist in DB,... please contact the administrator!")
        End If
    Else
        MsgBox ("Alignments has chldren can not be deleted from DB,... please delete Children first!")
    End If
    Screen.MousePointer = 0
'    Unload Me
Else
    MsgBox ("Proceso Cancelado...!!")
End If


End Sub

Private Sub AlignGrid1_KeyPress(KeyAscii As Integer)
  
  Dim sTemp As String
  
  With AlignGrid1
    
    sTemp = .TextMatrix(.Row, .Col)
    
    Select Case KeyAscii
      Case 8 ' backspace
        If Len(sTemp) > 0 Then
          sTemp = Left$(sTemp, Len(sTemp) - 1)
        End If
      Case 27 ' escape
        sTemp = ""
      Case 0 To 31
        KeyAscii = 0
      Case Else
        sTemp = sTemp & Chr$(KeyAscii)
    End Select
    .TextMatrix(.Row, .Col) = sTemp
  End With

End Sub

Private Sub AlignGrid1_MouseUp(Button As Integer, Shift As Integer, x As Single, y As Single)
    ' If this is not row 0, do nothing.
    If AlignGrid1.MouseRow <> 0 Then Exit Sub

    ' Sort by the clicked column.
    SortByColumn AlignGrid1.MouseCol

End Sub

Private Sub CmdClose_Click()

Unload Me

End Sub

Private Sub cmdDelete_Click()

Dim resp As Integer
Dim Version_W As String
Dim Gene_Exist As Integer
Dim SeqPhrap_Exist As Double
Dim Children_Exist As Integer
Dim SeqPhrap_All As Integer
Dim Rec_Exist As Integer
Dim I As Integer

AlignGrid1.Col = 0
w_align_id = AlignGrid1.Text
AlignGrid1.Col = 1
Gene_W = AlignGrid1.Text
AlignGrid1.Col = 3
Version_W = AlignGrid1.Text

resp = MsgBox("Do you really want to delete the alginment ?", vbYesNo + vbCritical + vbDefaultButton2, "Delete Scores")
If resp = 6 Then
    Screen.MousePointer = 11
    Children_Exist = Get_Children(w_align_id, Data_Ret)
    If Children_Exist = 0 Then
        Gene_Exist = Get_GeneID(Gene_W, Data_Ret)
        If Gene_Exist > 0 Then
            w_gene_id = Gene_Exist
            SeqPhrap_Exist = Get_SeqPhrap_ID(w_align_id, Data_Ret)
            If SeqPhrap_Exist > 0 Then
                w_seq_id_phrap = SeqPhrap_Exist
                Call Delete_Align_Sequences(w_align_id)
                For I = 1 To SeqPhrap_Exist
                    w_seq_id_phrap = SeqID_PhrapW(I)
                    SeqPhrap_All = Get_SeqPhrap_All(w_seq_id_phrap, w_align_id, Data_Ret)
                    If SeqPhrap_All = 0 Then
                        Rec_Exist = Get_SeqPhrap_Gene(w_seq_id_phrap, w_gene_id, Data_Ret)
                        If Rec_Exist > 0 Then
                            Call Delete_Seq_Phrap(w_seq_id_phrap, w_gene_id)
                        End If
                    End If
                Next
                Call Delete_Alignments(w_align_id, w_gene_id)
            Else
                Call Delete_Alignments(w_align_id, w_gene_id)
            End If
            MsgBox ("Alignment successfully deleted!")
        Else
            MsgBox ("Gene does not exist in DB,... please contact the administrator!")
        End If
    Else
        MsgBox ("Alignments has chldren can not be deleted from DB,... please delete Children first!")
    End If
    Screen.MousePointer = 0
    Unload Me
Else
    MsgBox ("Proceso Cancelado...!!")
End If

End Sub

Private Sub CmdFind_Click()

Dim Renglon As Double
Dim bandera As Integer
Dim Tot_recs As Integer
Dim clave As String
Dim esta As Integer
Dim encontro As Boolean
Dim Search_text As String
Dim I As Double
Dim J As Integer


On Error GoTo GoFindError

Screen.MousePointer = 11

clave = UCase$(Trim$(lstNames.Text))
bandera = False
Tot_recs = AlignGrid1.Rows - 1
Renglon = 0
I = 0

If combFind.Text = "align_id" Then
    J = 0
Else
    J = 1
End If

   AlignGrid1.Col = J
'   AlignGrid1.Row = 0
   If AlignGrid1.Row = AlignGrid1.Rows - 1 Then
        AlignGrid1.Row = 0
   Else
        AlignGrid1.Row = AlignGrid1.RowSel + 1
    End If
   While Not bandera And Renglon < Tot_recs
    esta = InStr(1, UCase$(AlignGrid1.Text), clave)
    If esta > 0 Then
       bandera = True
       AlignGrid1.Col = 0
       AlignGrid1.ColSel = 7
       AlignGrid1.RowSel = AlignGrid1.Row
    Else
        Renglon = Renglon + 1
        I = I + 1
    '    If I > 25 Then
    '        I = 1
    '    End If
    End If
    If Not bandera Then
        If AlignGrid1.Row < AlignGrid1.Rows - 1 Then
            AlignGrid1.Row = AlignGrid1.Row + 1
        Else
            Renglon = Tot_recs
        End If
    End If

   Wend

   If Not bandera Then
     Screen.MousePointer = 0
     MsgBox combFind.Text + ": " + clave + " Not Found.....:"
     lstNames.SetFocus
     AlignGrid1.Row = 1
     AlignGrid1.Col = 2
    Else
        txtTime.Top = AlignGrid1.CellTop + AlignGrid1.Top
        txtTime.Left = AlignGrid1.CellLeft + AlignGrid1.Left
        txtTime.Width = AlignGrid1.CellWidth
        txtTime.Height = AlignGrid1.CellHeight
   End If

Screen.MousePointer = 0

Exit Sub
  
GoFindError:
  MsgBox Err.Description

End Sub

Private Sub cmdRefresh_Click()

Screen.MousePointer = 11


AlignGrid1.Clear
AlignGrid1.ColS = 8
AlignGrid1.Rows = 2

AlignGrid1.FixedCols = 1
AlignGrid1.RowHeight(0) = 600
AlignGrid1.ColWidth(0) = 1100
AlignGrid1.ColWidth(1) = 2000
AlignGrid1.ColWidth(2) = 1500
AlignGrid1.ColWidth(3) = 900
AlignGrid1.ColWidth(4) = 1500
AlignGrid1.ColWidth(5) = 1500
AlignGrid1.ColWidth(6) = 1300
AlignGrid1.ColWidth(7) = 1400
AlignGrid1.Row = 0
AlignGrid1.Col = 0
AlignGrid1.Text = "  align_id"
AlignGrid1.Col = 1
AlignGrid1.Text = "gene"
AlignGrid1.Col = 2
AlignGrid1.Text = "number_seqs"
AlignGrid1.Col = 3
AlignGrid1.Text = "version"
AlignGrid1.Col = 4
AlignGrid1.Text = "align_parent"
AlignGrid1.Col = 5
AlignGrid1.Text = "align_length"
AlignGrid1.Col = 6
AlignGrid1.Text = "core_length"
AlignGrid1.Col = 7
AlignGrid1.Text = "remove (t/f)"

Call Get_Alignment_Information(Data_Ret)
Screen.MousePointer = 0

End Sub

Private Sub cmdSave_Click()
    Dim I As Integer
    Dim w_visible As String
    
    Screen.MousePointer = 11

    For I = 1 To AlignGrid1.Rows - 1
        AlignGrid1.Row = I
        AlignGrid1.Col = 0
        U_w_align_id = AlignGrid1.Text
        AlignGrid1.Col = 7
        w_visible = AlignGrid1.Text
        If w_visible = "t" Or w_visible = "f" Then
            If w_visible = "t" Then
                w_visible = "f"
                Call Update_Alignments_Visible(w_visible)
            End If
        End If
    Next

    Screen.MousePointer = 0

End Sub

Private Sub Form_Load()

'* Author. Hector Sanchez Villeda
'* Institution. University of Missouri-Columbia
'* SNP Discovery Project
'* Version   : 1.0 (2005)
'* Copyright 2005 University of Missouri-Columbia.

Dim Get_Function As Double

'AlignGrid2.Cols = Pop_samples
'AlignGrid1.ColS = 9
AlignGrid1.ColS = 8
AlignGrid1.Rows = 2

Screen.MousePointer = 11

AlignGrid1.FixedCols = 1
AlignGrid1.RowHeight(0) = 600
AlignGrid1.ColWidth(0) = 1100
AlignGrid1.ColWidth(1) = 2000
AlignGrid1.ColWidth(2) = 1500
AlignGrid1.ColWidth(3) = 1500
AlignGrid1.ColWidth(4) = 900
AlignGrid1.ColWidth(5) = 1500
AlignGrid1.ColWidth(6) = 1500
AlignGrid1.ColWidth(7) = 1300
'AlignGrid1.ColWidth(8) = 1400
AlignGrid1.Row = 0
AlignGrid1.Col = 0
AlignGrid1.Text = "  align_id"
AlignGrid1.Col = 1
AlignGrid1.Text = "gene"
AlignGrid1.Col = 2
AlignGrid1.Text = "amplicon"
AlignGrid1.Col = 3
AlignGrid1.Text = "number_seqs"
AlignGrid1.Col = 4
AlignGrid1.Text = "version"
AlignGrid1.Col = 5
AlignGrid1.Text = "align_parent"
AlignGrid1.Col = 6
AlignGrid1.Text = "align_length"
AlignGrid1.Col = 7
AlignGrid1.Text = "core_length"
'AlignGrid1.Col = 8
'AlignGrid1.Text = "remove (t/f)"

grdUsers.ColWidth(0) = 1100
grdUsers.ColWidth(1) = 2000
grdUsers.Row = 0
grdUsers.Col = 0
grdUsers.Text = "  User_id"
grdUsers.Col = 1
grdUsers.Text = "User_Name"
grdUsers.Row = 1
grdUsers.Col = 0
grdUsers.Text = "000"
grdUsers.Col = 1
grdUsers.Text = "All Users"

combFind.AddItem ("gene")
combFind.AddItem ("align_id")

' include score values

Call Get_Alignment_Information(Data_Ret)
'Call Fill_Users(Data_Ret)
Screen.MousePointer = 0

End Sub


Private Sub Form_Resize()

If Me.ScaleHeight > 3600 Then
  AlignGrid1.Height = Me.ScaleHeight - 3200 - Frame1.Height
  Frame1.Top = Me.ScaleHeight - 3200
'  CmdComment.Top = Me.ScaleHeight - 1100
'  CmdSave.Top = Me.ScaleHeight - 1100
'  CmdClose.Top = Me.ScaleHeight - 1100
End If

If Me.ScaleWidth > 1550 Then
  AlignGrid1.Width = Me.ScaleWidth - 700
  Frame1.Width = Me.ScaleWidth - 700
End If

If Me.ScaleTop > 1550 Then
    AlignGrid1.Top = Me.ScaleTop - 600
    Frame1.Top = Me.ScaleTop - 600
End If

If Me.ScaleHeight > 1550 Then
    AlignGrid1.Height = Me.ScaleHeight - 4300
'    Frame1.Top = Me.ScaleTop - 600
End If

    lstNames.SetFocus

End Sub

Private Sub Get_Alignment_Information(Data_aux2 As Adodc)

Dim w_group As String

    AlignGrid1.Rows = 2
    AlignGrid1.Row = 0

    sql = "SELECT distinct a.align_id, a.gene_id, d.gene_name, e.amplicon_name, a.number_seqs, a.align_version, "
    sql = sql & "a.align_length, a.align_core_length, a.align_core_left, a.align_core_right, a.align_1nt, "
    sql = sql & "a.align_2nt, a.align_3nt, a.align_4nt, a.align_5nt, a.align_6nt, a.core_1nt, a.core_2nt, "
    sql = sql & "a.core_3nt, a.core_4nt, a.core_5nt, a.core_6nt, a.align_parent_id, a.align_good, a.align_visible "
    sql = sql & "FROM alignments a, align_sequences b, genes d, amplicons e "
    sql = sql & "WHERE a.align_id = b.align_id and b.gene_id = d.gene_id and b.amplicon_id = e.amplicon_id "
    sql = sql & "ORDER BY a.align_id"
    
    
    
    Data_aux2.ConnectionString = "Provider=Microsoft.Jet.OLEDB.4.0;Persist Security Info=False;Data Source=" & DBPATH & ";"
    Data_aux2.RecordSource = sql
    Data_aux2.Refresh
    AlignGrid1.Visible = False
   
 If Not Data_aux2.Recordset.EOF And Not Data_aux2.Recordset.BOF Then
    Do
        AlignGrid1.Row = AlignGrid1.Row + 1
        AlignGrid1.Col = 0
        AlignGrid1.Text = Data_aux2.Recordset.Fields(0)
        AlignGrid1.Col = 1
        AlignGrid1.Text = Data_aux2.Recordset.Fields(2)
        AlignGrid1.Col = 2
        AlignGrid1.Text = Data_aux2.Recordset.Fields(3)
        AlignGrid1.Col = 3
        AlignGrid1.Text = Data_aux2.Recordset.Fields(4)
        AlignGrid1.Col = 4
        AlignGrid1.Text = Data_aux2.Recordset.Fields(5)
        AlignGrid1.Col = 5
        If IsNull(Data_aux2.Recordset.Fields(22)) Then
            AlignGrid1.Text = "0"
        Else
            AlignGrid1.Text = Data_aux2.Recordset.Fields(22)
        End If
        AlignGrid1.Col = 6
        If IsNull(Data_aux2.Recordset.Fields(6)) Then
            AlignGrid1.Text = "0"
        Else
            AlignGrid1.Text = Data_aux2.Recordset.Fields(6)
        End If
        AlignGrid1.Col = 7
        If IsNull(Data_aux2.Recordset.Fields(21)) Then
            AlignGrid1.Text = "0"
        Else
            AlignGrid1.Text = Data_aux2.Recordset.Fields(21)
        End If
'        AlignGrid1.Col = 8
'        If Data_aux2.Recordset.Fields(23) = "1" Then
'            AlignGrid1.Text = "t"
'        Else
'            AlignGrid1.Text = "f"
'        End If
        AlignGrid1.Rows = AlignGrid1.Rows + 1
        Data_aux2.Recordset.MoveNext
    Loop While Not Data_aux2.Recordset.BOF And Not Data_aux2.Recordset.EOF
 End If
 AlignGrid1.Rows = AlignGrid1.Rows - 1
 AlignGrid1.Row = 0
 AlignGrid1.Visible = True
 
End Sub


' Sort by the indicated column.
Private Sub SortByColumn(ByVal sort_column As Integer)
    ' Hide the FlexGrid.
    AlignGrid1.Visible = False
    AlignGrid1.Refresh

    ' Sort using the clicked column.
    AlignGrid1.Col = sort_column
    AlignGrid1.ColSel = sort_column
    AlignGrid1.Row = 0
    AlignGrid1.RowSel = 0

    ' If this is a new sort column, sort ascending.
    ' Otherwise switch which sort order we use.
    If Optasc Then
        m_sortorder = flexSortGenericAscending
    Else
        m_sortorder = flexSortGenericDescending
    End If
    AlignGrid1.Sort = m_sortorder

    ' Restore the previous sort column's name.
    If m_sortcolumn >= 0 Then
        AlignGrid1.TextMatrix(0, m_sortcolumn) = _
            Trim$(Mid$(AlignGrid1.TextMatrix(0, m_sortcolumn), 3))
    End If

    ' Display the new sort column's name.
    m_sortcolumn = sort_column
    If m_sortorder = flexSortGenericAscending Then
        AlignGrid1.TextMatrix(0, m_sortcolumn) = "> " & _
            AlignGrid1.TextMatrix(0, m_sortcolumn)
    Else
        AlignGrid1.TextMatrix(0, m_sortcolumn) = "< " & _
            AlignGrid1.TextMatrix(0, m_sortcolumn)
    End If

    ' Display the FlexGrid.
    AlignGrid1.Visible = True
End Sub


Private Sub Fill_Users(Data_aux2 As Adodc)

Dim w_group As String

    sql = "select labuser_id, labuser_name from labusers"
    Data_aux2.ConnectionString = "Provider=Microsoft.Jet.OLEDB.4.0;Persist Security Info=False;Data Source=" & DBPATH & ";"
    Data_aux2.RecordSource = sql
    Data_aux2.Refresh
   
 If Not Data_aux2.Recordset.EOF And Not Data_aux2.Recordset.BOF Then
    Do
        grdUsers.Row = grdUsers.Row + 1
        grdUsers.Col = 0
        grdUsers.Text = Data_aux2.Recordset.Fields(0)
        grdUsers.Col = 1
        grdUsers.Text = Data_aux2.Recordset.Fields(1)
        grdUsers.Rows = grdUsers.Rows + 1
        Data_aux2.Recordset.MoveNext
    Loop While Not Data_aux2.Recordset.BOF And Not Data_aux2.Recordset.EOF
 End If
 grdUsers.Rows = grdUsers.Rows - 1


End Sub

Private Sub grdUsers_DblClick()

Dim w_group As String
Dim User_Grid As String

    grdUsers.Col = 0
    User_Grid = grdUsers.Text
    Screen.MousePointer = 11
    

    If User_Grid <> "000" Then
        Call Get_Alignment_Information(Data_Ret)
    Else
        AlignGrid1.Rows = 2
        AlignGrid1.Row = 0
        sql = "SELECT a.align_id, a.seqplate_id,b.seqplate_name, b.plate_template_id,c.plate_template_name,"
        sql = sql & "a.plate_position, a.gene_id, d.gene_name, d.pz_name, a.number_seqs, a.align_version, a.align_length, a.align_core_length, "
        sql = sql & "a.align_core_left, a.align_core_right, a.align_1nt, a.align_2nt, a.align_3nt, a.align_4nt, a.align_5nt, a.align_6nt, a.core_1nt, a.core_2nt, a.core_3nt, a.core_4nt, a.core_5nt, a.core_6nt, "
        sql = sql & "a.align_parent_id, a.align_check, a.align_good, a.align_grp, a.align_visible "
        sql = sql & "FROM alignments AS a LEFT OUTER JOIN seqplates AS b ON (a.seqplate_id = b.seqplate_id) "
        sql = sql & "LEFT OUTER JOIN plate_templates AS c ON (b.plate_template_id = c.plate_template_id) LEFT OUTER JOIN genes AS d "
        sql = sql & "ON (a.gene_id = d.gene_id) Where a.align_visible Is True ORDER BY c.plate_template_name, b.seqplate_name, a.plate_position, a.align_grp, a.align_id"
    
        Data_Ret.ConnectionString = "Provider=Microsoft.Jet.OLEDB.4.0;Persist Security Info=False;Data Source=" & DBPATH & ";"
        Data_Ret.RecordSource = sql
        Data_Ret.Refresh
        AlignGrid1.Visible = False
        
        If Not Data_Ret.Recordset.EOF And Not Data_Ret.Recordset.BOF Then
            Do
                If UCase(Data_Ret.Recordset.Fields(30)) = "A" Then
                    w_group = "all"
                Else
                    If UCase(Data_Ret.Recordset.Fields(30)) = "I" Then
                        w_group = "inbreds"
                    Else
                        If UCase(Data_Ret.Recordset.Fields(30)) = "T" Then
                            w_group = "teosintes"
                        Else
                            If UCase(Data_Ret.Recordset.Fields(30)) = "R" Then
                                w_group = "tripsicums"
                            Else
                                w_group = Data_Ret.Recordset.Fields(30)
                            End If
                        End If
                    End If
                End If
                AlignGrid1.Row = AlignGrid1.Row + 1
                AlignGrid1.Col = 0
                AlignGrid1.Text = Data_Ret.Recordset.Fields(0)
                AlignGrid1.Col = 1
                If IsNull(Data_Ret.Recordset.Fields(2)) Then
                    AlignGrid1.Text = " "
                Else
                    AlignGrid1.Text = Data_Ret.Recordset.Fields(2)
                End If
        
                AlignGrid1.Col = 2
                If IsNull(Data_Ret.Recordset.Fields(5)) Then
                    AlignGrid1.Text = "0"
                Else
                    AlignGrid1.Text = Data_Ret.Recordset.Fields(5)
                End If
                AlignGrid1.Col = 3
                AlignGrid1.Text = Data_Ret.Recordset.Fields(7)
                AlignGrid1.Col = 4
                AlignGrid1.Text = "fasta"
                AlignGrid1.Col = 5
                AlignGrid1.Text = "accept"
                AlignGrid1.Col = 6
                AlignGrid1.Text = Data_Ret.Recordset.Fields(9)
                AlignGrid1.Col = 7
                AlignGrid1.Text = Data_Ret.Recordset.Fields(10)
                AlignGrid1.Col = 8
                If IsNull(Data_Ret.Recordset.Fields(11)) Then
                    AlignGrid1.Text = "0"
                Else
                    AlignGrid1.Text = Data_Ret.Recordset.Fields(11)
                End If
                AlignGrid1.Col = 9
                If IsNull(Data_Ret.Recordset.Fields(12)) Then
                    AlignGrid1.Text = "0"
                Else
                    AlignGrid1.Text = Data_Ret.Recordset.Fields(12)
                End If
        
                AlignGrid1.Col = 10
                If IsNull(Data_Ret.Recordset.Fields(27)) Then
                    AlignGrid1.Text = "0"
                Else
                    AlignGrid1.Text = Data_Ret.Recordset.Fields(27)
                End If
'        AlignGrid1.Text = " "
                AlignGrid1.Col = 11
                AlignGrid1.Text = Data_Ret.Recordset.Fields(28)
                AlignGrid1.Col = 12
                AlignGrid1.Text = w_group
                AlignGrid1.Col = 13
                If Data_Ret.Recordset.Fields(31) = "1" Then
                    AlignGrid1.Text = "t"
                Else
                    AlignGrid1.Text = "f"
                End If
                AlignGrid1.Rows = AlignGrid1.Rows + 1
                Data_Ret.Recordset.MoveNext
            Loop While Not Data_Ret.Recordset.BOF And Not Data_Ret.Recordset.EOF
        End If
        AlignGrid1.Rows = AlignGrid1.Rows - 1
        AlignGrid1.Visible = True
    End If
    Screen.MousePointer = 0
    
End Sub


Sub Delete_Alignments(Align_id As String, gene_id As String)

Dim sql As String

    sql = "delete from alignments"
    sql = sql & " where align_id = " & Align_id & " and gene_id = " & gene_id & ";"
    
    db.Execute sql, dbFailOnError
    
    If Err.Number <> 0 Then
        MsgBox Err.Description, vbCritical, "Error"
    End If
 
End Sub


Sub Delete_Align_Sequences(Align_id As String)

Dim sql As String

    sql = "delete from align_sequences"
    sql = sql & " where align_id = " & Align_id & ";"
    
    db.Execute sql, dbFailOnError
    
    If Err.Number <> 0 Then
        MsgBox Err.Description, vbCritical, "Error"
    End If

End Sub


Sub Delete_Seq_Phrap(Seqid_phrap As String, gene_id As String)

Dim sql As String

    sql = "delete from seq_phrap"
    sql = sql & " where seq_id_phrap = " & Seqid_phrap & " and gene_id = " & gene_id & ";"
    
    db.Execute sql, dbFailOnError
    
    If Err.Number <> 0 Then
        MsgBox Err.Description, vbCritical, "Error"
    End If

End Sub
