# Supplementary material for: DNAAlignEditor: DNA alignment editor tool
Source: BMC Bioinformatics. 2008 Mar 19;9:154. doi: 10.1186/1471-2105-9-154 (PMC2322986; doi:10.1186/1471-2105-9-154)
Supplement: Additional file 3 — DNA alignment editor tool source core. Source code for DNA align editor tool in zip format. [file 1471-2105-9-154-S3.zip › Source/frmGrid_Export.frm]

VERSION 5.00
Object = "{F9043C88-F6F2-101A-A3C9-08002B2F49FB}#1.2#0"; "comdlg32.ocx"
Object = "{0BA686C6-F7D3-101A-993E-0000C0EF6F5E}#1.0#0"; "Threed32.ocx"
Object = "{5E9E78A0-531B-11CF-91F6-C2863C385E30}#1.0#0"; "MSFLXGRD.OCX"
Object = "{67397AA1-7FB1-11D0-B148-00A0C922E820}#6.0#0"; "MSADODC.OCX"
Begin VB.Form frmGrid_Export 
   Caption         =   "Alignment Editor"
   ClientHeight    =   11370
   ClientLeft      =   165
   ClientTop       =   -2100
   ClientWidth     =   12000
   HelpContextID   =   300
   Icon            =   "frmGrid_Export.frx":0000
   LinkTopic       =   "Form1"
   ScaleHeight     =   11370
   ScaleMode       =   0  'User
   ScaleWidth      =   12000
   StartUpPosition =   3  'Windows Default
   Begin MSAdodcLib.Adodc Data_aux2 
      Height          =   330
      Left            =   6360
      Top             =   11040
      Visible         =   0   'False
      Width           =   1200
      _ExtentX        =   2117
      _ExtentY        =   582
      ConnectMode     =   0
      CursorLocation  =   3
      IsolationLevel  =   -1
      ConnectionTimeout=   15
      CommandTimeout  =   30
      CursorType      =   3
      LockType        =   3
      CommandType     =   8
      CursorOptions   =   0
      CacheSize       =   50
      MaxRecords      =   0
      BOFAction       =   0
      EOFAction       =   0
      ConnectStringType=   1
      Appearance      =   1
      BackColor       =   -2147483643
      ForeColor       =   -2147483640
      Orientation     =   0
      Enabled         =   -1
      Connect         =   ""
      OLEDBString     =   ""
      OLEDBFile       =   ""
      DataSourceName  =   ""
      OtherAttributes =   ""
      UserName        =   ""
      Password        =   ""
      RecordSource    =   ""
      Caption         =   ""
      BeginProperty Font {0BE35203-8F91-11CE-9DE3-00AA004BB851} 
         Name            =   "MS Sans Serif"
         Size            =   8.25
         Charset         =   0
         Weight          =   400
         Underline       =   0   'False
         Italic          =   0   'False
         Strikethrough   =   0   'False
      EndProperty
      _Version        =   393216
   End
   Begin MSAdodcLib.Adodc Data_aux3 
      Height          =   330
      Left            =   4800
      Top             =   11040
      Visible         =   0   'False
      Width           =   1200
      _ExtentX        =   2117
      _ExtentY        =   582
      ConnectMode     =   0
      CursorLocation  =   3
      IsolationLevel  =   -1
      ConnectionTimeout=   15
      CommandTimeout  =   30
      CursorType      =   3
      LockType        =   3
      CommandType     =   8
      CursorOptions   =   0
      CacheSize       =   50
      MaxRecords      =   0
      BOFAction       =   0
      EOFAction       =   0
      ConnectStringType=   1
      Appearance      =   1
      BackColor       =   -2147483643
      ForeColor       =   -2147483640
      Orientation     =   0
      Enabled         =   -1
      Connect         =   ""
      OLEDBString     =   ""
      OLEDBFile       =   ""
      DataSourceName  =   ""
      OtherAttributes =   ""
      UserName        =   ""
      Password        =   ""
      RecordSource    =   ""
      Caption         =   ""
      BeginProperty Font {0BE35203-8F91-11CE-9DE3-00AA004BB851} 
         Name            =   "MS Sans Serif"
         Size            =   8.25
         Charset         =   0
         Weight          =   400
         Underline       =   0   'False
         Italic          =   0   'False
         Strikethrough   =   0   'False
      EndProperty
      _Version        =   393216
   End
   Begin MSAdodcLib.Adodc Data_Ret 
      Height          =   345
      Left            =   7800
      Top             =   11040
      Visible         =   0   'False
      Width           =   1215
      _ExtentX        =   2143
      _ExtentY        =   609
      ConnectMode     =   0
      CursorLocation  =   3
      IsolationLevel  =   -1
      ConnectionTimeout=   15
      CommandTimeout  =   30
      CursorType      =   3
      LockType        =   3
      CommandType     =   8
      CursorOptions   =   0
      CacheSize       =   50
      MaxRecords      =   0
      BOFAction       =   0
      EOFAction       =   0
      ConnectStringType=   1
      Appearance      =   1
      BackColor       =   -2147483643
      ForeColor       =   -2147483640
      Orientation     =   0
      Enabled         =   -1
      Connect         =   ""
      OLEDBString     =   ""
      OLEDBFile       =   ""
      DataSourceName  =   ""
      OtherAttributes =   ""
      UserName        =   ""
      Password        =   ""
      RecordSource    =   ""
      Caption         =   ""
      BeginProperty Font {0BE35203-8F91-11CE-9DE3-00AA004BB851} 
         Name            =   "MS Sans Serif"
         Size            =   8.25
         Charset         =   0
         Weight          =   400
         Underline       =   0   'False
         Italic          =   0   'False
         Strikethrough   =   0   'False
      EndProperty
      _Version        =   393216
   End
   Begin VB.TextBox txtTime 
      BorderStyle     =   0  'None
      Height          =   285
      Left            =   1680
      TabIndex        =   8
      Top             =   1800
      Visible         =   0   'False
      Width           =   855
   End
   Begin VB.Frame Frame1 
      Caption         =   "Find Options"
      ForeColor       =   &H00FF8080&
      Height          =   2535
      Left            =   360
      TabIndex        =   3
      Top             =   8520
      Width           =   11055
      Begin MSComDlg.CommonDialog OpenFile 
         Left            =   9720
         Top             =   2160
         _ExtentX        =   847
         _ExtentY        =   847
         _Version        =   393216
      End
      Begin MSFlexGridLib.MSFlexGrid grdUsers 
         Height          =   855
         Left            =   240
         TabIndex        =   15
         Top             =   1560
         Visible         =   0   'False
         Width           =   3375
         _ExtentX        =   5953
         _ExtentY        =   1508
         _Version        =   393216
         Rows            =   3
      End
      Begin Threed.SSCommand cmdSave 
         Height          =   1005
         Left            =   8520
         TabIndex        =   14
         Top             =   240
         Width           =   1095
         _Version        =   65536
         _ExtentX        =   1931
         _ExtentY        =   1773
         _StockProps     =   78
         Caption         =   "&Export"
         BeginProperty Font {0BE35203-8F91-11CE-9DE3-00AA004BB851} 
            Name            =   "Lucida Sans Unicode"
            Size            =   8.25
            Charset         =   0
            Weight          =   400
            Underline       =   0   'False
            Italic          =   0   'False
            Strikethrough   =   0   'False
         EndProperty
         Picture         =   "frmGrid_Export.frx":0CCA
      End
      Begin VB.Frame Frame2 
         Caption         =   "Sort Order"
         ForeColor       =   &H00FF8080&
         Height          =   615
         Left            =   240
         TabIndex        =   11
         Top             =   840
         Width           =   4335
         Begin VB.OptionButton Optdesc 
            Caption         =   "Descending"
            BeginProperty Font 
               Name            =   "Lucida Sans Unicode"
               Size            =   8.25
               Charset         =   0
               Weight          =   400
               Underline       =   0   'False
               Italic          =   0   'False
               Strikethrough   =   0   'False
            EndProperty
            Height          =   255
            Left            =   2400
            TabIndex        =   13
            Top             =   240
            Width           =   1335
         End
         Begin VB.OptionButton Optasc 
            Caption         =   "Ascending"
            BeginProperty Font 
               Name            =   "Lucida Sans Unicode"
               Size            =   8.25
               Charset         =   0
               Weight          =   400
               Underline       =   0   'False
               Italic          =   0   'False
               Strikethrough   =   0   'False
            EndProperty
            Height          =   255
            Left            =   240
            TabIndex        =   12
            Top             =   240
            Value           =   -1  'True
            Width           =   1575
         End
      End
      Begin Threed.SSCommand cmdRefresh 
         Height          =   1005
         Left            =   7320
         TabIndex        =   10
         Top             =   240
         Width           =   1095
         _Version        =   65536
         _ExtentX        =   1940
         _ExtentY        =   1764
         _StockProps     =   78
         Caption         =   "&Refresh"
         BeginProperty Font {0BE35203-8F91-11CE-9DE3-00AA004BB851} 
            Name            =   "Lucida Sans Unicode"
            Size            =   8.25
            Charset         =   0
            Weight          =   400
            Underline       =   0   'False
            Italic          =   0   'False
            Strikethrough   =   0   'False
         EndProperty
         Picture         =   "frmGrid_Export.frx":111C
      End
      Begin Threed.SSCommand cmdClose 
         Height          =   1005
         Left            =   9720
         TabIndex        =   9
         Top             =   240
         Width           =   1095
         _Version        =   65536
         _ExtentX        =   1940
         _ExtentY        =   1764
         _StockProps     =   78
         Caption         =   "&Close"
         BeginProperty Font {0BE35203-8F91-11CE-9DE3-00AA004BB851} 
            Name            =   "Lucida Sans Unicode"
            Size            =   8.25
            Charset         =   0
            Weight          =   400
            Underline       =   0   'False
            Italic          =   0   'False
            Strikethrough   =   0   'False
         EndProperty
         Picture         =   "frmGrid_Export.frx":19F6
      End
      Begin Threed.SSCommand cmdFind 
         Height          =   1005
         Left            =   6120
         TabIndex        =   7
         Top             =   240
         Width           =   1095
         _Version        =   65536
         _ExtentX        =   1940
         _ExtentY        =   1764
         _StockProps     =   78
         Caption         =   "&Find"
         BeginProperty Font {0BE35203-8F91-11CE-9DE3-00AA004BB851} 
            Name            =   "Lucida Sans Unicode"
            Size            =   8.25
            Charset         =   0
            Weight          =   400
            Underline       =   0   'False
            Italic          =   0   'False
            Strikethrough   =   0   'False
         EndProperty
         Picture         =   "frmGrid_Export.frx":1E48
      End
      Begin VB.TextBox lstNames 
         Height          =   315
         Left            =   3120
         TabIndex        =   5
         Top             =   360
         Width           =   2895
      End
      Begin VB.ComboBox combFind 
         Height          =   315
         Left            =   240
         TabIndex        =   4
         Text            =   "gene"
         Top             =   360
         Width           =   2535
      End
      Begin VB.Label Label4 
         Caption         =   "Double Click to load Users Alignments"
         BeginProperty Font 
            Name            =   "MS Sans Serif"
            Size            =   9.75
            Charset         =   0
            Weight          =   700
            Underline       =   0   'False
            Italic          =   0   'False
            Strikethrough   =   0   'False
         EndProperty
         ForeColor       =   &H00FF8080&
         Height          =   495
         Left            =   3720
         TabIndex        =   16
         Top             =   1800
         Visible         =   0   'False
         Width           =   2895
      End
      Begin VB.Label Label3 
         Caption         =   "Find Pattern"
         ForeColor       =   &H00FF8080&
         Height          =   255
         Left            =   4800
         TabIndex        =   6
         Top             =   840
         Width           =   855
      End
   End
   Begin MSFlexGridLib.MSFlexGrid AlignGrid1 
      Height          =   7455
      Left            =   360
      TabIndex        =   0
      Top             =   1080
      Width           =   11055
      _ExtentX        =   19500
      _ExtentY        =   13150
      _Version        =   393216
      ScrollTrack     =   -1  'True
      BeginProperty Font {0BE35203-8F91-11CE-9DE3-00AA004BB851} 
         Name            =   "MS Sans Serif"
         Size            =   9.75
         Charset         =   0
         Weight          =   700
         Underline       =   0   'False
         Italic          =   0   'False
         Strikethrough   =   0   'False
      EndProperty
   End
   Begin VB.Label Label2 
      BackStyle       =   0  'Transparent
      Caption         =   "Select the alignment row to export and click on Save button"
      BeginProperty Font 
         Name            =   "Arial Black"
         Size            =   12
         Charset         =   0
         Weight          =   400
         Underline       =   0   'False
         Italic          =   0   'False
         Strikethrough   =   0   'False
      EndProperty
      ForeColor       =   &H00008000&
      Height          =   375
      Left            =   240
      TabIndex        =   2
      Top             =   720
      Width           =   11535
   End
   Begin VB.Label Label1 
      BackStyle       =   0  'Transparent
      Caption         =   "Export alignments to standard ASCII format"
      BeginProperty Font 
         Name            =   "MS Sans Serif"
         Size            =   24
         Charset         =   0
         Weight          =   700
         Underline       =   0   'False
         Italic          =   0   'False
         Strikethrough   =   0   'False
      EndProperty
      ForeColor       =   &H8000000D&
      Height          =   555
      Left            =   240
      TabIndex        =   1
      Top             =   120
      Width           =   10065
   End
End
Attribute VB_Name = "frmGrid_Export"
Attribute VB_GlobalNameSpace = False
Attribute VB_Creatable = False
Attribute VB_PredeclaredId = True
Attribute VB_Exposed = False
Dim m_sortcolumn As Integer
Dim SeqidPhrap As Double
Dim PopID As Integer

Private Sub AlignGrid1_DblClick()
AlignGrid1.Col = 0
w_align_id = AlignGrid1.Text
AlignGrid1.Col = 0
AlignGrid1.ColSel = 0
AlignGrid1.Row = 0
AlignGrid1.RowSel = 0
'Load frmGrid2
'Unload Me
'frmGrid2.Show

End Sub


Private Sub AlignGrid1_KeyPress(KeyAscii As Integer)
  
  Dim sTemp As String
  
  With AlignGrid1
    
    sTemp = .TextMatrix(.Row, .Col)
    
    Select Case KeyAscii
      Case 8 ' backspace
        If Len(sTemp) > 0 Then
          sTemp = Left$(sTemp, Len(sTemp) - 1)
        End If
      Case 27 ' escape
        sTemp = ""
      Case 0 To 31
        KeyAscii = 0
      Case Else
        sTemp = sTemp & Chr$(KeyAscii)
    End Select
    .TextMatrix(.Row, .Col) = sTemp
  End With

End Sub

Private Sub AlignGrid1_MouseUp(Button As Integer, Shift As Integer, X As Single, y As Single)
    ' If this is not row 0, do nothing.
    If AlignGrid1.MouseRow <> 0 Then Exit Sub

    ' Sort by the clicked column.
    SortByColumn AlignGrid1.MouseCol

End Sub

Private Sub cmdClose_Click()

Unload Me

End Sub

Private Sub CmdFind_Click()

Dim Renglon As Double
Dim bandera As Integer
Dim Tot_recs As Integer
Dim clave As String
Dim esta As Integer
Dim encontro As Boolean
Dim Search_text As String
Dim I As Double
Dim j As Integer


On Error GoTo GoFindError

Screen.MousePointer = 11

clave = UCase$(Trim$(lstNames.Text))
bandera = False
Tot_recs = AlignGrid1.Rows - 1
Renglon = 0
I = 0

If combFind.Text = "align_id" Then
    j = 0
Else
    If combFind.Text = "amplicon" Then
        j = 2
    Else
        If combFind.Text = "gene" Then
            j = 1
        Else
            j = 8
        End If
    End If
End If

   AlignGrid1.Col = j
'   AlignGrid1.Row = 0
   If AlignGrid1.Row = AlignGrid1.Rows - 1 Then
        AlignGrid1.Row = 0
   Else
        AlignGrid1.Row = AlignGrid1.RowSel + 1
    End If
   While Not bandera And Renglon < Tot_recs + 1
    esta = InStr(1, UCase$(AlignGrid1.Text), clave)
    If esta > 0 Then
       bandera = True
       AlignGrid1.Col = 0
       AlignGrid1.ColSel = 8
       AlignGrid1.RowSel = AlignGrid1.Row
    Else
        Renglon = Renglon + 1
        I = I + 1
    '    If I > 25 Then
    '        I = 1
    '    End If
    End If
    If Not bandera Then
        If AlignGrid1.Row < AlignGrid1.Rows - 1 Then
            AlignGrid1.Row = AlignGrid1.Row + 1
        Else
            Renglon = Tot_recs
        End If
    End If

   Wend

   If Not bandera Then
     Screen.MousePointer = 0
     MsgBox combFind.Text + ": " + clave + " Not Found.....:"
     lstNames.SetFocus
     AlignGrid1.Row = 1
     AlignGrid1.Col = 2
    Else
        txtTime.Top = AlignGrid1.CellTop + AlignGrid1.Top
        txtTime.Left = AlignGrid1.CellLeft + AlignGrid1.Left
        txtTime.Width = AlignGrid1.CellWidth
        txtTime.Height = AlignGrid1.CellHeight
   End If

Screen.MousePointer = 0

Exit Sub
  
GoFindError:
  MsgBox Err.Description

End Sub

Private Sub cmdRefresh_Click()

Screen.MousePointer = 11


AlignGrid1.Clear
AlignGrid1.ColS = 14
AlignGrid1.Rows = 2
AlignGrid1.FixedCols = 1
AlignGrid1.RowHeight(0) = 600
AlignGrid1.ColWidth(0) = 1100
AlignGrid1.ColWidth(1) = 2000
AlignGrid1.ColWidth(2) = 1300
AlignGrid1.ColWidth(3) = 1700
AlignGrid1.ColWidth(6) = 1500
AlignGrid1.ColWidth(7) = 1000
AlignGrid1.ColWidth(8) = 1400
AlignGrid1.ColWidth(9) = 1400
AlignGrid1.ColWidth(10) = 1600
AlignGrid1.Row = 0
AlignGrid1.Col = 0
AlignGrid1.Text = "  align_id"
AlignGrid1.Col = 1
AlignGrid1.Text = "seqplate"
AlignGrid1.Col = 2
AlignGrid1.Text = "position"
AlignGrid1.Col = 3
AlignGrid1.Text = "gene"
AlignGrid1.Col = 4
AlignGrid1.Text = "fasta"
AlignGrid1.Col = 5
AlignGrid1.Text = "accept"
AlignGrid1.Col = 6
AlignGrid1.Text = "number_seqs"
AlignGrid1.Col = 7
AlignGrid1.Text = "version"
AlignGrid1.Col = 8
AlignGrid1.Text = "align_length"
AlignGrid1.Col = 9
AlignGrid1.Text = "core_length"
AlignGrid1.Col = 10
AlignGrid1.Text = "align_parent"
AlignGrid1.Col = 11
AlignGrid1.Text = "check"
AlignGrid1.Col = 12
AlignGrid1.Text = "group"
AlignGrid1.Col = 13
AlignGrid1.Text = "removed"
Call Get_Alignment_Information(Data_Ret)
Screen.MousePointer = 0

End Sub

Private Sub cmdSave_Click()

  Dim Sourcefile As String
  Dim LoadViewer As String
  Dim X As Integer
  Dim fhandle As Integer
  Dim I As Integer
  Dim j As Integer
  Dim line_out As String
  Dim Start_Row As Integer
  Dim End_Row As Integer
  Dim Gene_W As String
  Dim Amplicon_W As String

    fhandle = FreeFile
    OpenFile.Filename = ""
    OpenFile.Flags = &H2 Or &H800 Or &H4
    OpenFile.CancelError = False
    OpenFile.Filter = "*.txt|*.txt"
    OpenFile.FilterIndex = 1
    'openFile.InitDir = ImageDir
    OpenFile.DialogTitle = "Standard Format File"
    OpenFile.Action = 2
    Sourcefile = Trim(OpenFile.Filename)
    If Sourcefile <> "" Then
        If AlignGrid1.Row < AlignGrid1.RowSel Then
            Start_Row = AlignGrid1.Row
            End_Row = AlignGrid1.RowSel
        Else
            End_Row = AlignGrid1.Row
            Start_Row = AlignGrid1.RowSel
        End If
        
        Screen.MousePointer = 11
        Open Sourcefile For Output As #fhandle
        For I = Start_Row To End_Row
            AlignGrid1.Row = I
            AlignGrid1.Col = 0
            w_align_id = AlignGrid1.Text
            AlignGrid1.Col = 1
            Gene_W = Trim$(AlignGrid1.Text)
            AlignGrid1.Col = 2
            Amplicon_W = Trim$(AlignGrid1.Text)
            line_out = "#" & Trim(Gene_W) & Chr(9) & Trim$(Amplicon_W)
            Print #fhandle, line_out
            If Trim(w_align_id) <> "" Then

                sql = "SELECT align_seq_id, seq_id_phrap, align_order, align_sequence, align_quality "
                sql = sql & "From align_sequences "
                sql = sql & "WHERE align_id = " & w_align_id
                sql = sql & " ORDER BY align_order"

                Data_Aux2.ConnectionString = "Provider=Microsoft.Jet.OLEDB.4.0;Persist Security Info=False;Data Source=" & DBPATH & ";"
                Data_Aux2.RecordSource = sql
                Data_Aux2.Refresh
    
                sw_len = True
                s = 1
    
                If Not Data_Aux2.Recordset.EOF And Not Data_Aux2.Recordset.BOF Then
                    Do
                        line_out = Data_Aux2.Recordset.Fields(4)
                        SeqidPhrap = Data_Aux2.Recordset.Fields(1)
                        w_align_seq_id = Data_Aux2.Recordset.Fields(0)
                        w_seq_id_phrap = Data_Aux2.Recordset.Fields(1)
                        w_align_order = Data_Aux2.Recordset.Fields(2)
                        New_Seq_Strings(s) = Data_Aux2.Recordset.Fields(3)
                        New_Qual_Strings(s) = Data_Aux2.Recordset.Fields(4)

                        PopID = Get_PopulationID(Data_aux3, SeqidPhrap)
                        If PopID <> 0 Then
                            PopDesc = Load_Population_Info(Data_aux3, PopID)
                        Else
                            PopDesc = "Invalid Line"
                        End If
                        line_out = ">" & Trim$(PopDesc) & Chr(9) & Len(New_Seq_Strings(s)) & Chr(9) & w_phrap_type & Chr(9) & "no"
                        Print #fhandle, line_out
                        line_out = Trim$(New_Seq_Strings(s))
                        Print #fhandle, line_out
                        line_out = Trim$(New_Qual_Strings(s))
                        Print #fhandle, line_out
                        line_out = ""
                        Print #fhandle, line_out
            
                        Data_Aux2.Recordset.MoveNext
    
                    Loop While Not Data_Aux2.Recordset.BOF And Not Data_Aux2.Recordset.EOF
                End If
            Else
                line_out = "The Alignment is incorrect, Verify the database, It can not be exported"
                Print #fhandle, line_out
            End If
        Next
        line_out = "End"
        Print #fhandle, line_out
        Close fhandle
        Close
        Screen.MousePointer = 0
        MsgBox ("Process successfully finished... File Generated: " & Sourcefile)
    Else
        MsgBox ("You should provide a filename")
    End If


End Sub

Private Sub Form_Load()

'* Author. Hector Sanchez Villeda
'* Institution. University of Missouri-Columbia
'* SNP Discovery Project
'* Version   : 1.0 (2005)
'* Copyright 2005 University of Missouri-Columbia.

Dim Get_Function As Double

'AlignGrid2.Cols = Pop_samples
AlignGrid1.ColS = 9
AlignGrid1.Rows = 2

Screen.MousePointer = 11

AlignGrid1.FixedCols = 1
AlignGrid1.RowHeight(0) = 600
AlignGrid1.ColWidth(0) = 1100
AlignGrid1.ColWidth(1) = 1900
AlignGrid1.ColWidth(2) = 1900
AlignGrid1.ColWidth(3) = 1500
AlignGrid1.ColWidth(4) = 900
AlignGrid1.ColWidth(5) = 1500
AlignGrid1.ColWidth(6) = 1500
AlignGrid1.ColWidth(7) = 1300
AlignGrid1.ColWidth(8) = 1400
AlignGrid1.Row = 0
AlignGrid1.Col = 0
AlignGrid1.Text = "  align_id"
AlignGrid1.Col = 1
AlignGrid1.Text = "gene"
AlignGrid1.Col = 2
AlignGrid1.Text = "amplicon"
AlignGrid1.Col = 3
AlignGrid1.Text = "number_seqs"
AlignGrid1.Col = 4
AlignGrid1.Text = "version"
AlignGrid1.Col = 5
AlignGrid1.Text = "align_parent"
AlignGrid1.Col = 6
AlignGrid1.Text = "align_length"
AlignGrid1.Col = 7
AlignGrid1.Text = "core_length"
AlignGrid1.Col = 8
AlignGrid1.Text = "remove (t/f)"

grdUsers.ColWidth(0) = 1100
grdUsers.ColWidth(1) = 2000
grdUsers.Row = 0
grdUsers.Col = 0
grdUsers.Text = "  User_id"
grdUsers.Col = 1
grdUsers.Text = "User_Name"
grdUsers.Row = 1
grdUsers.Col = 0
grdUsers.Text = "000"
grdUsers.Col = 1
grdUsers.Text = "All Users"

combFind.AddItem ("gene")
combFind.AddItem ("amplicon")
combFind.AddItem ("align_id")

' include score values

Call Get_Alignment_Information(Data_Ret)
'Call Fill_Users(Data_Ret)
Screen.MousePointer = 0

End Sub


Private Sub Form_Resize()

If Me.ScaleHeight > 5735 Then
  AlignGrid1.Height = Me.ScaleHeight - 3200 - Frame1.Height
  Frame1.Top = Me.ScaleHeight - 3200
'  CmdComment.Top = Me.ScaleHeight - 1100
'  CmdSave.Top = Me.ScaleHeight - 1100
'  CmdClose.Top = Me.ScaleHeight - 1100
End If

If Me.ScaleWidth > 1550 Then
  AlignGrid1.Width = Me.ScaleWidth - 700
  Frame1.Width = Me.ScaleWidth - 700
End If

If Me.ScaleTop > 1550 Then
    AlignGrid1.Top = Me.ScaleTop - 600
    Frame1.Top = Me.ScaleTop - 600
End If

If Me.ScaleHeight > 4300 Then
    AlignGrid1.Height = Me.ScaleHeight - 4300
'    Frame1.Top = Me.ScaleTop - 600
End If

    lstNames.SetFocus

End Sub

Private Sub Get_Alignment_Information(Data_Aux2 As Adodc)

Dim w_group As String

    AlignGrid1.Rows = 2
    AlignGrid1.Row = 0

    sql = "SELECT distinct a.align_id, a.gene_id, d.gene_name, a.number_seqs, a.align_version, "
    sql = sql & "a.align_length, a.align_core_length, a.align_core_left, a.align_core_right, a.align_1nt, "
    sql = sql & "a.align_2nt, a.align_3nt, a.align_4nt, a.align_5nt, a.align_6nt, a.core_1nt, a.core_2nt, "
    sql = sql & "a.core_3nt, a.core_4nt, a.core_5nt, a.core_6nt, a.align_parent_id, a.align_good, a.align_visible, e.amplicon_name "
    sql = sql & "FROM alignments a, align_sequences b, genes d, amplicons e "
    sql = sql & "WHERE a.align_visible and a.align_id = b.align_id "
    sql = sql & " and b.gene_id = d.gene_id and b.amplicon_id = e.amplicon_id order by a.align_id;"
    Data_Aux2.ConnectionString = "Provider=Microsoft.Jet.OLEDB.4.0;Persist Security Info=False;Data Source=" & DBPATH & ";"
    Data_Aux2.RecordSource = sql
    Data_Aux2.Refresh
    AlignGrid1.Visible = False
   
 If Not Data_Aux2.Recordset.EOF And Not Data_Aux2.Recordset.BOF Then
    Do
        AlignGrid1.Row = AlignGrid1.Row + 1
        AlignGrid1.Col = 0
        AlignGrid1.Text = Data_Aux2.Recordset.Fields(0)
        AlignGrid1.Col = 1
        AlignGrid1.Text = Data_Aux2.Recordset.Fields(2)
        AlignGrid1.Col = 2
        AlignGrid1.Text = Data_Aux2.Recordset.Fields(24)
        AlignGrid1.Col = 3
        AlignGrid1.Text = Data_Aux2.Recordset.Fields(3)
        AlignGrid1.Col = 4
        AlignGrid1.Text = Data_Aux2.Recordset.Fields(4)
        AlignGrid1.Col = 5
        If IsNull(Data_Aux2.Recordset.Fields(21)) Then
            AlignGrid1.Text = "0"
        Else
            AlignGrid1.Text = Data_Aux2.Recordset.Fields(21)
        End If
        AlignGrid1.Col = 6
        If IsNull(Data_Aux2.Recordset.Fields(5)) Then
            AlignGrid1.Text = "0"
        Else
            AlignGrid1.Text = Data_Aux2.Recordset.Fields(5)
        End If
        AlignGrid1.Col = 7
        If IsNull(Data_Aux2.Recordset.Fields(6)) Then
            AlignGrid1.Text = "0"
        Else
            AlignGrid1.Text = Data_Aux2.Recordset.Fields(6)
        End If
        AlignGrid1.Col = 8
        If Data_Aux2.Recordset.Fields(22) = "1" Then
            AlignGrid1.Text = "t"
        Else
            AlignGrid1.Text = "f"
        End If
        AlignGrid1.Rows = AlignGrid1.Rows + 1
        Data_Aux2.Recordset.MoveNext
    Loop While Not Data_Aux2.Recordset.BOF And Not Data_Aux2.Recordset.EOF
 End If
 AlignGrid1.Rows = AlignGrid1.Rows - 1
 AlignGrid1.Row = 0
 AlignGrid1.Visible = True
 
End Sub


' Sort by the indicated column.
Private Sub SortByColumn(ByVal sort_column As Integer)
    ' Hide the FlexGrid.
    AlignGrid1.Visible = False
    AlignGrid1.Refresh

    ' Sort using the clicked column.
    AlignGrid1.Col = sort_column
    AlignGrid1.ColSel = sort_column
    AlignGrid1.Row = 0
    AlignGrid1.RowSel = 0

    ' If this is a new sort column, sort ascending.
    ' Otherwise switch which sort order we use.
    If Optasc Then
        m_SortOrder = flexSortGenericAscending
    Else
        m_SortOrder = flexSortGenericDescending
    End If
    AlignGrid1.Sort = m_SortOrder

    ' Restore the previous sort column's name.
    If m_sortcolumn >= 0 Then
        AlignGrid1.TextMatrix(0, m_sortcolumn) = _
            Trim$(Mid$(AlignGrid1.TextMatrix(0, m_sortcolumn), 3))
    End If

    ' Display the new sort column's name.
    m_sortcolumn = sort_column
    If m_SortOrder = flexSortGenericAscending Then
        AlignGrid1.TextMatrix(0, m_sortcolumn) = "> " & _
            AlignGrid1.TextMatrix(0, m_sortcolumn)
    Else
        AlignGrid1.TextMatrix(0, m_sortcolumn) = "< " & _
            AlignGrid1.TextMatrix(0, m_sortcolumn)
    End If

    ' Display the FlexGrid.
    AlignGrid1.Visible = True
End Sub


Private Sub Fill_Users(Data_Aux2 As Adodc)

Dim w_group As String

    sql = "select labuser_id, labuser_name from labusers"
    Data_Aux2.ConnectionString = "Provider=Microsoft.Jet.OLEDB.4.0;Persist Security Info=False;Data Source=" & DBPATH & ";"
    Data_Aux2.RecordSource = sql
    Data_Aux2.Refresh
   
 If Not Data_Aux2.Recordset.EOF And Not Data_Aux2.Recordset.BOF Then
    Do
        grdUsers.Row = grdUsers.Row + 1
        grdUsers.Col = 0
        grdUsers.Text = Data_Aux2.Recordset.Fields(0)
        grdUsers.Col = 1
        grdUsers.Text = Data_Aux2.Recordset.Fields(1)
        grdUsers.Rows = grdUsers.Rows + 1
        Data_Aux2.Recordset.MoveNext
    Loop While Not Data_Aux2.Recordset.BOF And Not Data_Aux2.Recordset.EOF
 End If
 grdUsers.Rows = grdUsers.Rows - 1

End Sub

Private Sub grdUsers_DblClick()

Dim w_group As String
Dim User_Grid As String

    grdUsers.Col = 0
    User_Grid = grdUsers.Text
    Screen.MousePointer = 11
    

    If User_Grid <> "000" Then
        Call Get_Alignment_Information(Data_Ret)
    Else
        AlignGrid1.Rows = 2
        AlignGrid1.Row = 0
        sql = "SELECT a.align_id, a.seqplate_id,b.seqplate_name, b.plate_template_id,c.plate_template_name,"
        sql = sql & "a.plate_position, a.gene_id, d.gene_name, d.pz_name, a.number_seqs, a.align_version, a.align_length, a.align_core_length, "
        sql = sql & "a.align_core_left, a.align_core_right, a.align_1nt, a.align_2nt, a.align_3nt, a.align_4nt, a.align_5nt, a.align_6nt, a.core_1nt, a.core_2nt, a.core_3nt, a.core_4nt, a.core_5nt, a.core_6nt, "
        sql = sql & "a.align_parent_id, a.align_check, a.align_good, a.align_grp, a.align_visible "
        sql = sql & "FROM alignments AS a LEFT OUTER JOIN seqplates AS b ON (a.seqplate_id = b.seqplate_id) "
        sql = sql & "LEFT OUTER JOIN plate_templates AS c ON (b.plate_template_id = c.plate_template_id) LEFT OUTER JOIN genes AS d "
        sql = sql & "ON (a.gene_id = d.gene_id) Where a.align_visible Is True ORDER BY c.plate_template_name, b.seqplate_name, a.plate_position, a.align_grp, a.align_id"
    
        Data_Ret.ConnectionString = "Provider=Microsoft.Jet.OLEDB.4.0;Persist Security Info=False;Data Source=" & DBPATH & ";"
        Data_Ret.RecordSource = sql
        Data_Ret.Refresh
        AlignGrid1.Visible = False
        
        If Not Data_Ret.Recordset.EOF And Not Data_Ret.Recordset.BOF Then
            Do
                If UCase(Data_Ret.Recordset.Fields(30)) = "A" Then
                    w_group = "all"
                Else
                    If UCase(Data_Ret.Recordset.Fields(30)) = "I" Then
                        w_group = "inbreds"
                    Else
                        If UCase(Data_Ret.Recordset.Fields(30)) = "T" Then
                            w_group = "teosintes"
                        Else
                            If UCase(Data_Ret.Recordset.Fields(30)) = "R" Then
                                w_group = "tripsicums"
                            Else
                                w_group = Data_Ret.Recordset.Fields(30)
                            End If
                        End If
                    End If
                End If
                AlignGrid1.Row = AlignGrid1.Row + 1
                AlignGrid1.Col = 0
                AlignGrid1.Text = Data_Ret.Recordset.Fields(0)
                AlignGrid1.Col = 1
                If IsNull(Data_Ret.Recordset.Fields(2)) Then
                    AlignGrid1.Text = " "
                Else
                    AlignGrid1.Text = Data_Ret.Recordset.Fields(2)
                End If
        
                AlignGrid1.Col = 2
                If IsNull(Data_Ret.Recordset.Fields(5)) Then
                    AlignGrid1.Text = "0"
                Else
                    AlignGrid1.Text = Data_Ret.Recordset.Fields(5)
                End If
                AlignGrid1.Col = 3
                AlignGrid1.Text = Data_Ret.Recordset.Fields(7)
                AlignGrid1.Col = 4
                AlignGrid1.Text = "fasta"
                AlignGrid1.Col = 5
                AlignGrid1.Text = "accept"
                AlignGrid1.Col = 6
                AlignGrid1.Text = Data_Ret.Recordset.Fields(9)
                AlignGrid1.Col = 7
                AlignGrid1.Text = Data_Ret.Recordset.Fields(10)
                AlignGrid1.Col = 8
                If IsNull(Data_Ret.Recordset.Fields(11)) Then
                    AlignGrid1.Text = "0"
                Else
                    AlignGrid1.Text = Data_Ret.Recordset.Fields(11)
                End If
                AlignGrid1.Col = 9
                If IsNull(Data_Ret.Recordset.Fields(12)) Then
                    AlignGrid1.Text = "0"
                Else
                    AlignGrid1.Text = Data_Ret.Recordset.Fields(12)
                End If
        
                AlignGrid1.Col = 10
                If IsNull(Data_Ret.Recordset.Fields(27)) Then
                    AlignGrid1.Text = "0"
                Else
                    AlignGrid1.Text = Data_Ret.Recordset.Fields(27)
                End If
'        AlignGrid1.Text = " "
                AlignGrid1.Col = 11
                AlignGrid1.Text = Data_Ret.Recordset.Fields(28)
                AlignGrid1.Col = 12
                AlignGrid1.Text = w_group
                AlignGrid1.Col = 13
                If Data_Ret.Recordset.Fields(31) = "1" Then
                    AlignGrid1.Text = "t"
                Else
                    AlignGrid1.Text = "f"
                End If
                AlignGrid1.Rows = AlignGrid1.Rows + 1
                Data_Ret.Recordset.MoveNext
            Loop While Not Data_Ret.Recordset.BOF And Not Data_Ret.Recordset.EOF
        End If
        AlignGrid1.Rows = AlignGrid1.Rows - 1
        AlignGrid1.Visible = True
    End If
    Screen.MousePointer = 0
    
End Sub
