# Supplementary material for: DNAAlignEditor: DNA alignment editor tool
Source: BMC Bioinformatics. 2008 Mar 19;9:154. doi: 10.1186/1471-2105-9-154 (PMC2322986; doi:10.1186/1471-2105-9-154)
Supplement: Additional file 3 — DNA alignment editor tool source core. Source code for DNA align editor tool in zip format. [file 1471-2105-9-154-S3.zip › Source/frmGrid_Primer.frm]

VERSION 5.00
Object = "{F9043C88-F6F2-101A-A3C9-08002B2F49FB}#1.2#0"; "COMDLG32.OCX"
Object = "{0BA686C6-F7D3-101A-993E-0000C0EF6F5E}#1.0#0"; "Threed32.ocx"
Object = "{5E9E78A0-531B-11CF-91F6-C2863C385E30}#1.0#0"; "MSFLXGRD.OCX"
Object = "{67397AA1-7FB1-11D0-B148-00A0C922E820}#6.0#0"; "MSADODC.OCX"
Begin VB.Form frmPrimerReport 
   Caption         =   "Form1"
   ClientHeight    =   8460
   ClientLeft      =   60
   ClientTop       =   450
   ClientWidth     =   10500
   HelpContextID   =   320
   Icon            =   "frmGrid_Primer.frx":0000
   LinkTopic       =   "Form1"
   ScaleHeight     =   8460
   ScaleWidth      =   10500
   StartUpPosition =   3  'Windows Default
   Begin MSAdodcLib.Adodc Data_Aux2 
      Height          =   330
      Left            =   3120
      Top             =   8280
      Visible         =   0   'False
      Width           =   1575
      _ExtentX        =   2778
      _ExtentY        =   582
      ConnectMode     =   0
      CursorLocation  =   3
      IsolationLevel  =   -1
      ConnectionTimeout=   15
      CommandTimeout  =   30
      CursorType      =   3
      LockType        =   3
      CommandType     =   8
      CursorOptions   =   0
      CacheSize       =   50
      MaxRecords      =   0
      BOFAction       =   0
      EOFAction       =   0
      ConnectStringType=   1
      Appearance      =   1
      BackColor       =   -2147483643
      ForeColor       =   -2147483640
      Orientation     =   0
      Enabled         =   -1
      Connect         =   ""
      OLEDBString     =   ""
      OLEDBFile       =   ""
      DataSourceName  =   ""
      OtherAttributes =   ""
      UserName        =   ""
      Password        =   ""
      RecordSource    =   ""
      Caption         =   ""
      BeginProperty Font {0BE35203-8F91-11CE-9DE3-00AA004BB851} 
         Name            =   "MS Sans Serif"
         Size            =   8.25
         Charset         =   0
         Weight          =   400
         Underline       =   0   'False
         Italic          =   0   'False
         Strikethrough   =   0   'False
      EndProperty
      _Version        =   393216
   End
   Begin VB.Frame Frame1 
      Height          =   1455
      Left            =   480
      TabIndex        =   2
      Top             =   6720
      Width           =   8775
      Begin Threed.SSCommand cmdSave 
         Height          =   1005
         Left            =   6120
         TabIndex        =   4
         Top             =   240
         Width           =   1095
         _Version        =   65536
         _ExtentX        =   1931
         _ExtentY        =   1773
         _StockProps     =   78
         Caption         =   "&ReportFile"
         BeginProperty Font {0BE35203-8F91-11CE-9DE3-00AA004BB851} 
            Name            =   "Lucida Sans Unicode"
            Size            =   8.25
            Charset         =   0
            Weight          =   400
            Underline       =   0   'False
            Italic          =   0   'False
            Strikethrough   =   0   'False
         EndProperty
         Picture         =   "frmGrid_Primer.frx":0CCA
      End
      Begin Threed.SSCommand cmdClose 
         Height          =   1005
         Left            =   7440
         TabIndex        =   3
         Top             =   240
         Width           =   1095
         _Version        =   65536
         _ExtentX        =   1931
         _ExtentY        =   1773
         _StockProps     =   78
         Caption         =   "&Close"
         BeginProperty Font {0BE35203-8F91-11CE-9DE3-00AA004BB851} 
            Name            =   "Lucida Sans Unicode"
            Size            =   8.25
            Charset         =   0
            Weight          =   400
            Underline       =   0   'False
            Italic          =   0   'False
            Strikethrough   =   0   'False
         EndProperty
         Picture         =   "frmGrid_Primer.frx":15A4
      End
   End
   Begin MSComDlg.CommonDialog OpenFile 
      Left            =   2040
      Top             =   8280
      _ExtentX        =   847
      _ExtentY        =   847
      _Version        =   393216
   End
   Begin MSFlexGridLib.MSFlexGrid PrimerGrid1 
      Height          =   5655
      Left            =   480
      TabIndex        =   0
      Top             =   960
      Width           =   8775
      _ExtentX        =   15478
      _ExtentY        =   9975
      _Version        =   393216
      FixedCols       =   0
   End
   Begin VB.Label Label1 
      Caption         =   "Primers Genes and Amplicons Report"
      BeginProperty Font 
         Name            =   "MS Sans Serif"
         Size            =   24
         Charset         =   0
         Weight          =   700
         Underline       =   0   'False
         Italic          =   0   'False
         Strikethrough   =   0   'False
      EndProperty
      ForeColor       =   &H8000000D&
      Height          =   615
      Left            =   480
      TabIndex        =   1
      Top             =   120
      Width           =   8655
   End
End
Attribute VB_Name = "frmPrimerReport"
Attribute VB_GlobalNameSpace = False
Attribute VB_Creatable = False
Attribute VB_PredeclaredId = True
Attribute VB_Exposed = False
Private Sub cmdClose_Click()

 Unload Me
 
End Sub

Private Sub cmdSave_Click()

  Dim Sourcefile As String
  Dim LoadViewer As String
  Dim X As Integer
  Dim fhandle As Integer
  Dim I As Integer
  Dim j As Integer
  Dim line_out As String
  Dim Start_Row As Integer
  Dim End_Row As Integer
  Dim Gene_W As String
  Dim Amplicon_W As String

    fhandle = FreeFile
    OpenFile.Filename = ""
    OpenFile.Flags = &H2 Or &H800 Or &H4
    OpenFile.CancelError = False
    OpenFile.Filter = "*.txt|*.txt"
    OpenFile.FilterIndex = 1
    'openFile.InitDir = ImageDir
    OpenFile.DialogTitle = "Standard Format File"
    OpenFile.Action = 2
    Sourcefile = Trim(OpenFile.Filename)
    If Sourcefile <> "" Then
        
        Screen.MousePointer = 11
        Start_Row = 0
        End_Row = PrimerGrid1.Rows - 1
        Open Sourcefile For Output As #fhandle
        For I = Start_Row To End_Row
            PrimerGrid1.Row = I
            For j = 0 To PrimerGrid1.ColS - 1
                PrimerGrid1.Col = j
                If j = PrimerGrid1.ColS - 1 Then
                    line_out = line_out & PrimerGrid1.Text
                Else
                    line_out = line_out & PrimerGrid1.Text & Chr(9)
                End If
            Next
            Print #fhandle, line_out
            line_out = ""
        Next
        Close fhandle
        Close
        Screen.MousePointer = 0
        MsgBox ("Process successfully finished... File Generated: " & Sourcefile)
    Else
        MsgBox ("You should provide a filename")
    End If

End Sub

Private Sub Form_Load()

'* Author. Hector Sanchez Villeda
'* Institution. University of Missouri-Columbia
'* SNP Discovery Project
'* Version   : 1.0 (2005)
'* Copyright 2005 University of Missouri-Columbia.

Dim Get_Function As Double

PrimerGrid1.ColS = 10
PrimerGrid1.Rows = 2

Screen.MousePointer = 11

'PrimerGrid1.FixedCols = 1
PrimerGrid1.RowHeight(0) = 600
PrimerGrid1.ColWidth(0) = 1500
PrimerGrid1.ColWidth(1) = 1500
PrimerGrid1.ColWidth(2) = 1500
PrimerGrid1.ColWidth(3) = 2000
PrimerGrid1.ColWidth(4) = 500
PrimerGrid1.ColWidth(5) = 2500
PrimerGrid1.ColWidth(6) = 500
PrimerGrid1.ColWidth(7) = 1000
PrimerGrid1.ColWidth(8) = 1000
PrimerGrid1.ColWidth(8) = 1000
PrimerGrid1.Row = 0
PrimerGrid1.Col = 0
PrimerGrid1.Text = "Gene_name"
PrimerGrid1.Col = 1
PrimerGrid1.Text = "Amplicon_name"
PrimerGrid1.Col = 2
PrimerGrid1.Text = "PZA_Name"
PrimerGrid1.Col = 3
PrimerGrid1.Text = "Primer_Name"
PrimerGrid1.Col = 4
PrimerGrid1.Text = "Dir"
PrimerGrid1.Col = 5
PrimerGrid1.Text = "Primer_Sequence"
PrimerGrid1.Col = 6
PrimerGrid1.Text = "TM"
PrimerGrid1.Col = 7
PrimerGrid1.Text = "Gene_id"
PrimerGrid1.Col = 8
PrimerGrid1.Text = "Amplicon_id"
PrimerGrid1.Col = 9
PrimerGrid1.Text = "Primer_ID"

Call Get_Primer_Information(Data_Aux2)

Screen.MousePointer = 0

End Sub

Private Sub Get_Primer_Information(Data_Aux2 As Adodc)

Dim sql As String

    sql = "select gene_name, amplicon_name, amplicon_desc, primer_name, primer_direction, primer_sequence, primer_tm, genes.gene_id, amplicons.amplicon_id, primer_id "
    sql = sql & "from primers, genes, amplicons where primers.gene_id = genes.gene_id and primers.amplicon_id = amplicons.amplicon_id "
    sql = sql & "order by gene_name;"

    Data_Aux2.ConnectionString = "Provider=Microsoft.Jet.OLEDB.4.0;Persist Security Info=False;Data Source=" & DBPATH & ";"
    Data_Aux2.RecordSource = sql
    Data_Aux2.Refresh
    PrimerGrid1.Visible = False
   
 If Not Data_Aux2.Recordset.EOF And Not Data_Aux2.Recordset.BOF Then
    Do
        PrimerGrid1.Row = PrimerGrid1.Row + 1
        PrimerGrid1.Col = 0
        PrimerGrid1.Text = Data_Aux2.Recordset.Fields(0)
        PrimerGrid1.Col = 1
        PrimerGrid1.Text = Data_Aux2.Recordset.Fields(1)
        PrimerGrid1.Col = 2
        If IsNull(Data_Aux2.Recordset.Fields(2)) Then
            PrimerGrid1.Text = ""
        Else
            PrimerGrid1.Text = Data_Aux2.Recordset.Fields(2)
        End If
        PrimerGrid1.Col = 3
        PrimerGrid1.Text = Data_Aux2.Recordset.Fields(3)
        PrimerGrid1.Col = 4
        PrimerGrid1.Text = Data_Aux2.Recordset.Fields(4)
        PrimerGrid1.Col = 5
        If IsNull(Data_Aux2.Recordset.Fields(5)) Then
            PrimerGrid1.Text = ""
        Else
            PrimerGrid1.Text = Data_Aux2.Recordset.Fields(5)
        End If
        PrimerGrid1.Col = 6
        If IsNull(Data_Aux2.Recordset.Fields(6)) Then
            PrimerGrid1.Text = "0"
        Else
            PrimerGrid1.Text = Data_Aux2.Recordset.Fields(6)
        End If
        PrimerGrid1.Col = 7
        PrimerGrid1.Text = Data_Aux2.Recordset.Fields(7)
        PrimerGrid1.Col = 8
        PrimerGrid1.Text = Data_Aux2.Recordset.Fields(8)
        PrimerGrid1.Col = 9
        PrimerGrid1.Text = Data_Aux2.Recordset.Fields(9)
        PrimerGrid1.Rows = PrimerGrid1.Rows + 1
        Data_Aux2.Recordset.MoveNext
    Loop While Not Data_Aux2.Recordset.BOF And Not Data_Aux2.Recordset.EOF
 End If
 PrimerGrid1.Rows = PrimerGrid1.Rows - 1
 PrimerGrid1.Row = 0
 PrimerGrid1.Visible = True
 

End Sub

Private Sub Form_Resize()

If Me.ScaleHeight > 5735 Then
  PrimerGrid1.Height = Me.ScaleHeight - 3200 - Frame1.Height
  Frame1.Top = Me.ScaleHeight - 3200
End If

If Me.ScaleWidth > 1550 Then
  PrimerGrid1.Width = Me.ScaleWidth - 700
  Frame1.Width = Me.ScaleWidth - 700
End If

End Sub
