# Supplementary material for: DNAAlignEditor: DNA alignment editor tool
Source: BMC Bioinformatics. 2008 Mar 19;9:154. doi: 10.1186/1471-2105-9-154 (PMC2322986; doi:10.1186/1471-2105-9-154)
Supplement: Additional file 3 — DNA alignment editor tool source core. Source code for DNA align editor tool in zip format. [file 1471-2105-9-154-S3.zip › Source/frmImportAlignments.frm]

VERSION 5.00
Object = "{F9043C88-F6F2-101A-A3C9-08002B2F49FB}#1.2#0"; "comdlg32.ocx"
Object = "{0BA686C6-F7D3-101A-993E-0000C0EF6F5E}#1.0#0"; "Threed32.ocx"
Object = "{67397AA1-7FB1-11D0-B148-00A0C922E820}#6.0#0"; "MSADODC.OCX"
Begin VB.Form frmImportAlignments 
   Caption         =   "Import Alignments Form"
   ClientHeight    =   10110
   ClientLeft      =   60
   ClientTop       =   345
   ClientWidth     =   5700
   HelpContextID   =   270
   Icon            =   "frmImportAlignments.frx":0000
   LinkTopic       =   "Form1"
   ScaleHeight     =   10110
   ScaleWidth      =   5700
   Begin VB.Frame Genotyper 
      Height          =   9975
      Left            =   120
      TabIndex        =   0
      Top             =   120
      Width           =   5415
      Begin MSAdodcLib.Adodc Data_Aux3 
         Height          =   330
         Left            =   4440
         Top             =   9600
         Width           =   1200
         _ExtentX        =   2117
         _ExtentY        =   582
         ConnectMode     =   0
         CursorLocation  =   3
         IsolationLevel  =   -1
         ConnectionTimeout=   15
         CommandTimeout  =   30
         CursorType      =   3
         LockType        =   3
         CommandType     =   8
         CursorOptions   =   0
         CacheSize       =   50
         MaxRecords      =   0
         BOFAction       =   0
         EOFAction       =   0
         ConnectStringType=   1
         Appearance      =   1
         BackColor       =   -2147483643
         ForeColor       =   -2147483640
         Orientation     =   0
         Enabled         =   -1
         Connect         =   ""
         OLEDBString     =   ""
         OLEDBFile       =   ""
         DataSourceName  =   ""
         OtherAttributes =   ""
         UserName        =   ""
         Password        =   ""
         RecordSource    =   ""
         Caption         =   "Adodc1"
         BeginProperty Font {0BE35203-8F91-11CE-9DE3-00AA004BB851} 
            Name            =   "MS Sans Serif"
            Size            =   8.25
            Charset         =   0
            Weight          =   400
            Underline       =   0   'False
            Italic          =   0   'False
            Strikethrough   =   0   'False
         EndProperty
         _Version        =   393216
      End
      Begin MSAdodcLib.Adodc Data_Aux 
         Height          =   330
         Left            =   1440
         Top             =   9600
         Width           =   1215
         _ExtentX        =   2143
         _ExtentY        =   582
         ConnectMode     =   0
         CursorLocation  =   3
         IsolationLevel  =   -1
         ConnectionTimeout=   15
         CommandTimeout  =   30
         CursorType      =   3
         LockType        =   3
         CommandType     =   8
         CursorOptions   =   0
         CacheSize       =   50
         MaxRecords      =   0
         BOFAction       =   0
         EOFAction       =   0
         ConnectStringType=   1
         Appearance      =   1
         BackColor       =   -2147483643
         ForeColor       =   -2147483640
         Orientation     =   0
         Enabled         =   -1
         Connect         =   ""
         OLEDBString     =   ""
         OLEDBFile       =   ""
         DataSourceName  =   ""
         OtherAttributes =   ""
         UserName        =   ""
         Password        =   ""
         RecordSource    =   ""
         Caption         =   "Adodc1"
         BeginProperty Font {0BE35203-8F91-11CE-9DE3-00AA004BB851} 
            Name            =   "MS Sans Serif"
            Size            =   8.25
            Charset         =   0
            Weight          =   400
            Underline       =   0   'False
            Italic          =   0   'False
            Strikethrough   =   0   'False
         EndProperty
         _Version        =   393216
      End
      Begin VB.DirListBox OpenDir 
         Height          =   1440
         Left            =   240
         TabIndex        =   7
         ToolTipText     =   "Select DnaSNP directory to process"
         Top             =   2300
         Visible         =   0   'False
         Width           =   4935
      End
      Begin MSAdodcLib.Adodc Data_Aux2 
         Height          =   330
         Left            =   2760
         Top             =   9600
         Visible         =   0   'False
         Width           =   1455
         _ExtentX        =   2566
         _ExtentY        =   582
         ConnectMode     =   0
         CursorLocation  =   3
         IsolationLevel  =   -1
         ConnectionTimeout=   15
         CommandTimeout  =   30
         CursorType      =   3
         LockType        =   3
         CommandType     =   8
         CursorOptions   =   0
         CacheSize       =   50
         MaxRecords      =   0
         BOFAction       =   0
         EOFAction       =   0
         ConnectStringType=   1
         Appearance      =   1
         BackColor       =   -2147483643
         ForeColor       =   -2147483640
         Orientation     =   0
         Enabled         =   -1
         Connect         =   ""
         OLEDBString     =   ""
         OLEDBFile       =   ""
         DataSourceName  =   ""
         OtherAttributes =   ""
         UserName        =   ""
         Password        =   ""
         RecordSource    =   ""
         Caption         =   ""
         BeginProperty Font {0BE35203-8F91-11CE-9DE3-00AA004BB851} 
            Name            =   "MS Sans Serif"
            Size            =   8.25
            Charset         =   0
            Weight          =   400
            Underline       =   0   'False
            Italic          =   0   'False
            Strikethrough   =   0   'False
         EndProperty
         _Version        =   393216
      End
      Begin MSComDlg.CommonDialog OpenFile2 
         Left            =   960
         Top             =   9480
         _ExtentX        =   847
         _ExtentY        =   847
         _Version        =   393216
      End
      Begin VB.TextBox FilenameP 
         Height          =   285
         Left            =   360
         TabIndex        =   24
         Top             =   4960
         Visible         =   0   'False
         Width           =   4695
      End
      Begin Threed.SSCommand CmdSelectP 
         Height          =   975
         Left            =   360
         TabIndex        =   23
         Top             =   3900
         Visible         =   0   'False
         Width           =   4695
         _Version        =   65536
         _ExtentX        =   8281
         _ExtentY        =   1720
         _StockProps     =   78
         Caption         =   "Select Populations File"
         BeginProperty Font {0BE35203-8F91-11CE-9DE3-00AA004BB851} 
            Name            =   "Lucida Sans Unicode"
            Size            =   9.75
            Charset         =   0
            Weight          =   400
            Underline       =   0   'False
            Italic          =   0   'False
            Strikethrough   =   0   'False
         EndProperty
         Picture         =   "frmImportAlignments.frx":0CCA
      End
      Begin VB.CommandButton cmdFindA 
         Caption         =   "&Find"
         Height          =   450
         Left            =   1800
         TabIndex        =   22
         Top             =   5980
         Visible         =   0   'False
         Width           =   450
      End
      Begin VB.CommandButton cmdFindG 
         Caption         =   "&Find"
         Height          =   450
         Left            =   1800
         TabIndex        =   21
         Top             =   5400
         Visible         =   0   'False
         Width           =   450
      End
      Begin Threed.SSCommand cmdValidate 
         Height          =   975
         Left            =   4200
         TabIndex        =   20
         Top             =   5500
         Visible         =   0   'False
         Width           =   900
         _Version        =   65536
         _ExtentX        =   1587
         _ExtentY        =   1720
         _StockProps     =   78
         Caption         =   "Validate"
         Picture         =   "frmImportAlignments.frx":111C
      End
      Begin VB.TextBox txtAmplicon 
         Height          =   285
         Left            =   2300
         TabIndex        =   19
         Top             =   6100
         Visible         =   0   'False
         Width           =   1700
      End
      Begin VB.TextBox txtGene 
         Height          =   285
         Left            =   2300
         TabIndex        =   18
         Top             =   5580
         Visible         =   0   'False
         Width           =   1700
      End
      Begin VB.Frame Frame2 
         Caption         =   "File Format"
         Height          =   615
         Left            =   240
         TabIndex        =   12
         Top             =   240
         Width           =   4935
         Begin VB.OptionButton Optfile3 
            Caption         =   "Phrap "
            Height          =   255
            Left            =   3480
            TabIndex        =   15
            Top             =   240
            Width           =   855
         End
         Begin VB.OptionButton Optfile2 
            Caption         =   "Fasta"
            Height          =   255
            Left            =   1700
            TabIndex        =   14
            Top             =   240
            Width           =   975
         End
         Begin VB.OptionButton Optfile1 
            Caption         =   "Standard"
            Height          =   255
            Left            =   120
            TabIndex        =   13
            Top             =   240
            Value           =   -1  'True
            Width           =   1095
         End
      End
      Begin VB.DriveListBox Drive1 
         CausesValidation=   0   'False
         Height          =   315
         Left            =   360
         TabIndex        =   11
         Top             =   1840
         Visible         =   0   'False
         Width           =   4695
      End
      Begin VB.Frame Frame1 
         Height          =   615
         Left            =   240
         TabIndex        =   8
         Top             =   940
         Width           =   4935
         Begin VB.OptionButton Opt2 
            Caption         =   "One directory"
            Height          =   375
            Left            =   3120
            TabIndex        =   10
            Top             =   120
            Width           =   1575
         End
         Begin VB.OptionButton Opt1 
            Caption         =   "One File"
            Height          =   375
            Left            =   120
            TabIndex        =   9
            Top             =   120
            Value           =   -1  'True
            Width           =   1695
         End
      End
      Begin VB.TextBox OutputFile 
         Enabled         =   0   'False
         Height          =   285
         Left            =   240
         TabIndex        =   6
         Top             =   7840
         Width           =   4935
      End
      Begin Threed.SSCommand CmdOK 
         Height          =   960
         Left            =   240
         TabIndex        =   5
         Top             =   8400
         Width           =   2385
         _Version        =   65536
         _ExtentX        =   4207
         _ExtentY        =   1693
         _StockProps     =   78
         Caption         =   "OK"
         BeginProperty Font {0BE35203-8F91-11CE-9DE3-00AA004BB851} 
            Name            =   "Lucida Sans Unicode"
            Size            =   9.75
            Charset         =   0
            Weight          =   400
            Underline       =   0   'False
            Italic          =   0   'False
            Strikethrough   =   0   'False
         EndProperty
         Picture         =   "frmImportAlignments.frx":19F6
      End
      Begin Threed.SSCommand CmdClose 
         Height          =   975
         Left            =   3000
         TabIndex        =   4
         Top             =   8400
         Width           =   2295
         _Version        =   65536
         _ExtentX        =   4048
         _ExtentY        =   1720
         _StockProps     =   78
         Caption         =   "Close"
         BeginProperty Font {0BE35203-8F91-11CE-9DE3-00AA004BB851} 
            Name            =   "Lucida Sans Unicode"
            Size            =   9.75
            Charset         =   0
            Weight          =   400
            Underline       =   0   'False
            Italic          =   0   'False
            Strikethrough   =   0   'False
         EndProperty
         Picture         =   "frmImportAlignments.frx":1D10
      End
      Begin MSComDlg.CommonDialog saveFile 
         Left            =   480
         Top             =   9480
         _ExtentX        =   847
         _ExtentY        =   847
         _Version        =   393216
      End
      Begin VB.TextBox Filename 
         Enabled         =   0   'False
         Height          =   285
         Left            =   360
         TabIndex        =   3
         Top             =   3320
         Width           =   4695
      End
      Begin Threed.SSCommand CmdConvert 
         Height          =   975
         Left            =   240
         TabIndex        =   2
         Top             =   6700
         Width           =   4935
         _Version        =   65536
         _ExtentX        =   8705
         _ExtentY        =   1720
         _StockProps     =   78
         Caption         =   "Select Error Log File"
         BeginProperty Font {0BE35203-8F91-11CE-9DE3-00AA004BB851} 
            Name            =   "Lucida Sans Unicode"
            Size            =   9.75
            Charset         =   0
            Weight          =   400
            Underline       =   0   'False
            Italic          =   0   'False
            Strikethrough   =   0   'False
         EndProperty
         Enabled         =   0   'False
         Picture         =   "frmImportAlignments.frx":2162
      End
      Begin Threed.SSCommand CmdSelect 
         Height          =   975
         Left            =   360
         TabIndex        =   1
         Top             =   2040
         Width           =   4695
         _Version        =   65536
         _ExtentX        =   8281
         _ExtentY        =   1720
         _StockProps     =   78
         Caption         =   "Select Input File"
         BeginProperty Font {0BE35203-8F91-11CE-9DE3-00AA004BB851} 
            Name            =   "Lucida Sans Unicode"
            Size            =   9.75
            Charset         =   0
            Weight          =   400
            Underline       =   0   'False
            Italic          =   0   'False
            Strikethrough   =   0   'False
         EndProperty
         Picture         =   "frmImportAlignments.frx":25B4
      End
      Begin MSComDlg.CommonDialog OpenFile 
         Left            =   0
         Top             =   9480
         _ExtentX        =   847
         _ExtentY        =   847
         _Version        =   393216
      End
      Begin VB.Label lblAmplicon 
         Caption         =   "Amplicon Name:"
         BeginProperty Font 
            Name            =   "MS Sans Serif"
            Size            =   9.75
            Charset         =   0
            Weight          =   400
            Underline       =   0   'False
            Italic          =   0   'False
            Strikethrough   =   0   'False
         EndProperty
         Height          =   375
         Left            =   240
         TabIndex        =   17
         Top             =   6100
         Visible         =   0   'False
         Width           =   1500
      End
      Begin VB.Label lblGene 
         Caption         =   "Gene Name:"
         BeginProperty Font 
            Name            =   "MS Sans Serif"
            Size            =   9.75
            Charset         =   0
            Weight          =   400
            Underline       =   0   'False
            Italic          =   0   'False
            Strikethrough   =   0   'False
         EndProperty
         Height          =   375
         Left            =   300
         TabIndex        =   16
         Top             =   5600
         Visible         =   0   'False
         Width           =   1300
      End
   End
End
Attribute VB_Name = "frmImportAlignments"
Attribute VB_GlobalNameSpace = False
Attribute VB_Creatable = False
Attribute VB_PredeclaredId = True
Attribute VB_Exposed = False
Dim liner As String
Dim Sourcefile As String
Dim Sourcefile2 As String
Dim Dirfile As String
Dim Targetfile As String
Dim Mapimportfile As String
Dim Qmapimportfile As String
Dim counter As Integer
Dim Gene As String * 25
Dim Seqs As String * 10
Dim Sites As String * 10
Dim Segr As String * 10
Dim Hapl As String * 10
Dim Pi As String * 10
Dim SeqsT As String * 10
Dim SitesT As String * 10
Dim SegrT As String * 10
Dim HaplT As String * 10
Dim PiT As String * 10
Dim LinkageGroup As String * 2
Dim file_handle As Integer
Dim file_handleP As Integer
Dim maphandle As Integer
Dim qmaphandle As Integer
Dim aline As String
Dim bline As String
Dim pline As String
Dim mline As String
Dim qline As String
Dim wqline As String
Dim Template_Line(50) As String
Dim wline As String
Dim I As Integer
Dim K As Integer
Dim sw_blue As Integer
Dim sw_yellow As Integer
Dim sw_red As Integer
Dim sw_black As Integer
Dim sw_green As Integer
Dim WDistance As Double
Dim Rep_Fields As Double
Dim Top_Off As Boolean
Dim Addto As Double
Dim lineout As String * 255
Dim linein As String * 255
Dim Tot_Bases As Integer
Dim Tot_Quality As Integer
Dim Max_Bases As Integer
Dim integrity As Integer


Private Sub CmdClose_Click()
Unload Me

End Sub

Private Sub CmdConvert_Click()

Dim First_Time As Boolean
Dim J As Integer
Dim line3 As String
Dim K As Integer
Dim Printed As Boolean
Dim Changed As Boolean
Dim Length_Target As Integer

'If Opt1 = True Then
    CmdSelect.Enabled = False
    saveFile.Filename = ""
    saveFile.Flags = &H2 Or &H800 Or &H4
    saveFile.CancelError = False
    saveFile.Filter = "*.log|*.log"
    saveFile.FilterIndex = 1
    saveFile.InitDir = ImageDir
    saveFile.DialogTitle = "Save Error Log File as"
    saveFile.Action = 2
    Targetfile = Trim$(saveFile.Filename)
    fhandleG = FreeFile

    If Targetfile <> "" Then
        OutputFile.Text = Targetfile
        Open Targetfile For Output As #fhandleG
        Length_Target = InStr(Targetfile, ".")
        If Length_Target > 0 Then
            maphandle = FreeFile
        Else
            MsgBox ("There is an error in the targetfile, please verify")
        End If
        CmdOK.Enabled = True
        CmdConvert.Enabled = False
    Else
        MsgBox ("You should provide a filename")
    End If
'Else
'    CmdSelect.Enabled = True
'    Drive1.Visible = False
'    OpenDir.Visible = False
'End If

End Sub

Private Sub cmdFindA_Click()
    cmdValidate.Enabled = True
   Load frmSelAmplicon
   frmSelAmplicon.Show 1

End Sub

Private Sub cmdFindG_Click()
    txtAmplicon.Text = ""
    cmdFindA.Enabled = False
   Load frmSelGeneT
   frmSelGeneT.Show 1

End Sub

Private Sub cmdOK_Click()
    
    Dim First_Time, Invalid As Boolean
    Dim J, I, L, m, n, O, x, W, Z, First_Set As Integer
    Dim Pctge As Double
    Dim Index_ID As Integer
    Dim Valid_Record As Boolean
'    Dim Sequence_Exist As Integer
    Dim found As Integer
    Dim no_records As Boolean
    
    
If Opt1 = True Then
    If Optfile1 Then
        Import_Standard_Format
    Else
        If Optfile2 Then
            Import_Fasta_Format
        Else
            Import_Phrap_Format
        End If
    End If
Else
    Fill_Directories
    Fill_FilesToProcess
    CmdSelect.Enabled = True
'    Drive1.Visible = False
'    OpenDir.Visible = False
    Load frmAlignProcessed
    frmAlignProcessed.Show
End If
        
End Sub

Private Sub Import_Standard_Format()

    Dim First_Time, Last_Record, Valid As Boolean
    Dim Index_ID As Integer
    Dim Valid_Record As Boolean
    Dim Population_Exist As Integer
    Dim Amplicon_Exist As Integer
    Dim found As Integer
    Dim found_end As Integer
    Dim no_records As Boolean
    Dim gene_id As Integer
    Dim gene_name As String
    Dim process_info As Boolean
    Dim align_ok As Boolean
    Dim m As Integer
    Dim tot_seqs As Integer
    Dim w_line As String
    Dim w_population_name As String
    
    
    file_handle = FreeFile
    sequences_added = 0
    Tot_Bases = 0
    w_include_sequences = True
    align_ok = False
    no_records = False
    On Error Resume Next
    Open Trim$(Sourcefile) For Input As #file_handle
    
    If Err = 0 Then
        Screen.MousePointer = 11
        Index_ID = 1
        Input #file_handle, aline
        pline = aline
        process_info = True
        m = 0
        tot_seqs = 0
        While Not EOF(file_handle) And process_info
            If Mid(pline, 1, 1) = "#" Then
                found = InStr(1, pline, Chr(9))
                gene_name = Mid(pline, 2, found - 2)
                m = m + 1
                Genename(m) = gene_name
                w_line = Mid(pline, found + 1, Len(pline))
                found_end = InStr(1, w_line, Chr(9))
                If found_end = 0 Then
                    Amplicon_W = Mid(w_line, 1, Len(w_line))
                Else
                    Amplicon_W = Mid(w_line, 1, found_end - 1)
                End If
                
                integrity = Get_GeneID(gene_name, Data_aux2)
                If integrity > 0 Then
                    w_gene_id = integrity
                    Input #file_handle, aline
                    pline = aline
                    Valid_Record = Assign_Sequence_Fields(pline, Index_ID)
                    If Valid_Record Then
                        Population_Exist = Get_Population_Name(line_name(Index_ID), Data_aux2)
                        If Population_Exist <> 0 Then
                            Amplicon_Exist = Get_AmpliconID(Ampliconname(Index_ID), Data_aux2)
                            If Amplicon_Exist > 0 Then
                                w_amplicon_id = Amplicon_Exist
                                First_Time = True
                                Last_Record = False
                                sequences_added = 0
                                Tot_Bases = 0
                                Index_ID = 1
                                For I = 0 To 300
                                    New_Seq_Strings(I) = ""
                                    New_Qual_Strings(I) = ""
                                    pop_id(I) = 0
                                Next
                                w_seq_id_phrap = "0"
                                Input #file_handle, aline
                                found = InStr(1, aline, Chr(9))
                                If found > 0 Then
                                    aline = Mid(aline, 1, found - 1)
                                End If
                                While Not EOF(file_handle) And Not (Last_Record)
                                    If First_Time Then
                                        If Len(aline) = seq_length(Index_ID) Then
                                            New_Seq_Strings(Index_ID) = aline
                                            sequences_added = sequences_added + 1
                                            If Len(New_Seq_Strings(Index_ID)) > Tot_Bases Then
                                                Tot_Bases = Len(New_Seq_Strings(Index_ID))
                                            End If
                                            tot_seqs = 1
                                        Else
                                            pline = "Population: " & Chr(9) & line_name(Index_ID)
                                            Print #fhandleG, pline
                                            pline = "Sequence length does not match: " & Chr(9) & Len(aline) & Chr(9) & "length reported: " & seq_length(Index_ID)
                                            Print #fhandleG, pline
                                            w_include_sequences = False
                                            no_records = True
                                        End If
                                        Input #file_handle, aline
                                        If aline <> "no-qualityscores" Then
                                            found = InStr(1, aline, Chr(9))
                                            If found > 0 Then
                                                aline = Mid(aline, 1, found - 1)
                                            End If
                                            w_line = aline
                                            New_Qual_Strings(Index_ID) = aline
                                            Tot_Quality = Check_Quality(w_line)
                                            If Tot_Quality <> Tot_Bases Then
                                                pline = "Population: " & Chr(9) & line_name(Index_ID)
                                                Print #fhandleG, pline
                                                pline = "Quality scores do not match with Sequence length, Sequence: " & Chr(9) & Tot_Bases & Chr(9) & "Total Quality scores: " & Tot_Quality
                                                Print #fhandleG, pline
                                                w_include_sequences = False
                                                no_records = True
                                            End If
                                        Else
                                            For J = 1 To seq_length(Index_ID)
                                                If Mid(New_Seq_Strings(Index_ID), J, 1) <> "-" Then
                                                    New_Qual_Strings(Index_ID) = New_Qual_Strings(Index_ID) & Trim(Quality_Standard) & " "
'                                                    New_Qual_Strings(Index_ID) = New_Qual_Strings(Index_ID) & "15 "
                                                Else
                                                    New_Qual_Strings(Index_ID) = New_Qual_Strings(Index_ID) & "- "
                                                End If
                                            
                                            Next
                                        End If
                                        pop_id(Index_ID) = Population_Exist
                                        First_Time = False
                                    Else
                                        Valid_Record = Assign_Sequence_Fields(pline, Index_ID)
                                        If Valid_Record Then
                                            Population_Exist = Get_Population_Name(line_name(Index_ID), Data_aux2)
                                            If Population_Exist <> 0 Then
                                                pop_id(Index_ID) = Population_Exist
                                                Input #file_handle, aline
                                                found = InStr(1, aline, Chr(9))
                                                If found > 0 Then
                                                    aline = Mid(aline, 1, found - 1)
                                                End If
                                                If Len(aline) = seq_length(Index_ID) Then
                                                    New_Seq_Strings(Index_ID) = aline
                                                    sequences_added = sequences_added + 1
                                                    If Len(New_Seq_Strings(Index_ID)) > Tot_Bases Then
                                                        Tot_Bases = Len(New_Seq_Strings(Index_ID))
                                                    End If
                                                Else
                                                    pline = "Population: " & Chr(9) & line_name(Index_ID)
                                                    Print #fhandleG, pline
                                                    pline = "Sequence length does not match: " & Chr(9) & Len(aline) & Chr(9) & "length reported: " & seq_length(Index_ID)
                                                    Print #fhandleG, pline
                                                    w_include_sequences = False
                                                    no_records = True
                                                End If
                                                Input #file_handle, aline
                                                If aline <> "no-qualityscores" Then
                                                    found = InStr(1, aline, Chr(9))
                                                    If found > 0 Then
                                                        aline = Mid(aline, 1, found - 1)
                                                    End If
                                                    New_Qual_Strings(Index_ID) = aline
                                                    w_line = aline
                                                    Tot_Quality = Check_Quality(w_line)
                                                    If Tot_Quality <> Tot_Bases Then
                                                        pline = "Population: " & Chr(9) & line_name(Index_ID)
                                                        Print #fhandleG, pline
                                                        pline = "Quality scores do not match with Sequence length, Sequence: " & Chr(9) & Tot_Bases & Chr(9) & "Total Quality scores: " & Tot_Quality
                                                        Print #fhandleG, pline
                                                        w_include_sequences = False
                                                        no_records = True
                                                    End If
                                                Else
                                                    For J = 1 To seq_length(Index_ID)
                                                        If Mid(New_Seq_Strings(Index_ID), J, 1) <> "-" Then
                                                            New_Qual_Strings(Index_ID) = New_Qual_Strings(Index_ID) & Trim(Quality_Standard) & " "
'                                                            New_Qual_Strings(Index_ID) = New_Qual_Strings(Index_ID) & "15 "
                                                        Else
                                                            New_Qual_Strings(Index_ID) = New_Qual_Strings(Index_ID) & "- "
                                                        End If
                                                    Next
                                                End If
                                            Else
                                                Valid = False
                                                pline = "Population not found in populations table, Add the population to include the alignment: " & Chr(9) & line_name(Index_ID)
                                                Print #fhandleG, pline
                                                no_records = True
                                                While Not EOF(file_handle) And Not Valid
                                                    Input #file_handle, aline
                                                    pline = aline
                                                    If Mid(pline, 1, 1) <> "#" Then
                                                        If Mid(pline, 1, 1) = ">" Then
                                                            Valid_Record = Assign_Sequence_Fields(pline, Index_ID)
                                                            Population_Exist = Get_Population_Name(line_name(Index_ID), Data_aux2)
                                                            If Population_Exist <> 0 Then
                                                                pline = aline
                                                                pline = "Sequence not added, amplicon error: " & Chr(9) & pline
                                                                Print #fhandleG, pline
                                                            Else
                                                                pline = "Population not found in populations table, Add the population to include the alignment: " & Chr(9) & line_name(Index_ID)
                                                                Print #fhandleG, pline
                                                            End If
                                                        Else
                                                            pline = "Sequence not added, amplicon error: " & Chr(9) & pline
                                                            Print #fhandleG, pline
                                                        End If
                                                    Else
                                                        Valid = True
                                                    End If
                                                Wend
                                            End If
                                        Else
                                            pline = "Invalid Record: " & Chr(9) & pline
                                            Print #fhandleG, pline
                                            no_records = True
                                        End If
                                    End If
                                    Input #file_handle, aline
                                    Input #file_handle, aline
                                    pline = aline
                                    If Mid(pline, 1, 1) = "#" Or Mid(pline, 1, 1) <> ">" Then
                                        If tot_seqs < 2 Then
                                            bline = "At least 2 Sequences should be added to the alignment... Gene: " & gene_name & "  Amplicon: " & Amplicon_W
                                            align_ok = False
                                            no_records = True
                                            Print #fhandleG, bline
                                        Else
                                            If no_records = True Then
                                                no_records = False
                                            Else
                                                tot_seqs = 0
                                                Call Examine_Sequences
                                                Call Evaluate_Statistics(sequences_added, Tot_Bases)
                                                Call Add_Alignments2(w_gene_id, w_number_seqs, w_align_version, w_align_parent_id, w_amplicon_id)
                                                Call Get_New_Align_ID(Data_aux)
                                                Call Update_Alignments(w_align_length, w_align_core_length, w_align_core_left, w_align_core_right, w_align_1nt, w_align_2nt, w_align_3nt, w_align_4nt, w_align_5nt, w_align_6nt, w_core_1nt, w_core_2nt, w_core_3nt, w_core_4nt, w_core_5nt, w_core_6nt)
                                                J = 1
                                                For I = 1 To sequences_added
                                                    w_align_order = I
                                                    w_pop_id = pop_id(J)
                                                    If Trim(Direction(J)) = "" Then
                                                        Direction(J) = "n"
                                                    End If
                                                    Call Add_Seq_Phrap(Direction(J), w_pop_id, w_gene_id, New_Seq_Strings(I), New_Qual_Strings(I), "f")
                                                    seq_id_phrap_w = Get_Max_Seq_Phrap(Data_aux)
                                                    w_seq_id_phrap = seq_id_phrap_w
                                                    align_seq_id_w = Get_Max_Align_Sequences(Data_aux)
                                                    Call Add_Align_Sequences(w_align_id, w_seq_id_phrap, w_align_order, w_gene_id, w_amplicon_id, w_pop_id, New_Seq_Strings(I), New_Qual_Strings(I))
                                                    J = J + 1
                                                    w_pop_id = pop_id(J)
                                                Next
                                            End If
                                        End If
                                        Index_ID = 1
                                        If Mid(pline, 1, 1) <> "#" Then
                                            process_info = False
                                            align_ok = True
                                            Last_Record = True
                                        Else
                                            Last_Record = True
                                        End If
                                    Else
                                        Index_ID = Index_ID + 1
                                        tot_seqs = tot_seqs + 1
                                    End If
                                Wend
                            Else
                                Valid = False
                                pline = "Amplicon not found in amplicons table, Add the amplicon to include the alignment: " & Chr(9) & Ampliconname(Index_ID)
                                Print #fhandleG, pline
                                no_records = True
                                While Not EOF(file_handle) And Not Valid
                                    Input #file_handle, aline
                                    pline = aline
                                    If Mid(pline, 1, 1) <> "#" Then
                                        pline = "Sequence not added, amplicon error: " & Chr(9) & pline
                                        Print #fhandleG, pline
                                    Else
                                        Valid = True
                                    End If
                                Wend
                            End If
                        Else
                            Valid = False
                            pline = "Population not found in populations table, Add the population to include the alignment: " & Chr(9) & line_name(Index_ID)
                            Print #fhandleG, pline
                            no_records = True
                            While Not EOF(file_handle) And Not Valid
                                Input #file_handle, aline
                                pline = aline
                                If Mid(pline, 1, 1) <> "#" Then
                                    If Mid(pline, 1, 1) = ">" Then
                                        Valid_Record = Assign_Sequence_Fields(pline, Index_ID)
                                        Population_Exist = Get_Population_Name(line_name(Index_ID), Data_aux2)
                                        If Population_Exist <> 0 Then
                                            pline = aline
                                            pline = "Sequence not added, amplicon error: " & Chr(9) & pline
                                            Print #fhandleG, pline
                                        Else
                                            pline = "Population not found in populations table, Add the population to include the alignment: " & Chr(9) & line_name(Index_ID)
                                            Print #fhandleG, pline
                                        End If
                                    Else
                                        pline = "Sequence not added, amplicon error: " & Chr(9) & pline
                                        Print #fhandleG, pline
                                    End If
                                Else
                                    Valid = True
                                End If
                            Wend
                        End If
                    Else
                        MsgBox ("Invalid file name format... check file format start in line 2" & Sourcefile)
                        w_include_sequences = False
                        no_records = True
                    End If
                Else
                    Valid = False
                    pline = "Gene not found in genes table, Add the gene to include the alignment: " & Chr(9) & aline
                    Print #fhandleG, pline
                    no_records = True
                    While Not EOF(file_handle) And Not Valid
                        Input #file_handle, aline
                        pline = aline
                        If Mid(pline, 1, 1) <> "#" Then
                            pline = "Sequence not added, gene error: " & Chr(9) & pline
                            no_records = True
                            Print #fhandleG, pline
                        Else
                            Valid = True
                        End If
                    Wend
                End If
            Else
                MsgBox ("Invalid file name format... check file format line 1 does not match" & Sourcefile)
                w_include_sequences = False
                process_info = False
            End If
        Wend
        If align_ok Then
            If w_include_sequences = False Then
                MsgBox ("some alignments have errors... check error file: " & Targetfile)
                w_include_sequences = True
            End If
        
            MsgBox ("Process successfully finished...")
            Close #file_handle
            Close #fhandleG
            Close
        Else
            MsgBox ("No alignments added to the database, process finished with errors check log file...")
            Close #file_handle
            Close #fhandleG
            Close
        End If
    Else
        MsgBox ("You should provide a file name")
    End If
    Screen.MousePointer = 0
    Unload Me


End Sub

Private Sub Import_Fasta_Format()

    Dim Index_ID As Integer
    Dim Population_Exist As Integer
    Dim gene_id As Integer
    Dim pop_name As String
    Dim align_ok As Boolean
    Dim J As Integer
    Dim I As Integer
    Dim tot_seqs As Integer
    
    
    file_handle = FreeFile
    On Error Resume Next
' Initialize Variables
    sequences_added = 0
    Tot_Bases = 0
    align_ok = True
    tot_seqs = 0
    
    For Index_ID = 0 To 300
        New_Seq_Strings(Index_ID) = ""
        New_Qual_Strings(Index_ID) = ""
        pop_id(Index_ID) = 0
    Next
    
    Open Trim$(Sourcefile) For Input As #file_handle
    
    If Err = 0 Then
        Screen.MousePointer = 11
        Index_ID = 1
        Input #file_handle, aline
        pline = aline
        If Mid(pline, 1, 1) = ">" Then
            tot_seqs = tot_seqs + 1
            pop_name = Mid(pline, 2, Len(pline))
            Popname(Index_ID) = pop_name
            pline = ""
' Put sequences as an array of string and quality value standard 15
            While Not EOF(file_handle)
                Input #file_handle, aline
                If Mid(aline, 1, 1) = ">" Then
                    tot_seqs = tot_seqs + 1
                    New_Seq_Strings(Index_ID) = pline
                    seq_length(Index_ID) = Len(New_Seq_Strings(Index_ID))
                    If Len(New_Seq_Strings(Index_ID)) > Tot_Bases Then
                        Tot_Bases = Len(New_Seq_Strings(Index_ID))
                    End If
                    For J = 1 To seq_length(Index_ID)
                        If Mid(New_Seq_Strings(Index_ID), J, 1) <> "-" Then
                            New_Qual_Strings(Index_ID) = New_Qual_Strings(Index_ID) & Trim(Quality_Standard) & " "
'                            New_Qual_Strings(Index_ID) = New_Qual_Strings(Index_ID) & "15 "
                        Else
                            New_Qual_Strings(Index_ID) = New_Qual_Strings(Index_ID) & "- "
                        End If
                    Next
                    pline = aline
                    pop_name = Mid(pline, 2, Len(pline))
                    Index_ID = Index_ID + 1
                    Popname(Index_ID) = pop_name
                    pline = ""
                Else
                    pline = Trim(pline) & aline
                End If
            Wend
            New_Seq_Strings(Index_ID) = pline
            seq_length(Index_ID) = Len(New_Seq_Strings(Index_ID))
            If Len(New_Seq_Strings(Index_ID)) > Tot_Bases Then
                Tot_Bases = Len(New_Seq_Strings(Index_ID))
            End If
            For J = 1 To seq_length(Index_ID)
                If Mid(New_Seq_Strings(Index_ID), J, 1) <> "-" Then
                    New_Qual_Strings(Index_ID) = New_Qual_Strings(Index_ID) & Trim(Quality_Standard) & " "
'                    New_Qual_Strings(Index_ID) = New_Qual_Strings(Index_ID) & "15 "
                Else
                    New_Qual_Strings(Index_ID) = New_Qual_Strings(Index_ID) & "- "
                End If
            Next
' Validate Populations
            For J = 1 To Index_ID
                Population_Exist = Get_Population_Name(Popname(J), Data_aux2)
                If Population_Exist > 0 Then
                    pop_id(J) = Population_Exist
                    sequences_added = sequences_added + 1
                Else
                    pline = "Population not found in populations table, Add the population to include the alignment: " & Chr(9) & Popname(J)
                    Print #fhandleG, pline
                    align_ok = False
                End If
            Next
' Validate at least 2 sequences in an alignment

            If tot_seqs < 2 Then
                pline = "Inlcue at least 2 sequences in the alignment... "
                Print #fhandleG, pline
                align_ok = False
            End If
' Check Validation
            If align_ok Then
                sequences_added = Index_ID
                Call Examine_Sequences
                Call Evaluate_Statistics(sequences_added, Tot_Bases)
                Call Add_Alignments2(w_gene_id, w_number_seqs, w_align_version, w_align_parent_id, w_amplicon_id)
                Call Get_New_Align_ID(Data_aux2)
                Call Update_Alignments(w_align_length, w_align_core_length, w_align_core_left, w_align_core_right, w_align_1nt, w_align_2nt, w_align_3nt, w_align_4nt, w_align_5nt, w_align_6nt, w_core_1nt, w_core_2nt, w_core_3nt, w_core_4nt, w_core_5nt, w_core_6nt)
                J = 1
                For I = 1 To sequences_added
                    w_align_order = I
                    w_pop_id = pop_id(J)
                    Call Add_Seq_Phrap("n", w_pop_id, w_gene_id, New_Seq_Strings(I), New_Qual_Strings(I), "f")
                    seq_id_phrap_w = Get_Max_Seq_Phrap(Data_aux2)
                    w_seq_id_phrap = seq_id_phrap_w
                    align_seq_id_w = Get_Max_Align_Sequences(Data_aux2)
                    Call Add_Align_Sequences(w_align_id, w_seq_id_phrap, w_align_order, w_gene_id, w_amplicon_id, w_pop_id, New_Seq_Strings(I), New_Qual_Strings(I))
                    J = J + 1
                    w_pop_id = pop_id(J)
                Next
                MsgBox ("Process successfully finished...")
                Close #file_handle
                Close #fhandleG
                Close
            Else
                MsgBox ("No alignments added to the database, process finished with errors check log file...")
                Close #file_handle
                Close #fhandleG
                Close
            End If
        Else
            MsgBox ("Invalid file name format... check file format line 1 does not match" & Sourcefile)
            align_ok = False
        End If
    Else
        MsgBox ("You should provide a file name")
    
    End If
    Screen.MousePointer = 0
    Unload Me


End Sub


Private Sub Import_Phrap_Format()

    Dim Index_ID As Integer
    Dim Population_Exist As Integer
    Dim gene_id As Integer
    Dim pop_name As String
    Dim contigs_w As Integer
    Dim align_ok As Boolean
    Dim J As Integer
    Dim I As Integer
    
    
    file_handle = FreeFile
    On Error Resume Next
' Initialize Variables
    sequences_added = 0
    Tot_Bases = 0
    Max_Bases = 0
    align_ok = True
    
    For Index_ID = 0 To 300
        New_Seq_Strings(Index_ID) = ""
        New_Qual_Strings(Index_ID) = ""
        pop_id(Index_ID) = 0
    Next
    
    Open Trim$(Sourcefile) For Input As #file_handle
    
    If Err = 0 Then
        Screen.MousePointer = 11
        Index_ID = 0
        Input #file_handle, aline
        pline = aline
        If Mid(pline, 1, 2) = "AS" Then
            contigs_w = Mid(pline, 4, 2)
'            pop_name = Mid(pline, 2, Len(pline))
'            Popname(Index_ID) = pop_name
            pline = ""
            Input #file_handle, aline
' Put sequences as an array of string and quality value standard 15
            For I = 1 To contigs_w
                Index_ID = Index_ID + 1
                align_ok = True
                While Not EOF(file_handle) And align_ok
                    Input #file_handle, aline
                    pline = aline
                    If Mid(aline, 1, 2) = "CO" Then
                        Tot_Bases = Get_Sequence_Bases(pline)
                        If Tot_Bases > Max_Bases Then
                            Max_Bases = Tot_Bases
                        End If
                    Else
                        If Len(New_Seq_Strings(Index_ID)) < Tot_Bases Then
                            New_Seq_Strings(Index_ID) = Trim(Trim(New_Seq_Strings(Index_ID)) & Trim(pline))
                        Else
                            align_ok = False
                        End If
                    End If
                Wend
            
            
                align_ok = True
                While Not EOF(file_handle) And align_ok
                    Input #file_handle, aline
                    pline = aline
                    If Mid(aline, 1, 2) = "BQ" Then
                        Tot_Quality = 0
                    Else
                        If Tot_Quality < Tot_Bases Then
                            New_Qual_Strings(Index_ID) = New_Qual_Strings(Index_ID) & pline & " "
                            Tot_Quality = Tot_Quality + Check_Quality(pline)
                        Else
                            align_ok = False
                            New_Qual_Strings(Index_ID) = Trim(New_Qual_Strings(Index_ID))
                        End If
                    End If
                Wend
            Next
            
' Validate Populations
'            For j = 1 To Index_ID
'                Population_Exist = Get_Population_Name(Popname(j), Data_Aux2)
'                If Population_Exist > 0 Then
'                    pop_id(j) = Population_Exist
'                    sequences_added = sequences_added + 1
'                Else
'                    pline = "Population not found in populations table, Add the population to include the alignment: " & Chr(9) & Popname(j)
'                    Print #fhandleG, pline
'                    align_ok = False
'                End If
'            Next
' Check Validation
            If align_ok = False Then
                sequences_added = Index_ID
                Tot_Bases = Max_Bases
                Call Examine_Sequences
                Call Evaluate_Statistics(sequences_added, Tot_Bases)
                Call Add_Alignments2(w_gene_id, w_number_seqs, w_align_version, w_align_parent_id, w_amplicon_id)
                Call Get_New_Align_ID(Data_aux2)
                Call Update_Alignments(w_align_length, w_align_core_length, w_align_core_left, w_align_core_right, w_align_1nt, w_align_2nt, w_align_3nt, w_align_4nt, w_align_5nt, w_align_6nt, w_core_1nt, w_core_2nt, w_core_3nt, w_core_4nt, w_core_5nt, w_core_6nt)
                J = 1
                For I = 1 To sequences_added
                    w_align_order = I
                    w_pop_id = pop_id(J)
                    Call Add_Seq_Phrap("n", w_pop_id, w_gene_id, New_Seq_Strings(I), New_Qual_Strings(I), "f")
                    seq_id_phrap_w = Get_Max_Seq_Phrap(Data_aux2)
                    w_seq_id_phrap = seq_id_phrap_w
                    align_seq_id_w = Get_Max_Align_Sequences(Data_aux2)
                    Call Add_Align_Sequences(w_align_id, w_seq_id_phrap, w_align_order, w_gene_id, w_amplicon_id, w_pop_id, New_Seq_Strings(I), New_Qual_Strings(I))
                    J = J + 1
                    w_pop_id = pop_id(J)
                Next
                MsgBox ("Process successfully finished...")
                Close #file_handle
                Close #fhandleG
                Close
            Else
                MsgBox ("No alignments added to the database, process finished with errors check log file...")
                Close #file_handle
                Close #fhandleG
                Close
            End If
        Else
            MsgBox ("Invalid file name format... check file format line 1 does not match" & Sourcefile)
            align_ok = False
        End If
    Else
        MsgBox ("You should provide a file name")
    
    End If
    Screen.MousePointer = 0
    Unload Me


End Sub


Private Sub Fill_Directories()

Dim I As Integer

    
    frmAlignProcessed.GrdDirectories.Row = 0
    frmAlignProcessed.GrdDirectories.Col = 1
    frmAlignProcessed.GrdDirectories.Text = "Directory List"
    frmAlignProcessed.GrdSelected.Row = 0
    frmAlignProcessed.GrdSelected.Col = 1
    frmAlignProcessed.GrdSelected.Text = "Files to Process"
    frmAlignProcessed.LblDir.Caption = "Total of Directories to Process: " & OpenDir.ListCount + 1
'    frmAlignProcessed.GrdDirectories.Rows = frmAlignProcessed.GrdDirectories.Rows + 1

'    For I = 0 To OpenDir.ListCount - 1
    For I = 1 To w_pop_to_process
    
        frmAlignProcessed.GrdDirectories.Row = I
        frmAlignProcessed.GrdDirectories.Col = 0
        frmAlignProcessed.GrdDirectories.Text = "Directories"
        frmAlignProcessed.GrdDirectories.Col = 1
'        frmAlignProcessed.GrdDirectories.Text = OpenDir.List(I)
'        frmAlignProcessed.GrdDirectories.Text = OpenDir.Path & "\" & Popname(I)
        frmAlignProcessed.GrdDirectories.Text = OpenDir.Path
        frmAlignProcessed.GrdDirectories.Rows = frmAlignProcessed.GrdDirectories.Rows + 1
    Next
        frmAlignProcessed.GrdDirectories.Rows = frmAlignProcessed.GrdDirectories.Rows - 1
    Samples_Err = True

End Sub


Private Sub Fill_FilesToProcess()

Dim I As Integer
Dim PathDirectory As String
Dim stringvar As String
    

   ' For I = 0 To OpenDir.ListCount - 1
    
'        frmAlignProcessed.GrdSelected.Row = frmAlignProcessed.GrdSelected.Rows - 1
        'PathDirectory = OpenDir.List(I) + "\*.ace*"
        PathDirectory = OpenDir.Path
'        stringvar = Dir$(PathDirectory)
'        While Trim$(stringvar) <> ""
'            frmAlignProcessed.GrdSelected.Col = 1
'            frmAlignProcessed.GrdSelected.Text = stringvar
'            frmAlignProcessed.GrdSelected.Col = 0
''            frmAlignProcessed.GrdSelected.Text = OpenDir.List(I)
'            frmAlignProcessed.GrdSelected.Text = OpenDir.Path
'            stringvar = Dir$
'            frmAlignProcessed.GrdSelected.Rows = frmAlignProcessed.GrdSelected.Rows + 1
'            frmAlignProcessed.GrdSelected.Row = frmAlignProcessed.GrdSelected.Rows - 1
'        Wend
   ' Next
    frmAlignProcessed.GrdSelected.Col = 0
    frmAlignProcessed.GrdSelected.Row = 0
    frmAlignProcessed.GrdSelected.Text = "Population"
    For I = 1 To w_pop_to_process
        frmAlignProcessed.GrdSelected.Col = 0
        frmAlignProcessed.GrdSelected.Row = I
        frmAlignProcessed.GrdSelected.Text = Popname(I)
        frmAlignProcessed.GrdSelected.Col = 1
        frmAlignProcessed.GrdSelected.Text = file_name(I)
        frmAlignProcessed.GrdSelected.Rows = frmAlignProcessed.GrdSelected.Rows + 1
    Next
    frmAlignProcessed.GrdSelected.Rows = frmAlignProcessed.GrdSelected.Rows - 1
    frmAlignProcessed.LblSelect.Caption = "Total of files to Process: " & frmAlignProcessed.GrdSelected.Rows - 1

End Sub


Private Sub CmdSelect_Click()

'OpenDir.Visible = True

Filename.Visible = True
OpenFile.Filename = ""
OpenFile.Flags = &H2 Or &H800 Or &H4
OpenFile.CancelError = False
If Optfile1 Then
    OpenFile.Filter = "*.*|*.*"
Else
    If Optfile2 Then
        OpenFile.Filter = "*.*|*.*"
    Else
        OpenFile.Filter = "phrap files (*.ace.*)|*.ace.*|All Files (*.*)|*.*"
'        dlgOpenFile.Filter = "Text Files (*.txt)|*.txt|All Files (*.*)|*.*"
    End If
End If
OpenFile.FilterIndex = 1
OpenFile.InitDir = ImageDir
OpenFile.DialogTitle = "Input Alignments File"
OpenFile.Action = 1
Sourcefile = Trim(OpenFile.Filename)
If Sourcefile <> "" Then
'    Length = InStr(Sourcefile, ".")
'        If Length > 0 Then
'            Targetfile = Trim$((Mid(Sourcefile, 1, Length - 1)) + "-2" + ".txt")
'        End If
'    LoadViewer$ = "perl C:\LabDB\fix_dos.pl " + Sourcefile + " " + Targetfile
'    X% = Shell(LoadViewer$, 1)
'    Sourcefile = Targetfile
    Filename.Text = Sourcefile
    If Optfile1.Value = True Or Optfile2.Value = True Then
        CmdConvert.Enabled = True
        CmdSelectP.Enabled = False
        CmdSelectP.Visible = False
        FilenameP.Visible = False
    Else
        CmdSelectP.Enabled = True
        CmdSelectP.Visible = True
        FilenameP.Visible = True
    End If
Else
    MsgBox ("You should provide a filename")
End If

End Sub


Private Sub CmdSelectP_Click()

Dim K As Integer
Dim process_info As Boolean
Dim Work_String As String

FilenameP.Visible = True
OpenFile2.Filename = ""
OpenFile2.Flags = &H2 Or &H800 Or &H4
OpenFile2.CancelError = False
OpenFile2.Filter = "All Files (*.*)|*.*"
OpenFile2.FilterIndex = 1
OpenFile2.InitDir = ImageDir
OpenFile2.DialogTitle = "Input Populations File"
OpenFile2.Action = 1
Sourcefile2 = Trim(OpenFile2.Filename)
K = 1
If Sourcefile2 <> "" Then
'    If Opt2 Then
'        Work_String = Sourcefile2
'        found = 1
'        tot = 0
'        While found > 0
'            found = InStr(1, Work_String, "\")
'            If found > 0 Then
'                tot = tot + found
'                Work_String = Mid(Work_String, found + 1, Len(Work_String))
'            End If
'        Wend
'        Dirfile = Mid(Sourcefile2, 1, tot)
'    End If
    FilenameP.Text = Sourcefile2
    file_handleP = FreeFile
    On Error Resume Next
    Open Trim$(Sourcefile2) For Input As #file_handleP
    
    If Err = 0 Then
        Screen.MousePointer = 11
        Index_ID = 1
        process_info = True
        Input #file_handleP, aline
        pline = aline
        If Mid(pline, 1, 1) = "#" Then
            While Not EOF(file_handleP) And process_info
                Input #file_handleP, aline
                pline = aline
                found = InStr(1, pline, Chr(9))
                Popname(K) = Mid(pline, 1, found - 1)
                file_name(K) = Mid(pline, found + 1, Len(pline))
                integrity = Get_Population_Name(Popname(K), Data_aux2)
                If integrity > 0 Then
                    pop_id(K) = integrity
                    K = K + 1
                Else
                    pline = "Population not exist in Population table: " & Chr(9) & Popname(K)
                    Print #fhandleG, pline
                    process_info = False
                End If
            Wend
            If process_info Then
                CmdConvert.Enabled = True
                cmdFindG.Enabled = True
                cmdFindA.Enabled = False
                cmdValidate.Enabled = True
                w_pop_to_process = K - 1
            Else
                MsgBox ("Some populations do not exit in population table, add them to continue ")
                FilenameP.Text = ""
            End If
        Else
            MsgBox ("Invalid populations filename format, review format file and select again")
            FilenameP.Text = ""
        End If
    Else
        MsgBox ("Invalid populations filename, can be opened")
        FilenameP.Text = ""
    End If
Else
    MsgBox ("You should provide a populations filename")
End If
        If Trim(FilenameP.Text) <> "" Then
            Close #file_handleP
            CmdSelectP.Enabled = False
        End If
        
        Screen.MousePointer = 0

End Sub

Private Sub cmdValidate_Click()

  Dim Gene_Exist As Integer
  Dim Amplicon_Exist As Integer
  
                
    If cmdValidate.Caption = "Validate" Then
        Gene_W = txtGene.Text
        Amplicon_W = txtAmplicon.Text
        If Trim(Gene_W) <> "" And Trim(Amplicon_W) <> "" Then
            Gene_Exist = Get_GeneID(Gene_W, Data_aux2)
            If Gene_Exist > 0 Then
                w_gene_id = Gene_Exist
                Amplicon_Exist = Get_AmpliconID(Amplicon_W, Data_aux2)
                If Amplicon_Exist > 0 Then
                    w_amplicon_id = Amplicon_Exist
                    If Opt1 Then
                        CmdSelect.Enabled = True
                        Drive1.Enabled = False
                    Else
                        Drive1.Enabled = True
                        CmdSelect.Enabled = False
                    End If
                    txtGene.Enabled = False
                    txtAmplicon.Enabled = False
                    cmdValidate.Caption = "Clear"
                    cmdFindG.Enabled = False
                    cmdFindA.Enabled = False
                Else
                    MsgBox ("Amplicon Name does not exist, please Add it before you can continue!")
                    txtAmplicon.SetFocus
                End If
            Else
                Amplicon_Exist = Get_AmpliconID(Amplicon_W, Data_aux2)
                If Amplicon_Exist > 0 Then
                    MsgBox ("Gene Name does not exist, please Add it before you can continue!")
                    txtGene.SetFocus
                Else
                    MsgBox ("Gene Name and Amplicon Name do not exist, please Add them before you can continue!")
                    txtGene.SetFocus
                End If
            End If
        Else
            If Trim(Gene_W) <> "" Then
                MsgBox ("Fill the Amplicon Name field with data to continue!")
                txtAmplicon.SetFocus
            Else
                If Trim(Amplicon_W) <> "" Then
                    MsgBox ("Fill the Gene Name field with data to continue!")
                    txtGene.SetFocus
                Else
                    MsgBox ("Fill Gene Name and Amplicon Name fields with data to continue!")
                    txtGene.SetFocus
                End If
            End If
        End If
    Else
        CmdSelect.Enabled = False
        Drive1.Enabled = False
        OpenDir.Refresh
        OpenDir.Visible = False
        txtGene.Enabled = True
        txtAmplicon.Enabled = True
        txtGene.Text = ""
        txtAmplicon.Text = ""
        Filename.Text = ""
        FilenameP.Text = ""
        cmdValidate.Caption = "Validate"
        CmdSelectP.Enabled = True
        CmdConvert.Enabled = False
        cmdFindG.Enabled = True
        cmdFindA.Enabled = False
        CmdOK.Enabled = False
        cmdValidate.Enabled = False
        If Trim(OutputFile.Text) <> "" Then
            Close #fhandleG
            OutputFile.Text = ""
        End If
        txtGene.SetFocus
    End If
    
End Sub

Private Sub Drive1_Change()

  On Error Resume Next
'      Error 68          'set the value of Err to 68

OpenDir.Path = Drive1.Drive
OpenDir.Refresh
OpenDir.Visible = True
OpenDir.Refresh
CmdSelect.Enabled = False
CmdConvert.Enabled = True
'Dirfile = ""

If Err = 68 Then
    MsgBox "Device Unavailable, select a different drive to continue"
    Err = 0
    Resume Next
    Drive1.Drive = "C:\"
End If


End Sub


Private Sub Drive1_GotFocus()

OpenDir.Path = Drive1.Drive
OpenDir.Visible = True
OpenDir.Refresh
CmdSelect.Enabled = False
CmdConvert.Enabled = True


End Sub

Private Sub Form_Load()

'* Author. Hector Sanchez Villeda
'* Institution. University of Missouri-Columbia
'* Missouri Maize Project
'* Version   : 1.0 (2001)
'* Copyright 2001 University of Missouri-Columbia.

CmdSelect.Enabled = True
CmdConvert.Enabled = False
CmdOK.Enabled = False
Filename.Visible = False
First_Time_SW = True

End Sub


Private Sub OpenDir_Change()

'OpenDir.Path = Drive1.Drive

End Sub

Private Sub Opt1_Click()
 Drive1.Visible = False
 OpenDir.Visible = False
 CmdSelect.Visible = True
 If Optfile3.Value = True Then
    Optfile3.Value = False
    Optfile1.Value = True
 End If
 
 If Not Optfile1 Then
    txtGene.Visible = True
    txtAmplicon.Visible = True
    txtGene.Enabled = True
    txtAmplicon.Enabled = True
    lblGene.Visible = True
    lblAmplicon.Visible = True
    cmdValidate.Caption = "Validate"
    cmdValidate.Visible = True
    cmdFindG.Visible = True
    cmdFindA.Visible = True
    txtGene.SetFocus
    CmdSelect.Enabled = False
 Else
    CmdSelect.Enabled = True
    cmdFindG.Visible = False
    cmdFindA.Visible = False
 End If
 CmdConvert.Enabled = False
 Filename.Visible = True

End Sub

Private Sub Opt2_Click()
  
'  txtGene.Text = ""
'  txtGene.Visible = False
'  txtAmplicon.Text = ""
'  txtAmplicon.Visible = False
'  lblGene.Visible = False
'  lblAmplicon.Visible = False
'  cmdValidate.Visible = False
  CmdSelect.Enabled = False
  CmdSelect.Visible = False
  CmdConvert.Enabled = False
  Optfile3.Value = True
  Drive1.Visible = True
  Drive1.Drive = "C:\"
  Filename.Visible = False
  If cmdValidate.Caption = "Validate" Then
    Drive1.Enabled = True
    OpenDir.Refresh
    OpenDir.Visible = True
    CmdSelectP.Enabled = True
    CmdSelectP.Visible = True
    FilenameP.Visible = True
    FilenameP.Text = ""
    cmdFindG.Enabled = False
    cmdFindA.Enabled = False
    cmdValidate.Enabled = False
    CmdConvert.Enabled = False
    FilenameP.SetFocus
  Else
    Drive1.Enabled = True
  End If
  If Trim(OutputFile.Text) <> "" Then
    Close #fhandleG
    OutputFile.Text = ""
  End If
  
  
End Sub

Function Assign_Sequence_Fields(linestr As String, K As Integer) As Boolean

Dim Estab As String * 1
Dim I As Integer
Dim found As Integer

Estab = Chr(9)

For I = 1 To 4
    found = InStr(1, linestr, Estab)
'    If found > 0 Then
        If I = 1 Then
            line_name(K) = Mid(linestr, 2, found - 2)
        Else
            If I = 2 Then
                seq_length(K) = Mid(linestr, 1, found - 1)
            Else
                If I = 3 Then
                    Direction(K) = Mid(linestr, 1, found - 1)
                Else
                    If found = 0 Then
                        Clustal_Do = linestr
                    Else
                        Clustal_Do = Mid(linestr, 1, found - 1)
                    End If
                    Ampliconname(K) = Amplicon_W
                End If
            End If
        End If
'    Else
'        If I = 4 Then
'            Clustal_Do = linestr
'        Else
'            line_name(K) = ""
'        End If
'    End If
    linestr = Mid(linestr, found + 1, Len(linestr))
Next

If Trim(line_name(K)) = "" Or Trim(seq_length(K)) = "" Or Trim(Direction(K)) = "" Or Trim(Clustal_Do) = "" Or Trim(Ampliconname(K)) = "" Then
    Assign_Sequence_Fields = False
Else
    Assign_Sequence_Fields = True
End If

End Function


Sub Evaluate_Statistics(Num_seqs As Integer, Num_Bases As Integer)

Dim CounterA As Integer 'Adenine
Dim CounterG As Integer 'Guanine
Dim CounterC As Integer 'Citosine
Dim CounterT As Integer 'Tiamine
Dim CounterN As Integer 'None
Dim CounterD As Integer 'Dash
Dim CounterQ As Integer 'Question mark
Dim BaseCode As OLE_COLOR
Dim TotalBase As Integer
Dim I As Integer
Dim J As Integer
Dim K As Integer
Dim Base As String * 1
Dim w_core_length, w_core_left, w_core_right, w_tot_length As Integer
Dim SW_Core As Boolean
Dim add_bases As Integer

    TotalBase = Num_seqs
    For I = 1 To Num_Bases
        'AlignGrid2.Col = i
        CounterA = 0
        CounterG = 0
        CounterC = 0
        CounterT = 0
        CounterN = 0
        CounterD = 0
        CounterQ = 0
        K = 0
        For J = 1 To Num_seqs
            Base = Mid(New_Seq_Strings(J), I, 1)
            Select Case Base:
                Case "-": '-
                    CounterD = CounterD + 1
                Case "A", "a": 'A   65 &HC000&
                    CounterA = CounterA + 1
                Case "G", "g": 'G &HFFFF&
                    CounterG = CounterG + 1
                Case "C", "c": 'C  67 &HFF8080
                    CounterC = CounterC + 1
                Case "T", "t": 'T    84 &HFF&
                    CounterT = CounterT + 1
                Case "N", "n": 'N   78 &HC0C0C0
                    CounterN = CounterN + 1
                Case "?": '?   63 &HFF00FF
                    CounterQ = CounterQ + 1
                Case Else  '?
                    CounterQ = CounterQ + 1
            End Select
        
        Next
' Total counter
        K = K + 1
        TotalD(K, I) = CounterD
        TotalA(K, I) = CounterA
        TotalG(K, I) = CounterG
        TotalC(K, I) = CounterC
        TotalT(K, I) = CounterT
        TotalN(K, I) = CounterN
        TotalQ(K, I) = CounterQ
    Next
    
' Find starting of Core according to consensus
    SW_Core = False
    w_core_left = 0
    w_core_length = 0
    w_core_right = 0
    K = 1
    For I = 1 To 6
        Summary_Seq(I) = 0
        Summary_Core(I) = 0
    Next
    
    For I = 1 To Num_Bases
' Sumarize information about alignments length
        Call Summary_Alignments(K, I)
        add_bases = TotalT(K, I) + TotalA(K, I) + TotalG(K, I) + TotalC(K, I)
        If (add_bases = Num_seqs And SW_Core = False) Then
            Call Summary_Core_Length(K, I)
            w_core_left = I
            SW_Core = True
        Else
            If (add_bases = Num_seqs And SW_Core = True) Then
'                Call Summary_Core_Length(k, I)
                If w_core_right > 3 Then
                    w_core_right = I - 3
                End If
            End If
        End If
    Next
    
    
    For I = Num_Bases To 1 Step -1
' Sumarize information about alignments length
                
    '    Call Summary_Alignments(k, I)
        add_bases = TotalT(K, I) + TotalA(K, I) + TotalG(K, I) + TotalC(K, I)
        If (add_bases = Num_seqs) Then
'            Call Summary_Core_Length(k, I)
            w_core_right = I
            I = 1
        End If
    Next
    
    
    
'            If w_core_left > 3 Then 'It does not accept negative values
'                w_core_left = I - 3
'            End If
'            If w_core_right > 3 Then 'It does not accept negative values
'                w_core_right = I - 3
'            End If
    
    
    
    
    For I = w_core_left To w_core_right - 1
        Call Summary_Core_Length(K, I)
    Next
    w_core_length = w_core_right - w_core_left + 1
    w_align_core_left = w_core_left
    w_align_core_right = w_core_right
    w_align_core_length = w_core_length
    w_tot_length = Num_Bases
    w_align_length = w_tot_length
    w_align_1nt = Summary_Seq(1)
    w_align_2nt = Summary_Seq(2)
    w_align_3nt = Summary_Seq(3)
    w_align_4nt = Summary_Seq(4)
    w_align_5nt = Summary_Seq(5)
    w_align_6nt = Summary_Seq(6)
    w_core_1nt = Summary_Core(1)
    w_core_2nt = Summary_Core(2)
    w_core_3nt = Summary_Core(3)
    w_core_4nt = Summary_Core(4)
    w_core_5nt = Summary_Core(5)
    w_core_6nt = Summary_Core(6)

End Sub

Sub Examine_Sequences()

Dim I As Integer
Dim J As Integer
Dim Bases As Integer

    w_number_seqs = sequences_added
    w_align_version = "0"
    w_align_parent_id = "0"
    For I = 1 To sequences_added
        If Tot_Bases > Len(New_Seq_Strings(I)) Then
            Bases = Tot_Bases - Len(New_Seq_Strings(I))
            For J = 1 To Bases
                New_Seq_Strings(I) = New_Seq_Strings(I) + "-"
                New_Qual_Strings(I) = New_Qual_Strings(I) + " -"
            Next
        End If
    Next

End Sub

Private Sub Optfile1_Click()

    lblGene.Visible = False
    txtGene.Visible = False
    lblAmplicon.Visible = False
    txtAmplicon.Visible = False
    cmdValidate.Visible = False
    cmdFindG.Visible = False
    cmdFindA.Visible = False
    CmdConvert.Enabled = False
    CmdSelect.Enabled = True
    CmdSelectP.Visible = False
    FilenameP.Text = ""
    Filename.Text = ""
    FilenameP.Visible = False
    If Trim(OutputFile.Text) <> "" Then
        Close #fhandleG
        OutputFile.Text = ""
    End If
    CmdOK.Enabled = False
    Opt1.Value = True

End Sub

Private Sub Optfile2_Click()
    
    lblGene.Visible = True
    lblAmplicon.Visible = True
    txtGene.Visible = True
    txtAmplicon.Visible = True
    txtGene.Text = ""
    txtAmplicon.Text = ""
    Filename.Text = ""
    If Trim(OutputFile.Text) <> "" Then
        Close #fhandleG
        OutputFile.Text = ""
    End If
    cmdValidate.Caption = "Validate"
    txtGene.Enabled = True
    txtAmplicon.Enabled = True
    CmdSelect.Enabled = False
    CmdConvert.Enabled = False
    cmdValidate.Visible = True
    CmdSelectP.Visible = False
    CmdOK.Enabled = False
    FilenameP.Text = ""
    FilenameP.Visible = False
    Opt1.Value = True
    cmdFindG.Visible = True
    cmdFindA.Visible = True
    cmdFindG.Enabled = True
    cmdFindA.Enabled = False
    cmdValidate.Enabled = True
    txtGene.SetFocus
    
End Sub

Private Sub Optfile3_Click()

    lblGene.Visible = True
    txtGene.Visible = True
    lblAmplicon.Visible = True
    txtAmplicon.Visible = True
    txtAmplicon.Enabled = True
    txtGene.Text = ""
    txtAmplicon.Text = ""
    Filename.Text = ""
    cmdValidate.Caption = "Validate"
    txtGene.Enabled = True
    CmdSelect.Enabled = False
    CmdSelectP.Enabled = True
    CmdSelectP.Visible = True
    cmdValidate.Visible = True
    cmdFindG.Visible = True
    cmdFindA.Visible = True
    cmdFindG.Enabled = False
    cmdFindA.Enabled = False
    CmdOK.Enabled = False
    Opt2.Value = True
    cmdValidate.Enabled = False
    CmdConvert.Enabled = False
    Drive1.Enabled = True
    OpenDir.Refresh
    OpenDir.Visible = True
    FilenameP.Visible = True
    FilenameP.Text = ""
    FilenameP.SetFocus

'    Drive1.Enabled = True
    CmdConvert.Enabled = False
    If Trim(OutputFile.Text) <> "" Then
        Close #fhandleG
        OutputFile.Text = ""
    End If
'    txtGene.SetFocus
'    FilenameP.SetFocus
    
End Sub


Function Assign_Population_Fields(linestr As String, K As Integer) As Boolean

Dim Estab As String * 1
Dim I As Integer
Dim found As Integer

Estab = Chr(9)

'For I = 1 To 1
    found = InStr(1, linestr, Estab)
'        If I = 1 Then
    Popname(K) = Mid(linestr, 1, found - 1)
'        End If
    file_name(K) = Mid(linestr, found + 1, Len(linestr))
'Next

If Trim(Popname(K)) = "" Or Trim(file_name(K)) = "" Then
    Assign_Population_Fields = False
Else
    Assign_Population_Fields = True
End If

End Function
