# Supplementary material for: DNAAlignEditor: DNA alignment editor tool
Source: BMC Bioinformatics. 2008 Mar 19;9:154. doi: 10.1186/1471-2105-9-154 (PMC2322986; doi:10.1186/1471-2105-9-154)
Supplement: Additional file 3 — DNA alignment editor tool source core. Source code for DNA align editor tool in zip format. [file 1471-2105-9-154-S3.zip › Source/frmImportPMDB3.frm]

VERSION 5.00
Object = "{F9043C88-F6F2-101A-A3C9-08002B2F49FB}#1.2#0"; "COMDLG32.OCX"
Object = "{0BA686C6-F7D3-101A-993E-0000C0EF6F5E}#1.0#0"; "Threed32.ocx"
Object = "{5E9E78A0-531B-11CF-91F6-C2863C385E30}#1.0#0"; "MSFLXGRD.OCX"
Begin VB.Form frmImportPMDB3 
   Caption         =   "Selected Probes"
   ClientHeight    =   6300
   ClientLeft      =   60
   ClientTop       =   345
   ClientWidth     =   5310
   LinkTopic       =   "Form1"
   ScaleHeight     =   6300
   ScaleWidth      =   5310
   StartUpPosition =   3  'Windows Default
   Begin VB.Frame Frame1 
      Height          =   6135
      Left            =   360
      TabIndex        =   0
      Top             =   120
      Width           =   4335
      Begin VB.Frame Frame2 
         Height          =   495
         Left            =   360
         TabIndex        =   7
         Top             =   2040
         Width           =   3495
         Begin VB.OptionButton optAll 
            Caption         =   "All Probes"
            Height          =   255
            Left            =   2040
            TabIndex        =   9
            Top             =   120
            Width           =   1215
         End
         Begin VB.OptionButton optNew 
            Caption         =   "New Probes"
            Height          =   255
            Left            =   120
            TabIndex        =   8
            Top             =   120
            Value           =   -1  'True
            Width           =   1215
         End
      End
      Begin MSFlexGridLib.MSFlexGrid GrdProbes 
         Height          =   1215
         Left            =   480
         TabIndex        =   5
         Top             =   240
         Width           =   3375
         _ExtentX        =   5953
         _ExtentY        =   2143
         _Version        =   393216
      End
      Begin Threed.SSPanel Panel 
         Height          =   1365
         Left            =   240
         TabIndex        =   3
         Top             =   3120
         Visible         =   0   'False
         Width           =   3885
         _Version        =   65536
         _ExtentX        =   6853
         _ExtentY        =   2408
         _StockProps     =   15
         Caption         =   "Saving Records please wait..."
         BackColor       =   13160660
         BeginProperty Font {0BE35203-8F91-11CE-9DE3-00AA004BB851} 
            Name            =   "Comic Sans MS"
            Size            =   12
            Charset         =   0
            Weight          =   400
            Underline       =   0   'False
            Italic          =   0   'False
            Strikethrough   =   0   'False
         EndProperty
         BevelInner      =   1
         Begin VB.PictureBox picpor 
            Height          =   300
            Left            =   600
            ScaleHeight     =   240
            ScaleWidth      =   2445
            TabIndex        =   4
            Top             =   840
            Width           =   2510
            Begin VB.Shape Fill 
               BackColor       =   &H0000FF00&
               BackStyle       =   1  'Opaque
               Height          =   255
               Left            =   0
               Top             =   0
               Width           =   13
            End
            Begin VB.Label lblpor 
               Alignment       =   2  'Center
               Caption         =   "0%"
               BeginProperty Font 
                  Name            =   "Lucida Sans Unicode"
                  Size            =   9
                  Charset         =   0
                  Weight          =   400
                  Underline       =   0   'False
                  Italic          =   0   'False
                  Strikethrough   =   0   'False
               EndProperty
               ForeColor       =   &H8000000E&
               Height          =   255
               Left            =   0
               TabIndex        =   11
               Top             =   0
               Width           =   2505
            End
         End
      End
      Begin VB.Data Data_aux4 
         Caption         =   "Data1"
         Connect         =   "Access"
         DatabaseName    =   ""
         DefaultCursorType=   1  'ODBCCursor
         DefaultType     =   1  'UseODBC
         Exclusive       =   0   'False
         Height          =   345
         Left            =   3480
         Options         =   0
         ReadOnly        =   0   'False
         RecordsetType   =   1  'Dynaset
         RecordSource    =   ""
         Top             =   5760
         Visible         =   0   'False
         Width           =   1140
      End
      Begin MSComDlg.CommonDialog OpenFile 
         Left            =   3960
         Top             =   5040
         _ExtentX        =   847
         _ExtentY        =   847
         _Version        =   393216
      End
      Begin VB.Data Data_aux3 
         Caption         =   "Data1"
         Connect         =   "Access"
         DatabaseName    =   ""
         DefaultCursorType=   1  'ODBCCursor
         DefaultType     =   1  'UseODBC
         Exclusive       =   0   'False
         Height          =   347
         Left            =   2400
         Options         =   0
         ReadOnly        =   0   'False
         RecordsetType   =   1  'Dynaset
         RecordSource    =   ""
         Top             =   5760
         Visible         =   0   'False
         Width           =   1140
      End
      Begin VB.Data Data_aux2 
         Caption         =   "Data1"
         Connect         =   "Access"
         DatabaseName    =   ""
         DefaultCursorType=   1  'ODBCCursor
         DefaultType     =   1  'UseODBC
         Exclusive       =   0   'False
         Height          =   347
         Left            =   1200
         Options         =   0
         ReadOnly        =   0   'False
         RecordsetType   =   1  'Dynaset
         RecordSource    =   ""
         Top             =   5760
         Visible         =   0   'False
         Width           =   1215
      End
      Begin VB.Data Data_aux 
         Caption         =   "Data1"
         Connect         =   "Access"
         DatabaseName    =   ""
         DefaultCursorType=   1  'ODBCCursor
         DefaultType     =   1  'UseODBC
         Exclusive       =   0   'False
         Height          =   347
         Left            =   0
         Options         =   0
         ReadOnly        =   0   'False
         RecordsetType   =   1  'Dynaset
         RecordSource    =   ""
         Top             =   5760
         Visible         =   0   'False
         Width           =   1215
      End
      Begin Threed.SSCommand CmdClose 
         Height          =   975
         Left            =   2400
         TabIndex        =   2
         Top             =   4680
         Width           =   1395
         _Version        =   65536
         _ExtentX        =   2469
         _ExtentY        =   1720
         _StockProps     =   78
         Caption         =   "Close"
         BeginProperty Font {0BE35203-8F91-11CE-9DE3-00AA004BB851} 
            Name            =   "Lucida Sans Unicode"
            Size            =   9.75
            Charset         =   0
            Weight          =   400
            Underline       =   0   'False
            Italic          =   0   'False
            Strikethrough   =   0   'False
         EndProperty
      End
      Begin Threed.SSCommand CmdSelect 
         Height          =   975
         Left            =   600
         TabIndex        =   1
         Top             =   4680
         Width           =   1395
         _Version        =   65536
         _ExtentX        =   2469
         _ExtentY        =   1720
         _StockProps     =   78
         Caption         =   "Get MDB3 IDs"
         BeginProperty Font {0BE35203-8F91-11CE-9DE3-00AA004BB851} 
            Name            =   "Lucida Sans Unicode"
            Size            =   9.75
            Charset         =   0
            Weight          =   400
            Underline       =   0   'False
            Italic          =   0   'False
            Strikethrough   =   0   'False
         EndProperty
      End
      Begin VB.Label lblTotal 
         Caption         =   "Records to process:"
         BeginProperty Font 
            Name            =   "Lucida Sans Unicode"
            Size            =   9.75
            Charset         =   0
            Weight          =   400
            Underline       =   0   'False
            Italic          =   0   'False
            Strikethrough   =   0   'False
         EndProperty
         ForeColor       =   &H00008000&
         Height          =   375
         Left            =   360
         TabIndex        =   10
         Top             =   1560
         Width           =   2895
      End
      Begin VB.Label Label2 
         Caption         =   "Select option and Click on Get MDB3 IDs"
         BeginProperty Font 
            Name            =   "Lucida Sans Unicode"
            Size            =   9.75
            Charset         =   0
            Weight          =   400
            Underline       =   0   'False
            Italic          =   0   'False
            Strikethrough   =   0   'False
         EndProperty
         ForeColor       =   &H00008000&
         Height          =   255
         Left            =   240
         TabIndex        =   6
         Top             =   2640
         Width           =   3855
      End
   End
End
Attribute VB_Name = "frmImportPMDB3"
Attribute VB_GlobalNameSpace = False
Attribute VB_Creatable = False
Attribute VB_PredeclaredId = True
Attribute VB_Exposed = False
Dim Targetfile As String
Dim SW_END As Boolean
Dim SW_File As Boolean
Dim file_handle As Integer
Dim file_handle2 As Integer
Dim Counter, Counter2 As Integer


Private Sub cmdClose_Click()
Unload Me

End Sub

Private Sub cmdSelect_Click()

OpenFile.FileName = ""
OpenFile.Flags = &H2 Or &H800 Or &H4
OpenFile.CancelError = False
OpenFile.Filter = "*.txt|*.txt"
OpenFile.FilterIndex = 1
OpenFile.InitDir = ImageDir
OpenFile.DialogTitle = "Error report Probes file"
OpenFile.Action = 2
Targetfile = Trim(OpenFile.FileName)

If Targetfile <> "" Then
    Call Process_Information
Else
    MsgBox ("You should provide a filename")
End If

End Sub


Private Sub Form_Load()

'* Author. Hector Sanchez Villeda
'* Institution. University of Missouri-Columbia
'* Missouri Maize Project
'* Version   : 2.0 (2002)
'* Copyright 2001 University of Missouri-Columbia.

Screen.MousePointer = 11
GrdProbes.Cols = 3
GrdProbes.Rows = 2
GrdProbes.ColWidth(0) = 700
GrdProbes.ColWidth(1) = 1280
GrdProbes.ColWidth(2) = 1050
GrdProbes.Row = 1
'Call grdAssign_Color(GrdProbes, 1, GrdProbes.Row, vbCyan)
Counter = GrdProbes.Rows - 1
lblTotal = "Records to process: " & GrdProbes.Rows - 1
Screen.MousePointer = 0

End Sub


Private Sub Process_Information()
        
    Dim Probe_No As String

    Call Open_File
    If Err = 0 Then
        Screen.MousePointer = 11
        Panel.Visible = True
        Panel.Refresh
        For I = 1 To GrdProbes.Rows - 1
            GrdProbes.Row = I
            GrdProbes.Col = 0
            Probe_No = GrdProbes.Text
            GrdProbes.Col = 1
            Panel.Caption = "Updating probe: " & Trim$(GrdProbes.Text)
            Call Process_Record(GrdProbes.Text, Probe_No)
            Porcent = Round((2500 / Counter) * I)
            Counter2 = Round((I / Counter) * 100)
            lblpor.Caption = Counter2 & "%"
            Fill.Width = Porcent
            picpor.Visible = True
        Next
' Process last record
        Close #file_handle
        MsgBox ("Process succesfully finished... Please Verify the file: " & Targetfile)
        Panel.Visible = False
        Porcent = 2500 / Counter
        Fill.Width = 5
        Screen.MousePointer = 0
    Else
        MsgBox ("You should provide a file name")
    End If
                
End Sub


Private Sub Process_Record(Probe_Name As String, Probe_No As String)
    
' Table_MDB3 variable identify the MDB3 table where the information was obtained
' Table_MDB3 = 1  Probes
' Table_MDB3 = 2  Probes#Synonyms
' Table_MDB3 = 3  Anything#Synonyms
' Table_MDB3 = 4  Locus
' Table_MDB3 = 5  Locus#Synonyms
' Table_MDB3 = 6  Anything#Synonyms
    
    Dim Tabs As Integer
    Dim getrecProbe As Double
    Dim countProbe As Double
    Dim Probe_MDB3 As String
    Dim I As Integer
    Dim line_err As String


        New_Record = True
                
                        
        countProbe = Count_Probe_MDB3(Probe_Name, Data_aux2)
        If countProbe = 1 Then
           ' getrecProbe = Get_Probe_MDB3_Record(Probe_Name, Data_aux2)
            If getrecProbe Then
                Probe_MDB3 = getrecProbe
                'Value of 1 referes to the Probes table
                Table_MDB3 = "1"
             '   Call Update_Probes_MDB3(Probe_No, Probe_MDB3, User_Name, Table_MDB3)
            Else
                line_err = "Probe Name retrieve error in MDB3..Probe table ... " & Trim$(Probe_Name)
                Call Write_Errors(line_err)
            End If
        Else
            If countProbe = 0 Then
               ' getrecProbe = Get_Probe_Syn_MDB3_Rec(Probe_Name, Data_aux2)
                If getrecProbe Then
                    'Value of 2 referes to the Probe#Synonyms table
                    Probe_MDB3 = getrecProbe
                    Table_MDB3 = "2"
                   ' Call Update_Probes_MDB3(Probe_No, Probe_MDB3, User_Name, Table_MDB3)
                Else
'                    getrecProbe = Get_AnySyn_Probe_MDB3_Rec(Probe_Name, Data_aux2)
'                    If getrecProbe Then
'                        'Value of 2 referes to the Anything#Synonyms table
'                        Probe_MDB3 = getrecProbe
'                        Table_MDB3 = "3"
'                        Call Update_Probes_MDB3(Probe_No, Probe_MDB3, User_Name, Table_MDB3)
'                    Else
                    line_err = "Probe Name not found in MDB3..Probes, Probe#Synonyms, Anything#Synonyms table ... " & Trim$(Probe_Name)
                    Call Write_Errors(line_err)
'                    End If
                End If
            Else
                line_err = "Multiple Probe Name in MDB3..Probe table ... " & Trim$(Probe_Name)
                Call Write_Errors(line_err)
            End If
        End If
                                                
End Sub


Private Sub Open_File()
    
    file_handle = FreeFile
    On Error Resume Next
    Open Trim$(Targetfile) For Output As #file_handle
    
End Sub
Private Sub Write_Errors(line As String)

    Write #file_handle, line

End Sub

Private Sub optAll_Click()

Screen.MousePointer = 11
GrdProbes.Cols = 3
GrdProbes.Rows = 2
GrdProbes.ColWidth(0) = 700
GrdProbes.ColWidth(1) = 1280
GrdProbes.ColWidth(2) = 1050
GrdProbes.Row = 1
'Call grdAssign_Color(GrdProbes, 1, GrdProbes.Row, vbCyan)
Counter = GrdProbes.Rows - 1
lblTotal = "Records to process: " & GrdProbes.Rows - 1
Screen.MousePointer = 0

End Sub

Private Sub optNew_Click()

Screen.MousePointer = 11
GrdProbes.Cols = 3
GrdProbes.Rows = 2
GrdProbes.ColWidth(0) = 700
GrdProbes.ColWidth(1) = 1280
GrdProbes.ColWidth(2) = 1050
GrdProbes.Row = 1
'Call grdAssign_Color(GrdProbes, 1, GrdProbes.Row, vbCyan)
Counter = GrdProbes.Rows - 1
lblTotal = "Records to process: " & GrdProbes.Rows - 1
Screen.MousePointer = 0

End Sub
