# Supplementary material for: DNAAlignEditor: DNA alignment editor tool
Source: BMC Bioinformatics. 2008 Mar 19;9:154. doi: 10.1186/1471-2105-9-154 (PMC2322986; doi:10.1186/1471-2105-9-154)
Supplement: Additional file 3 — DNA alignment editor tool source core. Source code for DNA align editor tool in zip format. [file 1471-2105-9-154-S3.zip › Source/frmJoinAmplicons.frm]

VERSION 5.00
Object = "{F9043C88-F6F2-101A-A3C9-08002B2F49FB}#1.2#0"; "comdlg32.ocx"
Object = "{0BA686C6-F7D3-101A-993E-0000C0EF6F5E}#1.0#0"; "Threed32.ocx"
Object = "{5E9E78A0-531B-11CF-91F6-C2863C385E30}#1.0#0"; "MSFLXGRD.OCX"
Object = "{67397AA1-7FB1-11D0-B148-00A0C922E820}#6.0#0"; "MSADODC.OCX"
Object = "{A8B3B723-0B5A-101B-B22E-00AA0037B2FC}#1.0#0"; "GRID32.OCX"
Begin VB.Form frmJoinAmplicons 
   Caption         =   "Link amplicons to a reference sequence"
   ClientHeight    =   10725
   ClientLeft      =   60
   ClientTop       =   345
   ClientWidth     =   12885
   LinkTopic       =   "Form1"
   ScaleHeight     =   10725
   ScaleWidth      =   12885
   StartUpPosition =   3  'Windows Default
   Begin VB.Frame Frame1 
      Height          =   10455
      Left            =   120
      TabIndex        =   0
      Top             =   120
      Width           =   12495
      Begin VB.Frame Frame4 
         Height          =   500
         Left            =   8280
         TabIndex        =   21
         Top             =   8800
         Width           =   3900
         Begin VB.OptionButton OptBig 
            BackColor       =   &H000000FF&
            Caption         =   "Muscle"
            Height          =   250
            Left            =   2040
            TabIndex        =   23
            Top             =   180
            Width           =   1695
         End
         Begin VB.OptionButton OptStandard 
            BackColor       =   &H00C0FFC0&
            Caption         =   "ClustalW"
            Height          =   250
            Left            =   120
            TabIndex        =   22
            Top             =   180
            Value           =   -1  'True
            Width           =   1695
         End
         Begin VB.Shape Shape1 
            FillColor       =   &H00FFFFC0&
            Height          =   495
            Left            =   0
            Top             =   120
            Width           =   5460
         End
      End
      Begin MSAdodcLib.Adodc Data_aux3 
         Height          =   330
         Left            =   2280
         Top             =   9480
         Visible         =   0   'False
         Width           =   1200
         _ExtentX        =   2117
         _ExtentY        =   582
         ConnectMode     =   0
         CursorLocation  =   3
         IsolationLevel  =   -1
         ConnectionTimeout=   15
         CommandTimeout  =   30
         CursorType      =   3
         LockType        =   3
         CommandType     =   8
         CursorOptions   =   0
         CacheSize       =   50
         MaxRecords      =   0
         BOFAction       =   0
         EOFAction       =   0
         ConnectStringType=   1
         Appearance      =   1
         BackColor       =   -2147483643
         ForeColor       =   -2147483640
         Orientation     =   0
         Enabled         =   -1
         Connect         =   ""
         OLEDBString     =   ""
         OLEDBFile       =   ""
         DataSourceName  =   ""
         OtherAttributes =   ""
         UserName        =   ""
         Password        =   ""
         RecordSource    =   ""
         Caption         =   "Adodc1"
         BeginProperty Font {0BE35203-8F91-11CE-9DE3-00AA004BB851} 
            Name            =   "MS Sans Serif"
            Size            =   8.25
            Charset         =   0
            Weight          =   400
            Underline       =   0   'False
            Italic          =   0   'False
            Strikethrough   =   0   'False
         EndProperty
         _Version        =   393216
      End
      Begin MSAdodcLib.Adodc Data_aux2 
         Height          =   330
         Left            =   1200
         Top             =   9480
         Visible         =   0   'False
         Width           =   1200
         _ExtentX        =   2117
         _ExtentY        =   582
         ConnectMode     =   0
         CursorLocation  =   3
         IsolationLevel  =   -1
         ConnectionTimeout=   15
         CommandTimeout  =   30
         CursorType      =   3
         LockType        =   3
         CommandType     =   8
         CursorOptions   =   0
         CacheSize       =   50
         MaxRecords      =   0
         BOFAction       =   0
         EOFAction       =   0
         ConnectStringType=   1
         Appearance      =   1
         BackColor       =   -2147483643
         ForeColor       =   -2147483640
         Orientation     =   0
         Enabled         =   -1
         Connect         =   ""
         OLEDBString     =   ""
         OLEDBFile       =   ""
         DataSourceName  =   ""
         OtherAttributes =   ""
         UserName        =   ""
         Password        =   ""
         RecordSource    =   ""
         Caption         =   "Adodc1"
         BeginProperty Font {0BE35203-8F91-11CE-9DE3-00AA004BB851} 
            Name            =   "MS Sans Serif"
            Size            =   8.25
            Charset         =   0
            Weight          =   400
            Underline       =   0   'False
            Italic          =   0   'False
            Strikethrough   =   0   'False
         EndProperty
         _Version        =   393216
      End
      Begin MSAdodcLib.Adodc Data_aux 
         Height          =   330
         Left            =   0
         Top             =   9480
         Visible         =   0   'False
         Width           =   1200
         _ExtentX        =   2117
         _ExtentY        =   582
         ConnectMode     =   0
         CursorLocation  =   3
         IsolationLevel  =   -1
         ConnectionTimeout=   15
         CommandTimeout  =   30
         CursorType      =   3
         LockType        =   3
         CommandType     =   8
         CursorOptions   =   0
         CacheSize       =   50
         MaxRecords      =   0
         BOFAction       =   0
         EOFAction       =   0
         ConnectStringType=   1
         Appearance      =   1
         BackColor       =   -2147483643
         ForeColor       =   -2147483640
         Orientation     =   0
         Enabled         =   -1
         Connect         =   ""
         OLEDBString     =   ""
         OLEDBFile       =   ""
         DataSourceName  =   ""
         OtherAttributes =   ""
         UserName        =   ""
         Password        =   ""
         RecordSource    =   ""
         Caption         =   "Adodc1"
         BeginProperty Font {0BE35203-8F91-11CE-9DE3-00AA004BB851} 
            Name            =   "MS Sans Serif"
            Size            =   8.25
            Charset         =   0
            Weight          =   400
            Underline       =   0   'False
            Italic          =   0   'False
            Strikethrough   =   0   'False
         EndProperty
         _Version        =   393216
      End
      Begin Threed.SSCommand cmdClustal 
         Height          =   900
         Left            =   9120
         TabIndex        =   20
         Top             =   9480
         Width           =   1005
         _Version        =   65536
         _ExtentX        =   1773
         _ExtentY        =   1587
         _StockProps     =   78
         Caption         =   "Clustal"
         BeginProperty Font {0BE35203-8F91-11CE-9DE3-00AA004BB851} 
            Name            =   "Arial Black"
            Size            =   9.75
            Charset         =   0
            Weight          =   400
            Underline       =   0   'False
            Italic          =   0   'False
            Strikethrough   =   0   'False
         EndProperty
         Picture         =   "frmJoinAmplicons.frx":0000
      End
      Begin Threed.SSCommand cmdProcess 
         Height          =   900
         Left            =   8040
         TabIndex        =   19
         Top             =   9480
         Width           =   1005
         _Version        =   65536
         _ExtentX        =   1773
         _ExtentY        =   1587
         _StockProps     =   78
         Caption         =   "Process"
         BeginProperty Font {0BE35203-8F91-11CE-9DE3-00AA004BB851} 
            Name            =   "Arial Black"
            Size            =   9.75
            Charset         =   0
            Weight          =   400
            Underline       =   0   'False
            Italic          =   0   'False
            Strikethrough   =   0   'False
         EndProperty
         Enabled         =   0   'False
         Picture         =   "frmJoinAmplicons.frx":0452
      End
      Begin Threed.SSCommand CmdRefSeq 
         Height          =   900
         Left            =   6960
         TabIndex        =   18
         Top             =   9480
         Width           =   1005
         _Version        =   65536
         _ExtentX        =   1773
         _ExtentY        =   1587
         _StockProps     =   78
         Caption         =   "Ref Seq"
         BeginProperty Font {0BE35203-8F91-11CE-9DE3-00AA004BB851} 
            Name            =   "Arial Black"
            Size            =   9.75
            Charset         =   0
            Weight          =   400
            Underline       =   0   'False
            Italic          =   0   'False
            Strikethrough   =   0   'False
         EndProperty
         Picture         =   "frmJoinAmplicons.frx":08A4
      End
      Begin MSComDlg.CommonDialog OpenFile 
         Left            =   4440
         Top             =   9360
         _ExtentX        =   847
         _ExtentY        =   847
         _Version        =   393216
      End
      Begin Threed.SSCommand cmdUnselect 
         Height          =   900
         Left            =   6600
         TabIndex        =   6
         Top             =   7680
         Width           =   1095
         _Version        =   65536
         _ExtentX        =   1940
         _ExtentY        =   1587
         _StockProps     =   78
         Caption         =   "&Unselect"
         BeginProperty Font {0BE35203-8F91-11CE-9DE3-00AA004BB851} 
            Name            =   "Arial Black"
            Size            =   9.75
            Charset         =   0
            Weight          =   400
            Underline       =   0   'False
            Italic          =   0   'False
            Strikethrough   =   0   'False
         EndProperty
         Picture         =   "frmJoinAmplicons.frx":0CF6
      End
      Begin MSGrid.Grid GrdSelected 
         Height          =   2400
         Left            =   1440
         TabIndex        =   10
         Top             =   5160
         Width           =   9945
         _Version        =   65536
         _ExtentX        =   17542
         _ExtentY        =   4233
         _StockProps     =   77
         BackColor       =   16777215
         BeginProperty Font {0BE35203-8F91-11CE-9DE3-00AA004BB851} 
            Name            =   "MS Sans Serif"
            Size            =   8.25
            Charset         =   0
            Weight          =   400
            Underline       =   0   'False
            Italic          =   0   'False
            Strikethrough   =   0   'False
         EndProperty
      End
      Begin Threed.SSCommand CmdClose 
         Height          =   900
         Left            =   11280
         TabIndex        =   9
         Top             =   9480
         Width           =   1005
         _Version        =   65536
         _ExtentX        =   1764
         _ExtentY        =   1587
         _StockProps     =   78
         Caption         =   "&Close"
         BeginProperty Font {0BE35203-8F91-11CE-9DE3-00AA004BB851} 
            Name            =   "Arial Black"
            Size            =   9.75
            Charset         =   0
            Weight          =   400
            Underline       =   0   'False
            Italic          =   0   'False
            Strikethrough   =   0   'False
         EndProperty
         Picture         =   "frmJoinAmplicons.frx":1148
      End
      Begin Threed.SSCommand CmdView 
         Height          =   900
         Left            =   10200
         TabIndex        =   8
         Top             =   9480
         Width           =   1005
         _Version        =   65536
         _ExtentX        =   1764
         _ExtentY        =   1587
         _StockProps     =   78
         Caption         =   "&View"
         BeginProperty Font {0BE35203-8F91-11CE-9DE3-00AA004BB851} 
            Name            =   "Arial Black"
            Size            =   9.75
            Charset         =   0
            Weight          =   400
            Underline       =   0   'False
            Italic          =   0   'False
            Strikethrough   =   0   'False
         EndProperty
         Enabled         =   0   'False
         Picture         =   "frmJoinAmplicons.frx":159A
      End
      Begin Threed.SSCommand CmdFind 
         Height          =   900
         Left            =   3840
         TabIndex        =   2
         Top             =   3600
         Width           =   1005
         _Version        =   65536
         _ExtentX        =   1764
         _ExtentY        =   1587
         _StockProps     =   78
         Caption         =   "&Find"
         BeginProperty Font {0BE35203-8F91-11CE-9DE3-00AA004BB851} 
            Name            =   "Arial Black"
            Size            =   9.75
            Charset         =   0
            Weight          =   400
            Underline       =   0   'False
            Italic          =   0   'False
            Strikethrough   =   0   'False
         EndProperty
         Picture         =   "frmJoinAmplicons.frx":19EC
      End
      Begin Threed.SSCommand CmdSelect 
         Height          =   900
         Left            =   9960
         TabIndex        =   7
         Top             =   3480
         Width           =   1005
         _Version        =   65536
         _ExtentX        =   1764
         _ExtentY        =   1587
         _StockProps     =   78
         Caption         =   "&Select"
         BeginProperty Font {0BE35203-8F91-11CE-9DE3-00AA004BB851} 
            Name            =   "Arial Black"
            Size            =   9.75
            Charset         =   0
            Weight          =   400
            Underline       =   0   'False
            Italic          =   0   'False
            Strikethrough   =   0   'False
         EndProperty
         Picture         =   "frmJoinAmplicons.frx":1E3E
      End
      Begin VB.TextBox txtFind 
         ForeColor       =   &H00FF0000&
         Height          =   285
         Left            =   1800
         TabIndex        =   1
         Top             =   3720
         Width           =   1900
      End
      Begin MSGrid.Grid GrdSelected1 
         Height          =   1485
         Left            =   1440
         TabIndex        =   5
         Top             =   5160
         Width           =   9945
         _Version        =   65536
         _ExtentX        =   17542
         _ExtentY        =   2619
         _StockProps     =   77
         BackColor       =   16777215
         BeginProperty Font {0BE35203-8F91-11CE-9DE3-00AA004BB851} 
            Name            =   "MS Sans Serif"
            Size            =   8.25
            Charset         =   0
            Weight          =   400
            Underline       =   0   'False
            Italic          =   0   'False
            Strikethrough   =   0   'False
         EndProperty
         Cols            =   3
      End
      Begin MSGrid.Grid GrdAmplAligns 
         Height          =   2700
         Left            =   4080
         TabIndex        =   4
         Top             =   480
         Width           =   7335
         _Version        =   65536
         _ExtentX        =   12938
         _ExtentY        =   4762
         _StockProps     =   77
         BackColor       =   16777215
         BeginProperty Font {0BE35203-8F91-11CE-9DE3-00AA004BB851} 
            Name            =   "MS Sans Serif"
            Size            =   8.25
            Charset         =   0
            Weight          =   400
            Underline       =   0   'False
            Italic          =   0   'False
            Strikethrough   =   0   'False
         EndProperty
      End
      Begin MSFlexGridLib.MSFlexGrid GrdGenes 
         Height          =   2775
         Left            =   960
         TabIndex        =   3
         Top             =   480
         Width           =   2655
         _ExtentX        =   4683
         _ExtentY        =   4895
         _Version        =   393216
      End
      Begin VB.Frame Frame2 
         Caption         =   "Genes-Amplicons and Alignments selection"
         Height          =   4575
         Left            =   120
         TabIndex        =   11
         Top             =   240
         Width           =   11895
         Begin VB.Label Label1 
            Caption         =   "Double click to select Gene"
            ForeColor       =   &H00FF0000&
            Height          =   200
            Left            =   960
            TabIndex        =   16
            Top             =   3050
            Width           =   2175
         End
         Begin VB.Label lblFind 
            Caption         =   "Find Pattern:"
            BeginProperty Font 
               Name            =   "Arial Black"
               Size            =   8.25
               Charset         =   0
               Weight          =   400
               Underline       =   0   'False
               Italic          =   -1  'True
               Strikethrough   =   0   'False
            EndProperty
            ForeColor       =   &H00FF0000&
            Height          =   255
            Left            =   480
            TabIndex        =   15
            Top             =   3480
            Width           =   1215
         End
         Begin VB.Label LblSelect 
            Caption         =   "Double Click to Select Gene-Amplicon or click on Select button"
            ForeColor       =   &H00FF0000&
            Height          =   255
            Left            =   5280
            TabIndex        =   14
            Top             =   3480
            Width           =   5175
         End
      End
      Begin VB.Frame Frame3 
         Caption         =   "Genes-Amplicons and Alignments Selected"
         Height          =   3735
         Left            =   240
         TabIndex        =   12
         Top             =   4920
         Width           =   11895
         Begin VB.Label LblNselect 
            Caption         =   "Double click to Unselect or click on Unselect button"
            ForeColor       =   &H00FF0000&
            Height          =   255
            Left            =   2400
            TabIndex        =   13
            Top             =   3120
            Width           =   3855
         End
      End
      Begin VB.Label lblSelected 
         Caption         =   "Total amplicons selected :"
         BeginProperty Font 
            Name            =   "Arial"
            Size            =   14.25
            Charset         =   0
            Weight          =   400
            Underline       =   0   'False
            Italic          =   -1  'True
            Strikethrough   =   0   'False
         EndProperty
         ForeColor       =   &H00FF0000&
         Height          =   375
         Left            =   1200
         TabIndex        =   17
         Top             =   8760
         Width           =   4335
      End
   End
End
Attribute VB_Name = "frmJoinAmplicons"
Attribute VB_GlobalNameSpace = False
Attribute VB_Creatable = False
Attribute VB_PredeclaredId = True
Attribute VB_Exposed = False
Dim integrity As Boolean
Dim totRecs As Integer
Dim Samples_Err As Boolean
Dim Sourcefile As String
Dim Targetfile As String
Dim file_handle As Integer
'Dim fhandleG As Integer
Dim Blank_sequence(TotRows) As String
Dim Blank_quality(TotRows) As String
Dim Qual_Strings(TotRows) As String
Dim Qual_Strings_W(TotRows) As String
Dim Qual_Strings_W2(TotRows) As String
Dim Seq_Strings_W(TotRows) As String
Dim Seq_Strings_W2(TotRows) As String
Dim Grid_W(TotRows, 5) As String
Dim Grid_Ordered(TotRows, 5) As String
Dim Seq_Strings(TotRows) As String

Private Sub CmdClose_Click()
Unload Me

End Sub

Private Sub cmdClustal_Click()

  Dim Targetfile As String
  Dim LoadViewer As String
  Dim x As Integer
  Dim fhandle As Integer
  Dim I As Integer
  Dim J As Integer
  Dim line_out As String
  Dim Sequence As String
  Dim Position As Integer
  Dim found As Integer
  Dim check_directory As Boolean

    fhandle = FreeFile
    Sequence = ""
    Targetfile = ClustalDir & "Clustal_Input"
    Screen.MousePointer = 11
    check_directory = DirectoryExists(ClustalDir)
    If Not check_directory Then
        MsgBox ("The directory: " & ClustalDir & " has not been created yet. The Directory MUST exist before work with clustal options!")
        Screen.MousePointer = 0
        Exit Sub
    End If
    
    Open Targetfile For Output As #fhandle
    For I = 1 To totRecs
        Qual_Strings_W(I) = New_Qual_Strings(I)
        line_out = ">" & I & "-" & Trim$(Popname(I))
        Print #fhandle, line_out
        For J = 1 To Len(New_Seq_Strings(I))
            If Mid(New_Seq_Strings(I), J, 1) <> "-" Then
                Sequence = Sequence & Mid(New_Seq_Strings(I), J, 1)
'                    Sequence = Sequence & "-"
            Else
                Position = Find_Position(Qual_Strings_W(I), J)
                                        
'                    Sequence = Sequence & Mid(Seq_Strings(i), j, 1)
            End If
        Next
        
        line_out = Trim$(Sequence)
        Print #fhandle, line_out
        line_out = ""
        Print #fhandle, line_out
        Sequence = ""
    Next
    
    Close fhandle
    Close
    If OptStandard Then
        LoadViewer$ = PathClustal + Targetfile
    Else
        LoadViewer$ = PathMuscle + " " + Targetfile
    End If
    x% = Shell(LoadViewer$, 1)
    Screen.MousePointer = 0
    cmdClustal.Enabled = False
    CmdView.Enabled = True
'    MsgBox ("Process successfully finished... File Generated: " & SourceFile)
        
End Sub

Private Sub CmdFind_Click()

Dim Renglon As Integer
Dim bandera As Integer
Dim clave As String
Dim esta As Integer

clave = UCase$(Trim$(txtFind.Text))
bandera = False
Renglon = 0

   GrdGenes.Col = 1
   While Not bandera And Renglon <= GrdGenes.Rows - 1
    GrdGenes.Row = Renglon
    esta = InStr(1, UCase$(GrdGenes.Text), clave)
    If esta > 0 Then
       bandera = True
    Else
       Renglon = Renglon + 1
    End If

   Wend

   If Not bandera Then
     MsgBox "Gene: " + clave, 0, "Not Found..."
     txtFind.SetFocus
   Else
     GrdGenes.Row = Renglon
     GrdGenes.ColSel = 0
     GrdGenes.Col = 1
     If GrdGenes.Row < 6 Then
        If txtFind.Text = "" Then
            GrdGenes.TopRow = Renglon + 1
        Else
            GrdGenes.TopRow = Renglon
        End If
     Else
        GrdGenes.TopRow = Renglon - 5
     End If
     GrdGenes.SetFocus
   End If
Exit Sub

End Sub

Private Sub Import_Fasta_Format()

    Dim First_Time, Invalid As Boolean
    Dim Index_ID As Integer
    Dim Valid_Record As Boolean
    Dim Sequence_Exist As Integer
    Dim found As Integer
    Dim no_records As Boolean
    Dim pop_work As String
    Dim Population_Exist As Integer
    Dim gene_id As Integer
    Dim align_ok As Boolean
    Dim J As Integer
    Dim I As Integer
            
    file_handle = FreeFile
    open_flag = False
    sequences_added = 0
    w_include_sequences = True
    On Error Resume Next
    Open Trim$(Sourcefile) For Input As #file_handle
    
    If Err = 0 Then
        Screen.MousePointer = 11
        Index_ID = 1
        open_flag = True
        Input #file_handle, aline
        pline = aline
        If Mid(pline, 1, 1) = ">" Then
            pline = Mid(pline, 2, Len(pline))
            found = InStr(1, pline, " ")
            If found > 0 Then
                pop_work = Mid(pline, 1, found - 1)
            Else
                pop_work = Mid(pline, 1, Len(pline))
            End If
            Popname(Index_ID) = pop_work
            pline = ""
            line_name(Index_ID) = pop_work
            Sequence_Exist = Get_Population_Name(line_name(Index_ID), Data_aux2)
            Invalid = False
            While Not EOF(file_handle) And Not (Invalid)
                    
                Input #file_handle, aline
                If Mid(aline, 1, 1) = ">" Then
                    If Sequence_Exist <> 0 Then
                        sequences_added = sequences_added + 1
                        New_Seq_Strings(Index_ID) = pline
                        seq_length(Index_ID) = Len(New_Seq_Strings(Index_ID))
                        If Len(New_Seq_Strings(Index_ID)) > w_max_positions Then
                            w_max_positions = Len(New_Seq_Strings(Index_ID))
                        End If
                        For J = 1 To seq_length(Index_ID)
                            If Mid(New_Seq_Strings(Index_ID), J, 1) <> "-" Then
                                New_Qual_Strings(Index_ID) = New_Qual_Strings(Index_ID) & Trim(Quality_Standard) & " "
'                                New_Qual_Strings(Index_ID) = New_Qual_Strings(Index_ID) & "15 "
                            Else
                                New_Qual_Strings(Index_ID) = New_Qual_Strings(Index_ID) & "- "
                            End If
                        Next
                        Genename(Index_ID) = w_gene_name
                        Direction(Index_ID) = "n"
                        pline = aline
                        pline = Mid(pline, 2, Len(pline))
                        found = InStr(1, pline, " ")
                        If found > 0 Then
                            pop_work = Mid(pline, 1, found - 1)
                        Else
                            pop_work = Mid(pline, 1, Len(pline))
                        End If
                        Index_ID = Index_ID + 1
                        Popname(Index_ID) = pop_work
                        pline = ""
                        line_name(Index_ID) = pop_work
                        Sequence_Exist = Get_Population_Name(line_name(Index_ID), Data_aux2)
                Else
                    pline = "Sequence can not be appended population " & line_name(Index_ID) & " does not exist in populations table.  Add population before append it!"
'                    Print #fhandleG, pline
'                    MsgBox ("sequence does not exist... check error file: " & Targetfile)
                    no_records = True
                    Index_ID = Index_ID + 1
                    Sequence_Exist = Get_Population_Name(line_name(Index_ID), Data_aux2)
                    Input #file_handle, aline
                End If
                Else
                    pline = Trim(pline) & aline
                End If
            Wend
            New_Seq_Strings(Index_ID) = pline
            If Len(New_Seq_Strings(Index_ID)) > w_max_positions Then
                w_max_positions = Len(New_Seq_Strings(Index_ID))
            End If
            seq_length(Index_ID) = Len(New_Seq_Strings(Index_ID))
            For J = 1 To seq_length(Index_ID)
                If Mid(New_Seq_Strings(Index_ID), J, 1) <> "-" Then
                    New_Qual_Strings(Index_ID) = New_Qual_Strings(Index_ID) & Trim(Quality_Standard) & " "
'                    New_Qual_Strings(Index_ID) = New_Qual_Strings(Index_ID) & "15 "
                Else
                    New_Qual_Strings(Index_ID) = New_Qual_Strings(Index_ID) & "- "
                End If
            Next
            
            If Sequence_Exist <> 0 Then
                pop_id(Index_ID) = Sequence_Exist
                Popname(Index_ID) = pop_work
                sequences_added = sequences_added + 1
                Genename(Index_ID) = w_gene_name
                Direction(Index_ID) = "n"
                Clustal_Do = "no"
            Else
                pline = "Sequence can not be appended population " & line_name(Index_ID) & " does not exist in populations table.  Add population before append it!"
'                Print #fhandleG, pline
                no_records = True
                Index_ID = Index_ID + 1
            End If
                
        Else
            MsgBox ("Invalid file name format... check file format" & Sourcefile)
            w_include_sequences = False
        End If
            CmdRefSeq.Enabled = False
            cmdProcess.Enabled = True
            Close #file_handle
            Close
            If no_records Then
                    MsgBox ("The reference sequence does not exist in populations... Add population:  " & pop_work & " !!")
                    w_include_sequences = False
                    CmdRefSeq.Enabled = True
                    cmdProcess.Enabled = False
                    GrdAmplAligns.Enabled = True
                    GrdSelected.Enabled = True
                    CmdSelect.Enabled = True
                    cmdUnselect.Enabled = True
                    'Screen.MousePointer = 0
                    'Unload Me
            End If
    Else
        MsgBox ("You should provide a file name")
    End If
    Screen.MousePointer = 0

End Sub

Private Sub cmdProcess_Click()

Dim I As Integer
Dim J As Integer
Dim K As Integer
Dim sql As String
Dim range As String
Dim alignID As Integer
Dim Index_ID As Integer
Dim seq_ID_phrap As Double
Dim pop_w_id As Integer
Dim found As Boolean
Dim Seq_len As Integer
Dim Seq_len_w As Integer

    Seq_len = 0
    GrdSelected.Col = 4
    Index_ID = 1
    First_Time = True
    Screen.MousePointer = 11
    For I = 1 To GrdSelected.Rows - 1
        GrdSelected.Row = I
        range = GrdSelected.Text
        w_align_id = GrdSelected.Text

        sql = "SELECT align_seq_id, seq_id_phrap, align_order, align_sequence, align_quality "
        sql = sql & "From align_sequences "
        sql = sql & "WHERE align_id = " & w_align_id
        sql = sql & " ORDER BY align_order"
        Data_aux2.ConnectionString = "Provider=Microsoft.Jet.OLEDB.4.0;Persist Security Info=False;Data Source=" & DBPATH & ";"
        Data_aux2.RecordSource = sql
        Data_aux2.Refresh
    
        If Not Data_aux2.Recordset.BOF And Not Data_aux2.Recordset.EOF Then
            Do
      ' Debug.Print sql
     
                If I = 1 Then
                    Index_ID = Index_ID + 1
                    alignID = w_align_id
                    New_Seq_Strings(Index_ID) = Data_aux2.Recordset.Fields(3) & "X"
                    New_Qual_Strings(Index_ID) = Data_aux2.Recordset.Fields(4) & " 99"
                    seq_ID_phrap = Data_aux2.Recordset.Fields(1)
                    SeqID_PhrapW(Index_ID) = Data_aux2.Recordset.Fields(1)
                    pop_id(Index_ID) = Get_PopulationID(Data_aux3, seq_ID_phrap)
                    Popname(Index_ID) = Load_Population_Info(Data_aux3, pop_id(Index_ID))
                Else
                    seq_ID_phrap = Data_aux2.Recordset.Fields(1)
                    SeqID_PhrapW(Index_ID) = Data_aux2.Recordset.Fields(1)
                    pop_w_id = Get_PopulationID(Data_aux3, seq_ID_phrap)
                    found = False
                    For J = 2 To Index_ID
                        If pop_w_id = pop_id(J) Then
                            If Len(New_Seq_Strings(J)) = Seq_len Then
                                New_Seq_Strings(J) = New_Seq_Strings(J) & "N" & Data_aux2.Recordset.Fields(3) & "X"
                                New_Qual_Strings(J) = New_Qual_Strings(J) & " 99 " & Data_aux2.Recordset.Fields(4) & " 99"
                                found = True
                                J = Index_ID + 1
                            End If
                        End If
                    Next
                    '
                    If Not found Then
                        Index_ID = Index_ID + 1
                        For K = 1 To I - 1
                            New_Seq_Strings(Index_ID) = New_Seq_Strings(Index_ID) & Blank_sequence(K) & "XN"
                            New_Qual_Strings(Index_ID) = New_Qual_Strings(Index_ID) & Blank_quality(K) & " 99 99 "
                        Next
                        New_Seq_Strings(Index_ID) = New_Seq_Strings(Index_ID) & Data_aux2.Recordset.Fields(3) & "X"
                        New_Qual_Strings(Index_ID) = New_Qual_Strings(Index_ID) & Data_aux2.Recordset.Fields(4) & " 99"
                        pop_id(J) = pop_w_id
                        Popname(Index_ID) = Load_Population_Info(Data_aux3, pop_id(Index_ID))
                    End If
                End If
                Data_aux2.Recordset.MoveNext
            Loop While Not Data_aux2.Recordset.BOF And Not Data_aux2.Recordset.EOF
         GrdSelected.Col = 7
         GrdSelected.Row = I
         Seq_len_w = GrdSelected.Text
         GrdSelected.Col = 4
         If I > 1 Then
            Seq_len = Seq_len + Seq_len_w + 2
        Else
            Seq_len = Seq_len_w + 1
        End If
        For J = 2 To Index_ID
            If Len(New_Seq_Strings(J)) < Seq_len Then
                New_Seq_Strings(J) = New_Seq_Strings(J) & "N" & Blank_sequence(I) & "X"
                New_Qual_Strings(J) = New_Qual_Strings(J) & " 99 " & Blank_quality(I) & " 99"
                
            End If
        Next
         
'        GrdSamples.Rows = GrdSamples.Rows - 1
        End If
    Next
    totRecs = Index_ID
    cmdProcess.Enabled = False
    cmdClustal.Enabled = True
    Screen.MousePointer = 0

End Sub

Private Sub CmdRefSeq_Click()

Dim I As Integer
Dim J As Integer
Dim K As Integer

'Filename.Visible = True
If totRecs > 0 Then
    GrdAmplAligns.Enabled = False
    GrdSelected.Enabled = False
    CmdSelect.Enabled = False
    cmdUnselect.Enabled = False
    OpenFile.Filename = ""
    OpenFile.Flags = &H2 Or &H800 Or &H4
    OpenFile.CancelError = False
    OpenFile.Filter = "*.*|*.*"
    OpenFile.FilterIndex = 1
    OpenFile.InitDir = ImageDir
    OpenFile.DialogTitle = "Input Reference Sequence Fasta File"
    OpenFile.Action = 1
    Sourcefile = Trim(OpenFile.Filename)
    If Sourcefile <> "" Then
        Call Import_Fasta_Format
        GrdSelected.Col = 7
        For I = 1 To GrdSelected.Rows - 1
            GrdSelected.Row = I
            J = GrdSelected.Text
            For K = 1 To J
                Blank_sequence(I) = Blank_sequence(I) & "N"
                Blank_quality(I) = Blank_quality(I) & "15 "
            Next
            Blank_quality(I) = Mid(Blank_quality(I), 1, Len(Blank_quality(I)) - 1)
        Next
    Else
        MsgBox ("You should provide a reference sequence fasta filename")
        GrdAmplAligns.Enabled = True
        GrdSelected.Enabled = True
        CmdSelect.Enabled = True
        cmdUnselect.Enabled = True
    End If
Else
    MsgBox ("Select at least 1 amplicon to process before the reference sequence")
End If

End Sub

Private Sub CmdSelect_Click()

Dim found As Boolean
Dim I As Integer
Dim J As Integer
Dim K As Integer
Dim st As String

    GrdSelected.Col = 4
    GrdAmplAligns.Col = 0
For K = GrdAmplAligns.SelStartRow To GrdAmplAligns.SelEndRow
        GrdAmplAligns.Row = K
        found = False
        GrdSelected.Col = 4
        GrdAmplAligns.Col = 0
        For I = 1 To GrdSelected.Rows - 1
            GrdSelected.Row = I
            If GrdSelected.Text = GrdAmplAligns.Text Then
                found = True
                J = GrdSelected.Row
                I = GrdSelected.Rows - 1
            End If
        Next
        If found <> True Then
            If GrdSelected.Rows = 2 Then
                GrdSelected.Row = 1
                GrdSelected.Col = 2
                If GrdSelected.Text <> "" Then
                    GrdSelected.Rows = GrdSelected.Rows + 1
                End If
            Else
                GrdSelected.Rows = GrdSelected.Rows + 1
            End If
            J = GrdSelected.Rows - 1
            GrdSelected.Row = GrdSelected.Rows - 1
            GrdSelected.Col = 0
            GrdGenes.Col = 0
            GrdSelected.Text = GrdGenes.Text
            GrdSelected.Col = 1
            GrdGenes.Col = 1
            GrdSelected.Text = GrdGenes.Text
            GrdSelected.Col = 2
            GrdAmplAligns.Col = 1
            GrdSelected.Text = GrdAmplAligns.Text
            GrdSelected.Col = 3
            GrdAmplAligns.Col = 2
            GrdSelected.Text = GrdAmplAligns.Text
            GrdSelected.Col = 4
            GrdAmplAligns.Col = 0
            GrdSelected.Text = GrdAmplAligns.Text
            GrdSelected.Col = 5
            GrdAmplAligns.Col = 3
            GrdSelected.Text = GrdAmplAligns.Text
            GrdSelected.Col = 6
            GrdAmplAligns.Col = 4
            GrdSelected.Text = GrdAmplAligns.Text
            GrdSelected.Col = 7
            GrdAmplAligns.Col = 5
            GrdSelected.Text = GrdAmplAligns.Text
            GrdSelected.FixedRows = 1
        End If
    
Next

totRecs = GrdSelected.Rows - 1
lblSelected = "Total amplicons selected : " & totRecs

End Sub

Private Sub cmdUnselect_Click()

Dim K As Integer

GrdSelected1.Rows = 1
For K = 1 To GrdSelected.SelStartRow - 1
        GrdSelected1.Rows = GrdSelected1.Rows + 1
        GrdSelected.Row = K
        GrdSelected1.Row = K
        GrdSelected1.Col = 0
        GrdSelected.Col = 0
        GrdSelected1.Text = GrdSelected.Text
        GrdSelected1.Col = 1
        GrdSelected.Col = 1
        GrdSelected1.Text = GrdSelected.Text
        GrdSelected1.Col = 2
        GrdSelected.Col = 2
        GrdSelected1.Text = GrdSelected.Text
        GrdSelected1.Col = 3
        GrdSelected.Col = 3
        GrdSelected1.Text = GrdSelected.Text
        GrdSelected1.Col = 4
        GrdSelected.Col = 4
        GrdSelected1.Text = GrdSelected.Text
        GrdSelected1.Col = 5
        GrdSelected.Col = 5
        GrdSelected1.Text = GrdSelected.Text
        GrdSelected1.Col = 6
        GrdSelected.Col = 6
        GrdSelected1.Text = GrdSelected.Text
        GrdSelected1.Col = 7
        GrdSelected.Col = 7
        GrdSelected1.Text = GrdSelected.Text
Next

For K = GrdSelected.SelEndRow + 1 To GrdSelected.Rows - 1
        GrdSelected1.Rows = GrdSelected1.Rows + 1
        GrdSelected.Row = K
        GrdSelected1.Row = GrdSelected1.Rows - 1
        GrdSelected1.Col = 0
        GrdSelected.Col = 0
        GrdSelected1.Text = GrdSelected.Text
        GrdSelected1.Col = 1
        GrdSelected.Col = 1
        GrdSelected1.Text = GrdSelected.Text
        GrdSelected1.Col = 2
        GrdSelected.Col = 2
        GrdSelected1.Text = GrdSelected.Text
        GrdSelected1.Col = 3
        GrdSelected.Col = 3
        GrdSelected1.Text = GrdSelected.Text
        GrdSelected1.Col = 4
        GrdSelected.Col = 4
        GrdSelected1.Text = GrdSelected.Text
        GrdSelected1.Col = 5
        GrdSelected.Col = 5
        GrdSelected1.Text = GrdSelected.Text
        GrdSelected1.Col = 6
        GrdSelected.Col = 6
        GrdSelected1.Text = GrdSelected.Text
        GrdSelected1.Col = 7
        GrdSelected.Col = 7
        GrdSelected1.Text = GrdSelected.Text
Next

GrdSelected.Rows = 1
For K = 1 To GrdSelected1.Rows - 1
        GrdSelected.Rows = GrdSelected.Rows + 1
        GrdSelected.Row = K
        GrdSelected1.Row = K
        GrdSelected1.Col = 0
        GrdSelected.Col = 0
        GrdSelected.Text = GrdSelected1.Text
        GrdSelected1.Col = 1
        GrdSelected.Col = 1
        GrdSelected.Text = GrdSelected1.Text
        GrdSelected1.Col = 2
        GrdSelected.Col = 2
        GrdSelected.Text = GrdSelected1.Text
        GrdSelected1.Col = 3
        GrdSelected.Col = 3
        GrdSelected.Text = GrdSelected1.Text
        GrdSelected1.Col = 4
        GrdSelected.Col = 4
        GrdSelected.Text = GrdSelected1.Text
        GrdSelected1.Col = 5
        GrdSelected.Col = 5
        GrdSelected.Text = GrdSelected1.Text
        GrdSelected1.Col = 6
        GrdSelected.Col = 6
        GrdSelected.Text = GrdSelected1.Text
        GrdSelected1.Col = 7
        GrdSelected.Col = 7
        GrdSelected.Text = GrdSelected1.Text
Next

If GrdSelected.Rows < 1 Then
    GrdSelected.Rows = 1
End If
   
totRecs = GrdSelected.Rows - 1
lblSelected = "Total amplicons selected : " & totRecs
If GrdSelected.Rows > 1 Then
    GrdSelected.FixedRows = 1
End If

End Sub

Private Sub CmdView_Click()

    Dim found As Integer
    Dim Sourcefile As String
    Dim Targetfile As String
    Dim LoadViewer As String
    Dim x As Integer

    If OptStandard Then
        Call Load_ClustalW
    Else
        Call Load_Muscle
    End If

End Sub

Private Sub Load_ClustalW()

  Dim Sourcefile As String
  Dim file_handle As Integer
  Dim aline As String
  Dim open_flag As Boolean
  Dim line_w As String
  Dim found As Integer
  Dim linestr As String
  Dim I As Integer
  Dim Row As Integer
  Dim Sequence As String
  Dim J As Integer
  Dim Init_Pos As Integer
  Dim Quality As String
  Dim K As Integer
  Dim L As Integer
  Dim counter As Integer
  Dim dashes As String

  Screen.MousePointer = 11
  
  file_handle = FreeFile
  open_flag = False
  Sourcefile = ClustalDir & "Clustal_Input.pir"
        
  On Error Resume Next
  Open Trim$(Sourcefile) For Input As #file_handle
    If Err = 53 Then
        open_flag = True
    Else
        Input #file_handle, aline
        For J = 1 To totRecs 'AlignGrid2.Rows - 1
            Sequence = ""
            open_flag = False
            found = InStr(1, aline, ">DL;")
            If found = 0 Then
                found = InStr(1, aline, ">P1;")
            End If
            linestr = Mid(aline, found + 4, Len(aline))
            found = InStr(1, linestr, "-")
            I = Mid(linestr, 1, found - 1)
            If I > 0 Then
                Input #file_handle, aline
                While Not open_flag
                    found = InStr(1, aline, "*")
                    If found = 0 Then
                        Row = Row + 1
                        Sequence = Trim(Sequence & Trim(aline))
                    Else
                        Seq_Strings_W(I) = Sequence
                        open_flag = True
                    End If
                    Input #file_handle, aline
                Wend
                Qual_Strings_W2(J) = Qual_Strings_W(I)
                Seq_Strings_W2(J) = Seq_Strings_W(I)
                Grid_Ordered(J, 3) = Popname(I)
                Grid_Ordered(J, 1) = SeqID_PhrapW(I)

            Else
                MsgBox ("Invalid file please check the clustalw file")
            End If
        Next
     Close #file_handle
     Close
     
     For I = 1 To totRecs 'AlignGrid2.Rows - 1
        Qual_Strings_W(I) = Trim(Qual_Strings_W2(I))
        Seq_Strings_W(I) = Trim(Seq_Strings_W2(I))
        Popname(I) = Grid_Ordered(I, 3)
        SeqID_PhrapW(I) = Grid_Ordered(I, 1)
        Genename(I) = w_gene_name
     Next
  
' Insert gaps to Quality scores
    counter = 0
    dashes = ""
    For I = 1 To totRecs 'AlignGrid2.Rows - 1
        For J = 1 To Len(Seq_Strings_W(I))
            Quality = Qual_Strings_W(I)
            If Mid(Seq_Strings_W(I), J, 1) = "-" Then
                counter = counter + 1
            Else
                If counter > 0 Then
                    If J = counter + 1 Then
                        For L = 1 To counter
                            dashes = dashes & "- "
                        Next
                        Qual_Strings_W(I) = dashes & Qual_Strings_W(I)
                    Else
                        Init_Pos = Find_Init_Pos(Quality, J - counter)
                        K = Len(Qual_Strings_W(I))
                        If K < Init_Pos Then
                            For L = 1 To counter
                                dashes = dashes & " -"
                            Next
                            Qual_Strings_W(I) = Mid(Qual_Strings_W(I), 1, Init_Pos - 1) & dashes & Mid(Qual_Strings_W(I), Init_Pos)
                        Else
                            For L = 1 To counter
                                dashes = dashes & "- "
                            Next
                            Qual_Strings_W(I) = Mid(Qual_Strings_W(I), 1, Init_Pos - 1) & dashes & Mid(Qual_Strings_W(I), Init_Pos)
                        End If
                    End If
                    counter = 0
                    dashes = ""
                End If
            End If
        Next
        If counter > 0 Then
            If J = counter + 1 Then
                For L = 1 To counter
                    dashes = dashes & "- "
                Next
                Qual_Strings_W(I) = dashes & Qual_Strings_W(I)
            Else
                Init_Pos = Find_Init_Pos(Quality, J - counter)
                K = Len(Qual_Strings_W(I))
                If K < Init_Pos Then
                    For L = 1 To counter
                        dashes = dashes & " -"
                    Next
                    Qual_Strings_W(I) = Mid(Qual_Strings_W(I), 1, Init_Pos - 1) & dashes & Mid(Qual_Strings_W(I), Init_Pos)
                Else
                    For L = 1 To counter
                        dashes = dashes & "- "
                    Next
                    Qual_Strings_W(I) = Mid(Qual_Strings_W(I), 1, Init_Pos - 1) & dashes & Mid(Qual_Strings_W(I), Init_Pos)
                End If
            End If
            counter = 0
            dashes = ""
        End If
        
        Seq_Strings(I) = Seq_Strings_W(I)
        Qual_Strings(I) = Qual_Strings_W(I)
        New_Seq_Strings(I) = Seq_Strings_W(I)
        New_Qual_Strings(I) = Qual_Strings_W(I)
    Next
    
  End If
             
    CmdView.Enabled = False
    max_sequences = totRecs
    Load frmGrid6
    frmGrid6.Show 1
        
Screen.MousePointer = 0

End Sub


Private Sub Load_Muscle()

  Dim Sourcefile As String
  Dim file_handle As Integer
  Dim aline As String
  Dim open_flag As Boolean
  Dim line_w As String
  Dim found As Integer
  Dim linestr As String
  Dim I As Integer
  Dim Row As Integer
  Dim Sequence As String
  Dim J As Integer
  Dim Init_Pos As Integer
  Dim Quality As String
  Dim K As Integer
  Dim linef As String * 1
  Dim L As Integer
  Dim counter As Integer
  Dim dashes As String

  Screen.MousePointer = 11
  
  file_handle = FreeFile
  open_flag = False
  linef = ""

  Sourcefile = MuscleDir & "Clustal_Input.msl"
   
  On Error Resume Next
  Open Trim$(Sourcefile) For Input As #file_handle
    If Err = 53 Then
        open_flag = True
    Else
        Line Input #file_handle, aline
        aline = aline & ">"
        For J = 1 To totRecs 'AlignGrid2.Rows - 1
            Sequence = ""
            open_flag = False
            found = InStr(1, aline, ">")
            linestr = Mid(aline, found + 1, Len(aline))
            found = InStr(1, linestr, "-")
            I = Mid(linestr, 1, found - 1)
            If I > 0 Then
                aline = linestr
                found = InStr(1, aline, Chr(10))
                linestr = Mid(aline, found + 1, Len(aline))
                aline = linestr
                While Not open_flag
                    found = InStr(1, aline, ">")
                    If found > 1 Then
                        found = InStr(1, aline, Chr(10))
                        linestr = Mid(aline, found + 1, Len(aline))
                        Row = Row + 1
                        Sequence = Trim(Sequence & Mid(aline, 1, found - 1))
                    Else
                        Seq_Strings_W(I) = Sequence
                        open_flag = True
                    End If
                    If Not open_flag Then
                        aline = linestr
                    End If
                        
                Wend
                Grid_W(I, 5) = J
                For K = 0 To 5
                    Grid_Ordered(J, K) = Grid_W(I, K)
                Next
                Qual_Strings_W2(J) = Qual_Strings_W(I)
                Seq_Strings_W2(J) = Seq_Strings_W(I)
                Grid_Ordered(J, 3) = Popname(I)
                Grid_Ordered(J, 1) = SeqID_PhrapW(I)
            Else
                MsgBox ("Invalid file please check the clustalw file")
            End If
        Next
     Close #file_handle
     
     For I = 1 To totRecs
        Qual_Strings_W(I) = Trim(Qual_Strings_W2(I))
        Seq_Strings_W(I) = Trim(Seq_Strings_W2(I))
     Next

' Insert gaps to Quality scores
    counter = 0
    dashes = ""
    For I = 1 To totRecs 'AlignGrid2.Rows - 1
        For J = 1 To Len(Seq_Strings_W(I))
            Quality = Qual_Strings_W(I)
            If Mid(Seq_Strings_W(I), J, 1) = "-" Then
                counter = counter + 1
            Else
                If counter > 0 Then
                    If J = counter + 1 Then
                        For L = 1 To counter
                            dashes = dashes & "- "
                        Next
                        Qual_Strings_W(I) = dashes & Qual_Strings_W(I)
                    Else
                        Init_Pos = Find_Init_Pos(Quality, J - counter)
                        K = Len(Qual_Strings_W(I))
                        If K < Init_Pos Then
                            For L = 1 To counter
                                dashes = dashes & " -"
                            Next
                            Qual_Strings_W(I) = Mid(Qual_Strings_W(I), 1, Init_Pos - 1) & dashes & Mid(Qual_Strings_W(I), Init_Pos)
                        Else
                            For L = 1 To counter
                                dashes = dashes & "- "
                            Next
                            Qual_Strings_W(I) = Mid(Qual_Strings_W(I), 1, Init_Pos - 1) & dashes & Mid(Qual_Strings_W(I), Init_Pos)
                        End If
                    End If
                    counter = 0
                    dashes = ""
                End If
            End If
        Next
        If counter > 0 Then
            If J = counter + 1 Then
                For L = 1 To counter
                    dashes = dashes & "- "
                Next
                Qual_Strings_W(I) = dashes & Qual_Strings_W(I)
            Else
                Init_Pos = Find_Init_Pos(Quality, J - counter)
                K = Len(Qual_Strings_W(I))
                If K < Init_Pos Then
                    For L = 1 To counter
                        dashes = dashes & " -"
                    Next
                    Qual_Strings_W(I) = Mid(Qual_Strings_W(I), 1, Init_Pos - 1) & dashes & Mid(Qual_Strings_W(I), Init_Pos)
                Else
                    For L = 1 To counter
                        dashes = dashes & "- "
                    Next
                    Qual_Strings_W(I) = Mid(Qual_Strings_W(I), 1, Init_Pos - 1) & dashes & Mid(Qual_Strings_W(I), Init_Pos)
                End If
            End If
            counter = 0
            dashes = ""
        End If
        
        Seq_Strings(I) = Seq_Strings_W(I)
        Qual_Strings(I) = Qual_Strings_W(I)
        New_Seq_Strings(I) = Seq_Strings_W(I)
        New_Qual_Strings(I) = Qual_Strings_W(I)
    Next
    
  End If
                  
    CmdView.Enabled = False
    max_sequences = totRecs
    Load frmGrid6
    frmGrid6.Show 1
        
Screen.MousePointer = 0

End Sub


Private Sub Form_Load()

'* Author. Hector Sanchez Villeda
'* Institution. University of Missouri-Columbia
'* Missouri Maize Project
'* Version   : 1.0 (2001)
'* Copyright 2001 University of Missouri-Columbia.

Screen.MousePointer = 11
GrdGenes.ColS = 2
GrdGenes.ColWidth(0) = 700
GrdGenes.ColWidth(1) = 2500
GrdAmplAligns.ColS = 6
GrdAmplAligns.ColWidth(0) = 1100
GrdAmplAligns.ColWidth(1) = 1100
GrdAmplAligns.ColWidth(2) = 1600
GrdAmplAligns.ColWidth(3) = 1100
GrdAmplAligns.ColWidth(4) = 950
GrdAmplAligns.ColWidth(5) = 1100
GrdSelected.ColS = 8
GrdSelected.ColWidth(0) = 1000
GrdSelected.ColWidth(1) = 1600
GrdSelected.ColWidth(2) = 1100
GrdSelected.ColWidth(3) = 1600
GrdSelected.ColWidth(4) = 1100
GrdSelected.ColWidth(5) = 1100
GrdSelected.ColWidth(6) = 950
GrdSelected.ColWidth(7) = 1100
GrdSelected1.ColS = 8
GrdSelected.Rows = 1
GrdGenes.ColAlignment(1) = 0

Call Fill_New_Genes
totRecs = GrdSelected.Rows - 1
lblSelected = "Total amplicons selected : " & totRecs
Screen.MousePointer = 0


End Sub


Private Sub Fill_New_Genes()
Dim sql As String

    sql = "select gene_id,gene_name from genes order by gene_id desc"
    Data_aux.ConnectionString = "Provider=Microsoft.Jet.OLEDB.4.0;Persist Security Info=False;Data Source=" & DBPATH & ";"
    Data_aux.RecordSource = sql
    Data_aux.Refresh
   
 If Not Data_aux.Recordset.EOF And Not Data_aux.Recordset.BOF Then
      First_Time = True
      Do
      ' Debug.Print sql
     
       If First_Time = True Then
          First_Time = False
          GrdGenes.Row = 0
          GrdGenes.Col = 0
          GrdGenes.Text = "Gene ID"
          GrdGenes.Col = 1
          GrdGenes.Text = "Gene Name"
          GrdGenes.Rows = 2
       End If
        GrdGenes.Row = GrdGenes.Row + 1
        GrdGenes.Col = 0
        GrdGenes.Text = Data_aux.Recordset.Fields(0)
        GrdGenes.Col = 1
        GrdGenes.Text = Data_aux.Recordset.Fields(1)
        Data_aux.Recordset.MoveNext
        GrdGenes.Rows = GrdGenes.Rows + 1
    Loop While Not Data_aux.Recordset.BOF And Not Data_aux.Recordset.EOF
    GrdGenes.Rows = GrdGenes.Rows - 1
   End If


End Sub


Private Sub FillAmpliconsSelected(Renglon As Integer, Columna As Integer)
Dim sql As String
Dim Gene_var As String

 sql = ""
 
GrdGenes.Row = Renglon
GrdGenes.Col = Columna
If GrdGenes.Text <> "" Then
    Gene_var = GrdGenes.Text
Else
    Gene_var = "0"
End If
    sql = "Select a.align_id, a.amplicon_id, b.amplicon_name, a.number_seqs, a.align_version, a.align_length "
    sql = sql & "From alignments a, amplicons b "
    sql = sql & "Where a.gene_id = " & Gene_var & " and align_visible = 'T' and a.gene_id = b.gene_id  and a.amplicon_id = b.amplicon_id "
    sql = sql & "Order by a.amplicon_id, align_version;"
    Data_aux3.ConnectionString = "Provider=Microsoft.Jet.OLEDB.4.0;Persist Security Info=False;Data Source=" & DBPATH & ";"
    Data_aux3.RecordSource = sql
    Data_aux3.Refresh

   If Not Data_aux3.Recordset.BOF And Not Data_aux3.Recordset.EOF Then
      First_Time = True
      Do
      ' Debug.Print sql
     
       If First_Time = True Then
          First_Time = False
          GrdAmplAligns.Row = 0
          GrdAmplAligns.Col = 0
          GrdAmplAligns.Text = "Align-ID"
          GrdAmplAligns.Col = 1
          GrdAmplAligns.Text = "Amplicon-ID"
          GrdAmplAligns.Col = 2
          GrdAmplAligns.Text = "Amplicon-Name"
          GrdAmplAligns.Col = 3
          GrdAmplAligns.Text = "Num-Seqs"
          GrdAmplAligns.Col = 4
          GrdAmplAligns.Text = "Version"
          GrdAmplAligns.Col = 5
          GrdAmplAligns.Text = "Align-Length"
' grdselected headers
          GrdSelected.Rows = 1
          GrdSelected.Row = 0
          GrdSelected.Col = 0
          GrdSelected.Text = "Gene-ID"
          GrdSelected.Col = 1
          GrdSelected.Text = "Gene-Name"
          GrdSelected.Col = 2
          GrdSelected.Text = "Amplicon-ID"
          GrdSelected.Col = 3
          GrdSelected.Text = "Amplicon-Name"
          GrdSelected.Col = 4
          GrdSelected.Text = "Align-ID"
          GrdSelected.Col = 5
          GrdSelected.Text = "Num-Seqs"
          GrdSelected.Col = 6
          GrdSelected.Text = "Version"
          GrdSelected.Col = 7
          GrdSelected.Text = "Align-Length"
          
          GrdAmplAligns.Rows = 2
          GrdAmplAligns.Row = 0
       End If
        GrdAmplAligns.Row = GrdAmplAligns.Row + 1
        GrdAmplAligns.Col = 0
        GrdAmplAligns.Text = Data_aux3.Recordset.Fields(0)
        GrdAmplAligns.Col = 1
        GrdAmplAligns.Text = Data_aux3.Recordset.Fields(1)
        GrdAmplAligns.Col = 2
        GrdAmplAligns.Text = Data_aux3.Recordset.Fields(2)
        GrdAmplAligns.Col = 3
        GrdAmplAligns.Text = Data_aux3.Recordset.Fields(3)
        GrdAmplAligns.Col = 4
        GrdAmplAligns.Text = Data_aux3.Recordset.Fields(4)
        GrdAmplAligns.Col = 5
        GrdAmplAligns.Text = Data_aux3.Recordset.Fields(5)
        Data_aux3.Recordset.MoveNext
        GrdAmplAligns.Rows = GrdAmplAligns.Rows + 1
      Loop While Not Data_aux3.Recordset.BOF And Not Data_aux3.Recordset.EOF
        GrdAmplAligns.Rows = GrdAmplAligns.Rows - 1
   Else
          First_Time = False
          GrdAmplAligns.Row = 0
          GrdAmplAligns.Col = 0
          GrdAmplAligns.Text = "align-id"
          GrdAmplAligns.Col = 1
          GrdAmplAligns.Text = "amplicon-id"
          GrdAmplAligns.Col = 2
          GrdAmplAligns.Text = "amplicon name"
          GrdAmplAligns.Col = 3
          GrdAmplAligns.Text = "num-seqs"
          GrdAmplAligns.Col = 4
          GrdAmplAligns.Text = "version"
          GrdAmplAligns.Col = 5
          GrdAmplAligns.Text = "align-length"
          GrdAmplAligns.Rows = 2
          GrdAmplAligns.Row = 1
          GrdAmplAligns.Col = 0
          GrdAmplAligns.Text = ""
          GrdAmplAligns.Col = 1
          GrdAmplAligns.Text = ""
          GrdAmplAligns.Col = 2
          GrdAmplAligns.Text = ""
   End If

    Call grdChange_toWhite(GrdGenes, 1)
    Call grdAssign_Color(GrdGenes, 1, Renglon, vbCyan)
    GrdGenes.TopRow = Renglon

End Sub

Private Sub GetNewAmpliconName(Renglon As Integer, Columna As Integer)
Dim sql As String
Dim Gene_var As String
Dim Amplicon_Name As String
Dim Esdot As String * 2
Dim found As Integer
Dim max_number As Integer


    sql = ""
    Esdot = ".i"
    GrdGenes.Row = Renglon
    GrdGenes.Col = Columna
    If GrdGenes.Text <> "" Then
        Gene_var = GrdGenes.Text
    Else
        Gene_var = "0"
    End If
    sql = "SELECT amplicon_name "
    sql = sql & "From amplicons "
    sql = sql & "Where gene_id = " & Gene_var & ";" '" AND amplicon_type = " & "'i';"
    Data_aux.ConnectionString = "Provider=Microsoft.Jet.OLEDB.4.0;Persist Security Info=False;Data Source=" & DBPATH & ";"
    Data_aux.RecordSource = sql
    Data_aux.Refresh
    w_max_amplicon_number = 1
    max_number = 1

    If Not Data_aux.Recordset.BOF And Not Data_aux.Recordset.EOF Then
        Do
      ' Debug.Print sql
            Amplicon_Name = Data_aux.Recordset.Fields(0)
            found = InStr(1, Amplicon_Name, Esdot)
            If found > 0 Then
                max_number = Mid(Amplicon_Name, found + 2, Len(Amplicon_Name)) + 1
                If max_number > w_max_amplicon_number Then
                    w_max_amplicon_number = max_number
                End If
            End If
            Data_aux.Recordset.MoveNext
        Loop While Not Data_aux.Recordset.BOF And Not Data_aux.Recordset.EOF
    Else
        w_max_amplicon_number = 1
    End If

' Get new name for amplicon
    w_amplicon_name = w_gene_name & ".i" & w_max_amplicon_number

End Sub


Private Sub GrdAmplAligns_DblClick()
Dim found As Boolean
Dim I As Integer
Dim J As Integer
Dim K As Integer

    GrdSelected.Col = 4
    GrdAmplAligns.Col = 0
    found = False
    For I = 0 To GrdSelected.Rows - 1
        GrdSelected.Row = I
        If GrdAmplAligns.Text <> "" Then
            If GrdSelected.Text = GrdAmplAligns.Text Then
                found = True
                K = I
                J = GrdSelected.Row
                GrdSelected.SelStartRow = J
                GrdSelected.SelEndRow = J
                GrdSelected.SetFocus
            End If
        Else
            found = True
            K = 1
            J = 1
            GrdSelected.SelStartRow = J
            GrdSelected.SelEndRow = J
            GrdSelected.SetFocus
        End If
    Next
    If found <> True Then
        If GrdSelected.Rows = 2 Then
            GrdSelected.Row = 1
            GrdSelected.Col = 0
            If GrdSelected.Text <> "" Then
               GrdSelected.Rows = GrdSelected.Rows + 1
            End If
        Else
            GrdSelected.Rows = GrdSelected.Rows + 1
        End If
        J = GrdSelected.Rows - 1
        GrdSelected.Row = GrdSelected.Rows - 1
        GrdSelected.Col = 0
        GrdGenes.Col = 0
        GrdSelected.Text = GrdGenes.Text
        GrdSelected.Col = 1
        GrdGenes.Col = 1
        GrdSelected.Text = GrdGenes.Text
        GrdSelected.Col = 2
        GrdAmplAligns.Col = 1
        GrdSelected.Text = GrdAmplAligns.Text
        GrdSelected.Col = 3
        GrdAmplAligns.Col = 2
        GrdSelected.Text = GrdAmplAligns.Text
        GrdSelected.Col = 4
        GrdAmplAligns.Col = 0
        GrdSelected.Text = GrdAmplAligns.Text
        GrdSelected.Col = 5
        GrdAmplAligns.Col = 3
        GrdSelected.Text = GrdAmplAligns.Text
        GrdSelected.Col = 6
        GrdAmplAligns.Col = 4
        GrdSelected.Text = GrdAmplAligns.Text
        GrdSelected.Col = 7
        GrdAmplAligns.Col = 5
        GrdSelected.Text = GrdAmplAligns.Text
        GrdSelected.FixedRows = 1
        GrdSelected.SelStartRow = J
        GrdSelected.SelEndRow = J
        GrdSelected.SetFocus
    End If

    GrdSelected.SelStartCol = 1
    GrdSelected.SelEndCol = 7
    
    If GrdSelected.Rows < 13 Then
        GrdSelected.TopRow = 1
    Else
        If found = False Then
            GrdSelected.TopRow = J - 10
        Else
            If K > 10 Then
                GrdSelected.TopRow = K - 10
            Else
                GrdSelected.TopRow = 1
            End If
        End If
    End If
    
    totRecs = GrdSelected.Rows - 1
    lblSelected = "Total amplicons selected : " & totRecs
    GrdSelected.SetFocus
    
End Sub

Private Sub GrdGenes_DblClick()

Dim I As Integer

Screen.MousePointer = 11
For I = 0 To TotRows - 1
    New_Seq_Strings(I) = ""
    New_Qual_Strings(I) = ""
    Blank_sequence(I) = ""
    Blank_quality(I) = ""
Next
GrdGenes.Col = 0
w_gene_id = GrdGenes.Text
Call FillAmpliconsSelected(GrdGenes.Row, 0)
GrdGenes.Col = 1
w_gene_name = GrdGenes.Text
Call GetNewAmpliconName(GrdGenes.Row, 0)
totRecs = GrdSelected.Rows - 1
lblSelected = "Total amplicons selected : " & totRecs
GrdAmplAligns.Enabled = True
GrdSelected.Enabled = True
CmdSelect.Enabled = True
cmdUnselect.Enabled = True
CmdRefSeq.Enabled = True
cmdProcess.Enabled = False
cmdClustal.Enabled = False
CmdView.Enabled = False
' initialize sequences and quality scores
Screen.MousePointer = 0

End Sub

Private Sub GrdSelected_DblClick()
Dim var_text1, var_text2, var_text3, var_text4, var_text5, var_text6, var_text7, var_text8 As String
Dim I As Integer

If GrdSelected.Row > 0 Then
    GrdSelected.Col = 0
    GrdSelected.Text = ""
    GrdSelected.Col = 1
    GrdSelected.Text = ""
    GrdSelected.Col = 2
    GrdSelected.Text = ""
    GrdSelected.Col = 3
    GrdSelected.Text = ""
    GrdSelected.Col = 4
    GrdSelected.Text = ""
    GrdSelected.Col = 5
    GrdSelected.Text = ""
    GrdSelected.Col = 6
    GrdSelected.Text = ""
    GrdSelected.Col = 7
    GrdSelected.Text = ""
End If
If GrdSelected.Row < GrdSelected.Rows - 1 And GrdSelected.Rows > 0 Then
   For I = GrdSelected.Row + 1 To GrdSelected.Rows - 1
        GrdSelected.Row = I
        GrdSelected.Col = 0
        var_text1 = GrdSelected.Text
        GrdSelected.Col = 1
        var_text2 = GrdSelected.Text
        GrdSelected.Col = 2
        var_text3 = GrdSelected.Text
        GrdSelected.Col = 3
        var_text4 = GrdSelected.Text
        GrdSelected.Col = 4
        var_text5 = GrdSelected.Text
        GrdSelected.Col = 5
        var_text6 = GrdSelected.Text
        GrdSelected.Col = 6
        var_text7 = GrdSelected.Text
        GrdSelected.Col = 7
        var_text8 = GrdSelected.Text
        GrdSelected.Row = I - 1
        GrdSelected.Col = 0
        GrdSelected.Text = var_text1
        GrdSelected.Col = 1
        GrdSelected.Text = var_text2
        GrdSelected.Col = 2
        GrdSelected.Text = var_text3
        GrdSelected.Col = 3
        GrdSelected.Text = var_text4
        GrdSelected.Col = 4
        GrdSelected.Text = var_text5
        GrdSelected.Col = 5
        GrdSelected.Text = var_text6
        GrdSelected.Col = 6
        GrdSelected.Text = var_text7
        GrdSelected.Col = 7
        GrdSelected.Text = var_text8
   Next
End If

If GrdSelected.Rows > 1 Then
    GrdSelected.Rows = GrdSelected.Rows - 1
End If
totRecs = GrdSelected.Rows - 1
lblSelected = "Total amplicons selected : " & totRecs
   
End Sub

Function Find_Position(linestr As String, ColS As Integer) As Integer

Dim Estab As String * 1
Dim Row As Integer
Dim flag As Boolean
Dim found As Integer
Dim pos_w As Integer
Dim First_Time As Boolean

Estab = "-"
flag = False
Row = 1
pos_w = 0
First_Time = True

While Not flag
    found = InStr(1, linestr, Estab)
    If First_Time Then
        First_Time = False
        pos_w = pos_w + found + 1
    Else
        pos_w = pos_w + found
    End If
    If found > 1 Then
        linestr = Mid(linestr, 1, found - 1) & Mid(linestr, found + 2, Len(linestr))
    Else
        linestr = Mid(linestr, found + 2, Len(linestr))
    End If
    If found = 0 Then
        If ColS - 1 > Row Then
            Row = Row + 1
        Else
            flag = True
            Find_Position = pos_w
        End If
    Else
        flag = True
        Find_Position = pos_w
    End If

   Wend

End Function

Function Find_Init_Pos(linestr As String, ColS As Integer) As Integer

Dim Estab As String * 1
Dim Row As Integer
Dim flag As Boolean
Dim found As Integer
Dim pos_w As Integer
Dim First_Time As Boolean

Estab = " "
flag = False
Row = 1
pos_w = 0
First_Time = True

While Not flag
    found = InStr(1, linestr, Estab)
    If First_Time Then
        First_Time = False
        pos_w = pos_w + found + 1
    Else
        If found > 0 Then
            pos_w = pos_w + found
        Else
            pos_w = pos_w + Len(linestr)
        End If
    End If
    linestr = Mid(linestr, found + 1, Len(linestr))
    If found > 0 Then
        If ColS - 1 > Row Then
            Row = Row + 1
        Else
            flag = True
            Find_Init_Pos = pos_w
        End If
    Else
        flag = True
        Find_Init_Pos = pos_w
    End If
   Wend

End Function
