# Supplementary material for: DNAAlignEditor: DNA alignment editor tool
Source: BMC Bioinformatics. 2008 Mar 19;9:154. doi: 10.1186/1471-2105-9-154 (PMC2322986; doi:10.1186/1471-2105-9-154)
Supplement: Additional file 3 — DNA alignment editor tool source core. Source code for DNA align editor tool in zip format. [file 1471-2105-9-154-S3.zip › Source/frmJoinAmplicons.log]

Line 93: Property Picture in cmdClustal had an invalid file reference.
Line 116: Property Picture in cmdProcess had an invalid file reference.
Line 138: Property Picture in CmdRefSeq had an invalid file reference.
Line 167: Property Picture in cmdUnselect had an invalid file reference.
Line 210: Property Picture in CmdClose had an invalid file reference.
Line 233: Property Picture in CmdView had an invalid file reference.
Line 255: Property Picture in CmdFind had an invalid file reference.
Line 277: Property Picture in CmdSelect had an invalid file reference.
