# Supplementary material for: DNAAlignEditor: DNA alignment editor tool
Source: BMC Bioinformatics. 2008 Mar 19;9:154. doi: 10.1186/1471-2105-9-154 (PMC2322986; doi:10.1186/1471-2105-9-154)
Supplement: Additional file 3 — DNA alignment editor tool source core. Source code for DNA align editor tool in zip format. [file 1471-2105-9-154-S3.zip › Source/frmPlatePopulations.frm]

VERSION 5.00
Object = "{0BA686C6-F7D3-101A-993E-0000C0EF6F5E}#1.0#0"; "Threed32.ocx"
Object = "{5E9E78A0-531B-11CF-91F6-C2863C385E30}#1.0#0"; "MSFLXGRD.OCX"
Object = "{A8B3B723-0B5A-101B-B22E-00AA0037B2FC}#1.0#0"; "Grid32.OCX"
Begin VB.Form frmPlatePopulations 
   Caption         =   "Link Plates and Populations"
   ClientHeight    =   7230
   ClientLeft      =   60
   ClientTop       =   345
   ClientWidth     =   5370
   LinkTopic       =   "Form1"
   ScaleHeight     =   7230
   ScaleWidth      =   5370
   StartUpPosition =   3  'Windows Default
   Begin VB.Data Data_aux3 
      Caption         =   "Data1"
      Connect         =   "Access"
      DatabaseName    =   ""
      DefaultCursorType=   1  'ODBCCursor
      DefaultType     =   1  'UseODBC
      Exclusive       =   0   'False
      Height          =   345
      Left            =   3360
      Options         =   0
      ReadOnly        =   0   'False
      RecordsetType   =   1  'Dynaset
      RecordSource    =   ""
      Top             =   6960
      Visible         =   0   'False
      Width           =   1140
   End
   Begin VB.Data Data_aux2 
      Caption         =   "Data1"
      Connect         =   "Access"
      DatabaseName    =   ""
      DefaultCursorType=   1  'ODBCCursor
      DefaultType     =   1  'UseODBC
      Exclusive       =   0   'False
      Height          =   345
      Left            =   1680
      Options         =   0
      ReadOnly        =   0   'False
      RecordsetType   =   1  'Dynaset
      RecordSource    =   ""
      Top             =   6960
      Visible         =   0   'False
      Width           =   1140
   End
   Begin VB.Data Data_aux 
      Caption         =   "Data1"
      Connect         =   "Access"
      DatabaseName    =   ""
      DefaultCursorType=   1  'ODBCCursor
      DefaultType     =   1  'UseODBC
      Exclusive       =   0   'False
      Height          =   345
      Left            =   120
      Options         =   0
      ReadOnly        =   0   'False
      RecordsetType   =   1  'Dynaset
      RecordSource    =   ""
      Top             =   6960
      Visible         =   0   'False
      Width           =   1140
   End
   Begin VB.Frame Frame1 
      Height          =   6735
      Left            =   120
      TabIndex        =   0
      Top             =   120
      Width           =   4935
      Begin MSGrid.Grid GrdSelected 
         Height          =   2930
         Left            =   2520
         TabIndex        =   15
         Top             =   240
         Width           =   2030
         _Version        =   65536
         _ExtentX        =   3581
         _ExtentY        =   5168
         _StockProps     =   77
         BackColor       =   16777215
         BeginProperty Font {0BE35203-8F91-11CE-9DE3-00AA004BB851} 
            Name            =   "MS Sans Serif"
            Size            =   8.25
            Charset         =   0
            Weight          =   400
            Underline       =   0   'False
            Italic          =   0   'False
            Strikethrough   =   0   'False
         EndProperty
      End
      Begin Threed.SSCommand CmdClose 
         Height          =   900
         Left            =   3795
         TabIndex        =   14
         Top             =   5640
         Width           =   1005
         _Version        =   65536
         _ExtentX        =   1764
         _ExtentY        =   1587
         _StockProps     =   78
         Caption         =   "&Close"
         BeginProperty Font {0BE35203-8F91-11CE-9DE3-00AA004BB851} 
            Name            =   "Arial Black"
            Size            =   9.75
            Charset         =   0
            Weight          =   400
            Underline       =   0   'False
            Italic          =   0   'False
            Strikethrough   =   0   'False
         EndProperty
         Picture         =   "frmPlatePopulations.frx":0000
      End
      Begin Threed.SSCommand CmdSave 
         Height          =   900
         Left            =   2595
         TabIndex        =   13
         Top             =   5640
         Width           =   1005
         _Version        =   65536
         _ExtentX        =   1764
         _ExtentY        =   1587
         _StockProps     =   78
         Caption         =   "S&ave"
         BeginProperty Font {0BE35203-8F91-11CE-9DE3-00AA004BB851} 
            Name            =   "Arial Black"
            Size            =   9.75
            Charset         =   0
            Weight          =   400
            Underline       =   0   'False
            Italic          =   0   'False
            Strikethrough   =   0   'False
         EndProperty
         Picture         =   "frmPlatePopulations.frx":0452
      End
      Begin Threed.SSCommand CmdFind 
         Height          =   900
         Left            =   1440
         TabIndex        =   12
         Top             =   5640
         Width           =   1005
         _Version        =   65536
         _ExtentX        =   1764
         _ExtentY        =   1587
         _StockProps     =   78
         Caption         =   "&Find"
         BeginProperty Font {0BE35203-8F91-11CE-9DE3-00AA004BB851} 
            Name            =   "Arial Black"
            Size            =   9.75
            Charset         =   0
            Weight          =   400
            Underline       =   0   'False
            Italic          =   0   'False
            Strikethrough   =   0   'False
         EndProperty
         Picture         =   "frmPlatePopulations.frx":076C
      End
      Begin Threed.SSCommand CmdSelect 
         Height          =   900
         Left            =   240
         TabIndex        =   11
         Top             =   5640
         Width           =   1005
         _Version        =   65536
         _ExtentX        =   1764
         _ExtentY        =   1587
         _StockProps     =   78
         Caption         =   "&Select"
         BeginProperty Font {0BE35203-8F91-11CE-9DE3-00AA004BB851} 
            Name            =   "Arial Black"
            Size            =   9.75
            Charset         =   0
            Weight          =   400
            Underline       =   0   'False
            Italic          =   0   'False
            Strikethrough   =   0   'False
         EndProperty
         Picture         =   "frmPlatePopulations.frx":0BBE
      End
      Begin VB.TextBox txtFind 
         ForeColor       =   &H00FF0000&
         Height          =   285
         Left            =   1440
         TabIndex        =   10
         Top             =   5160
         Width           =   1900
      End
      Begin Threed.SSCommand cmdUnselect 
         Height          =   900
         Left            =   3450
         TabIndex        =   8
         Top             =   4200
         Width           =   1095
         _Version        =   65536
         _ExtentX        =   1940
         _ExtentY        =   1587
         _StockProps     =   78
         Caption         =   "&Unselect"
         BeginProperty Font {0BE35203-8F91-11CE-9DE3-00AA004BB851} 
            Name            =   "Arial Black"
            Size            =   9.75
            Charset         =   0
            Weight          =   400
            Underline       =   0   'False
            Italic          =   0   'False
            Strikethrough   =   0   'False
         EndProperty
         Picture         =   "frmPlatePopulations.frx":1010
      End
      Begin VB.CheckBox Chkall 
         Caption         =   "Check1"
         Height          =   255
         Left            =   2800
         TabIndex        =   7
         Top             =   4080
         Width           =   255
      End
      Begin MSGrid.Grid GrdSelected1 
         Height          =   2930
         Left            =   2520
         TabIndex        =   3
         Top             =   240
         Width           =   2030
         _Version        =   65536
         _ExtentX        =   3581
         _ExtentY        =   5168
         _StockProps     =   77
         BackColor       =   16777215
         BeginProperty Font {0BE35203-8F91-11CE-9DE3-00AA004BB851} 
            Name            =   "MS Sans Serif"
            Size            =   8.25
            Charset         =   0
            Weight          =   400
            Underline       =   0   'False
            Italic          =   0   'False
            Strikethrough   =   0   'False
         EndProperty
         Cols            =   3
      End
      Begin MSGrid.Grid GrdSamples 
         Height          =   1735
         Left            =   240
         TabIndex        =   2
         Top             =   1560
         Width           =   1695
         _Version        =   65536
         _ExtentX        =   2990
         _ExtentY        =   3060
         _StockProps     =   77
         BackColor       =   16777215
         BeginProperty Font {0BE35203-8F91-11CE-9DE3-00AA004BB851} 
            Name            =   "MS Sans Serif"
            Size            =   8.25
            Charset         =   0
            Weight          =   400
            Underline       =   0   'False
            Italic          =   0   'False
            Strikethrough   =   0   'False
         EndProperty
      End
      Begin MSFlexGridLib.MSFlexGrid GrdPop 
         Height          =   1215
         Left            =   240
         TabIndex        =   1
         Top             =   240
         Width           =   1695
         _ExtentX        =   2990
         _ExtentY        =   2143
         _Version        =   393216
      End
      Begin VB.Label lblTotal 
         Caption         =   "Total Selected:"
         BeginProperty Font 
            Name            =   "Arial Black"
            Size            =   8.25
            Charset         =   0
            Weight          =   400
            Underline       =   0   'False
            Italic          =   0   'False
            Strikethrough   =   0   'False
         EndProperty
         Height          =   255
         Left            =   2520
         TabIndex        =   16
         Top             =   3720
         Width           =   2300
      End
      Begin VB.Label lblFind 
         Caption         =   "Find Pattern:"
         BeginProperty Font 
            Name            =   "Arial Black"
            Size            =   8.25
            Charset         =   0
            Weight          =   400
            Underline       =   0   'False
            Italic          =   -1  'True
            Strikethrough   =   0   'False
         EndProperty
         ForeColor       =   &H00FF0000&
         Height          =   255
         Left            =   240
         TabIndex        =   9
         Top             =   5160
         Width           =   1155
      End
      Begin VB.Label lblselall 
         Caption         =   "Checkbox to Select all populations"
         ForeColor       =   &H00FF0000&
         Height          =   255
         Left            =   240
         TabIndex        =   6
         Top             =   4080
         Width           =   2600
      End
      Begin VB.Label LblNselect 
         Caption         =   "Double Click to Unselect or click on Unselect button"
         ForeColor       =   &H00FF0000&
         Height          =   405
         Left            =   2520
         TabIndex        =   5
         Top             =   3240
         Width           =   1935
      End
      Begin VB.Label LblSelect 
         Caption         =   "Double Click to Select or click on Select button"
         ForeColor       =   &H00FF0000&
         Height          =   405
         Left            =   240
         TabIndex        =   4
         Top             =   3405
         Width           =   1815
      End
   End
End
Attribute VB_Name = "frmPlatePopulations"
Attribute VB_GlobalNameSpace = False
Attribute VB_Creatable = False
Attribute VB_PredeclaredId = True
Attribute VB_Exposed = False
Dim integrity As Boolean
Dim totRecs As Integer
Dim Samples_Err As Boolean

Private Sub Chkall_Click()

    GrdSelected.Rows = 2
    For I = 1 To GrdSamples.Rows - 1
        GrdSelected.Row = GrdSelected.Rows - 1
        GrdSamples.Row = I
        GrdSelected.Col = 0
        GrdSamples.Col = 0
        GrdSelected.Text = GrdSamples.Text
        GrdSelected.Col = 1
        GrdPop.Col = 0
        GrdSelected.Text = GrdPop.Text
        GrdSamples.Col = 1
        GrdSelected.Col = 2
        GrdSelected.Text = GrdSamples.Text
        GrdSelected.Rows = GrdSelected.Rows + 1
    Next
    
'    Call grdAssign_Color(GrdSelected, 2, 1, vbCyan)
    
    GrdSelected.Rows = GrdSelected.Rows - 1
    If GrdSelected.Rows > 11 Then
        GrdSelected.TopRow = 1
    End If
    totRecs = GrdSelected.Rows - 1
    lblTotal.Caption = "Total Selected: " & totRecs
    GrdSelected.FixedRows = 1

End Sub

Private Sub CmdClose_Click()
Unload Me

End Sub

Private Sub CmdFind_Click()

Dim Renglon As Integer
Dim bandera As Integer
Dim clave As String
Dim esta As Integer

clave = UCase$(Trim$(txtFind.Text))
bandera = False
Renglon = 0

   GrdSamples.Col = 1
   While Not bandera And Renglon <= GrdSamples.Rows - 1
    GrdSamples.Row = Renglon
    esta = InStr(1, UCase$(GrdSamples.Text), clave)
    If esta > 0 Then
       bandera = True
    Else
       Renglon = Renglon + 1
    End If

   Wend

   If Not bandera Then
     MsgBox "Sample: " + clave, 0, "Not Found..."
     txtFind.SetFocus
   Else
     GrdSamples.Row = Renglon
     GrdSamples.SelStartCol = 1
     GrdSamples.SelEndCol = 1
     If GrdSamples.Row < 6 Then
        If txtFind.Text = "" Then
            GrdSamples.TopRow = Renglon + 1
        Else
            GrdSamples.TopRow = Renglon
        End If
     Else
        GrdSamples.TopRow = Renglon - 5
     End If
     GrdSamples.SetFocus
   End If
Exit Sub

End Sub

Private Sub CmdSave_Click()

Dim Pop_N As String
Dim Sample_N As String
Dim Position As String

Screen.MousePointer = 11
GrdPop.Col = 0
integrity = False
Call Check_PlateLIntegrity(GrdPop.Text)
If integrity Then
    Call Delete_Plate_Stocks(GrdPop.Text)
    For I = 1 To GrdSelected.Rows - 1
        GrdSelected.Row = I
        GrdSelected.Col = 0
        Sample_N = GrdSelected.Text
        GrdSelected.Col = 1
        Pop_N = GrdSelected.Text
        Position = I
        If Sample_N <> "" And Pop_N <> "" Then
            Call Add_Plate_Stocks(Pop_N, Sample_N, Position)
        End If
    Next

    MsgBox ("Plate of stocks succesfully added !! ")
 Else
    MsgBox ("The plate of stocks can not be updated !! The plate of stocks has values in the database")
 End If
    
Screen.MousePointer = 0


End Sub


Private Sub Check_PlateLIntegrity(PlateLayoutID As String)
Dim sql As String

 sql = ""
 sql = sql & Trim$(PlateLayoutID)
 sql = "exec sp_Count_PlateLayout_Locked " & sql
 Data_Aux2.connect = v_connect
 Data_Aux2.RecordSource = sql
 Data_Aux2.Refresh
 If Not Data_Aux2.Recordset.BOF And Not Data_Aux2.Recordset.EOF Then
    If Data_Aux2.Recordset.Fields(0) > 0 Then
        integrity = False
    Else
        integrity = True
    End If
 Else
    integrity = True
 End If

End Sub


Private Sub Delete_Plate_Stocks(Pop_No As String)

 sql = ""
 sql = sql & Pop_No
 DB_Sybase.Execute "exec sp_Delete_Plate_Stocks " & sql, dbSQLPassThrough

End Sub


Sub Add_Plate_Stocks(PlateLayoutID As String, Stock_ID As String, Position As String)
Dim sql As String

 sql = ""
 sql = sql & PlateLayoutID & ", " & Stock_ID & ", " & Position
 DB_Sybase.Execute "exec sp_Add_Plate_Stocks " & sql, dbSQLPassThrough

End Sub


Private Sub CmdSelect_Click()

Dim found As Boolean
Dim I As Integer
Dim J As Integer
Dim k As Integer
Dim st As String

    GrdSelected.Col = 0
    GrdSamples.Col = 0
For k = GrdSamples.SelStartRow To GrdSamples.SelEndRow
        GrdSamples.Row = k
        found = False
        For I = 1 To GrdSelected.Rows - 1
            GrdSelected.Row = I
            If GrdSelected.Text = GrdSamples.Text Then
                found = True
                J = GrdSelected.Row
                I = GrdSelected.Rows - 1
            End If
        Next
        If found <> True Then
            If GrdSelected.Rows = 2 Then
                GrdSelected.Row = 1
                GrdSelected.Col = 2
                If GrdSelected.Text <> "" Then
                    GrdSelected.Rows = GrdSelected.Rows + 1
                End If
            Else
                GrdSelected.Rows = GrdSelected.Rows + 1
            End If
            J = GrdSelected.Rows - 1
            GrdSelected.Row = GrdSelected.Rows - 1
            GrdSelected.Col = 0
            GrdSamples.Col = 0
            GrdSelected.Text = GrdSamples.Text
            GrdSelected.Col = 1
            GrdPop.Col = 0
            GrdSelected.Text = GrdPop.Text
            GrdSamples.Col = 1
            GrdSelected.Col = 2
            GrdSelected.Text = GrdSamples.Text
            GrdSelected.FixedRows = 1
        End If
    
Next

totRecs = GrdSelected.Rows - 1
lblTotal.Caption = "Total Selected: " & totRecs

End Sub

Private Sub cmdUnselect_Click()

Dim var_text1, var_text2, var_text3 As String
Dim I As Integer
Dim k As Integer

GrdSelected1.Rows = 1
For k = 1 To GrdSelected.SelStartRow - 1
        GrdSelected1.Rows = GrdSelected1.Rows + 1
        GrdSelected.Row = k
        GrdSelected1.Row = k
        GrdSelected1.Col = 0
        GrdSelected.Col = 0
        GrdSelected1.Text = GrdSelected.Text
        GrdSelected1.Col = 1
        GrdSelected.Col = 1
        GrdSelected1.Text = GrdSelected.Text
        GrdSelected1.Col = 2
        GrdSelected.Col = 2
        GrdSelected1.Text = GrdSelected.Text
Next

For k = GrdSelected.SelEndRow + 1 To GrdSelected.Rows - 1
        GrdSelected1.Rows = GrdSelected1.Rows + 1
        GrdSelected.Row = k
        GrdSelected1.Row = GrdSelected1.Rows - 1
        GrdSelected1.Col = 0
        GrdSelected.Col = 0
        GrdSelected1.Text = GrdSelected.Text
        GrdSelected1.Col = 1
        GrdSelected.Col = 1
        GrdSelected1.Text = GrdSelected.Text
        GrdSelected1.Col = 2
        GrdSelected.Col = 2
        GrdSelected1.Text = GrdSelected.Text
Next

GrdSelected.Rows = 1
For k = 1 To GrdSelected1.Rows - 1
        GrdSelected.Rows = GrdSelected.Rows + 1
        GrdSelected.Row = k
        GrdSelected1.Row = k
        GrdSelected1.Col = 0
        GrdSelected.Col = 0
        GrdSelected.Text = GrdSelected1.Text
        GrdSelected1.Col = 1
        GrdSelected.Col = 1
        GrdSelected.Text = GrdSelected1.Text
        GrdSelected1.Col = 2
        GrdSelected.Col = 2
        GrdSelected.Text = GrdSelected1.Text
Next

If GrdSelected.Rows < 2 Then
    GrdSelected.Rows = 2
End If
   
totRecs = GrdSelected.Rows - 1
lblTotal.Caption = "Total Selected: " & totRecs
GrdSelected.FixedRows = 1

End Sub

Private Sub Form_Load()

'* Author. Hector Sanchez Villeda
'* Institution. University of Missouri-Columbia
'* Missouri Maize Project
'* Version   : 1.0 (2001)
'* Copyright 2001 University of Missouri-Columbia.

Screen.MousePointer = 11
GrdPop.ColS = 2
GrdPop.ColWidth(0) = 1
GrdPop.ColWidth(1) = 1690
GrdSamples.ColS = 2
GrdSamples.ColWidth(0) = 1
GrdSamples.ColWidth(1) = 1690
GrdSelected.ColS = 3
GrdSelected.ColWidth(0) = 1
GrdSelected.ColWidth(1) = 1
GrdSelected.ColWidth(2) = 1700

Call FillPlates
If Samples_Err Then
    Call FillStocks
'    Call FillStocksSelected(1, 0)
End If

totRecs = GrdSelected.Rows - 1
lblTotal.Caption = "Total Selected: " & totRecs

Screen.MousePointer = 0


End Sub

Private Sub FillPlates()
Dim sql As String
Samples_Err = True

 sql = "select plate_template_id,plate_template_name from plate_templates"
 Data_Aux.connect = v_postgresql_connect
 Data_Aux.RecordSource = sql
 Data_Aux.Refresh
    
 Data_Aux.connect = v_postgresql_connect
 Data_Aux.RecordSource = sql
 Data_Aux.Refresh
   
 If Not Data_Aux.Recordset.BOF And Not Data_Aux.Recordset.EOF Then
    First_Time = True
    Do
      ' Debug.Print sql
     
    If First_Time = True Then
        First_Time = False
        GrdPop.Row = 0
        GrdPop.Col = 1
        GrdPop.Text = "Plates"
        GrdPop.Rows = 2
    End If
    GrdPop.Row = GrdPop.Row + 1
    GrdPop.Col = 0
    GrdPop.Text = Data_Aux.Recordset.Fields(0)
    GrdPop.Col = 1
    GrdPop.Text = Data_Aux.Recordset.Fields(1)
    Data_Aux.Recordset.MoveNext
    GrdPop.Rows = GrdPop.Rows + 1
    Loop While Not Data_Aux.Recordset.BOF And Not Data_Aux.Recordset.EOF
    GrdPop.Rows = GrdPop.Rows - 1
 Else
    MsgBox ("Please add at least one plate before report it")
    Samples_Err = False
 End If

End Sub

Private Sub FillStocks()
Dim sql As String

    sql = "select population_id,population_name from populations"
    Data_Aux2.connect = v_postgresql_connect
    Data_Aux2.RecordSource = sql
    Data_Aux2.Refresh
    
   If Not Data_Aux2.Recordset.BOF And Not Data_Aux2.Recordset.EOF Then
      First_Time = True
      Do
      ' Debug.Print sql
     
       If First_Time = True Then
          First_Time = False
          GrdSamples.Row = 0
          GrdSamples.Col = 1
          GrdSamples.Text = "Populations"
          GrdSamples.Rows = 2
       End If
        GrdSamples.Row = GrdSamples.Row + 1
        GrdSamples.Col = 0
        GrdSamples.Text = Data_Aux2.Recordset.Fields(0)
        GrdSamples.Col = 1
        GrdSamples.Text = Data_Aux2.Recordset.Fields(1)
        Data_Aux2.Recordset.MoveNext
        GrdSamples.Rows = GrdSamples.Rows + 1
      Loop While Not Data_Aux2.Recordset.BOF And Not Data_Aux2.Recordset.EOF
        GrdSamples.Rows = GrdSamples.Rows - 1
   End If

End Sub

Private Sub FillStocksSelected(Renglon As Integer, Columna As Integer)
Dim sql As String
Dim Pop_var As String

 sql = ""
 
GrdPop.Row = Renglon
GrdPop.Col = Columna
If GrdPop.Text <> "" Then
    Pop_var = GrdPop.Text
Else
    Pop_var = "0"
End If
    sql = "exec dbo.sp_Get_Plates_Stocks " & Pop_var
    Data_Aux3.connect = v_connect
    Data_Aux3.RecordSource = sql
    Data_Aux3.Refresh

   If Not Data_Aux3.Recordset.BOF And Not Data_Aux3.Recordset.EOF Then
      First_Time = True
      Do
      ' Debug.Print sql
     
       If First_Time = True Then
          First_Time = False
          GrdSelected.Row = 0
          GrdSelected.Col = 2
          GrdSelected.Text = "Selected Stocks"
          GrdSelected.Rows = 2
          GrdSelected.Row = 0
       End If
        GrdSelected.Row = GrdSelected.Row + 1
        GrdSelected.Col = 0
        GrdSelected.Text = Data_Aux3.Recordset.Fields(0)
        GrdSelected.Col = 1
        GrdSelected.Text = Data_Aux3.Recordset.Fields(2)
        GrdSelected.Col = 2
        GrdSelected.Text = Data_Aux3.Recordset.Fields(1)
        Data_Aux3.Recordset.MoveNext
        GrdSelected.Rows = GrdSelected.Rows + 1
      Loop While Not Data_Aux3.Recordset.BOF And Not Data_Aux3.Recordset.EOF
        GrdSelected.Rows = GrdSelected.Rows - 1
   Else
          First_Time = False
          GrdSelected.Row = 0
          GrdSelected.Col = 2
          GrdSelected.Text = "Selected Stocks"
          GrdSelected.Rows = 2
          GrdSelected.Row = 1
          GrdSelected.Col = 0
          GrdSelected.Text = ""
          GrdSelected.Col = 1
          GrdSelected.Text = ""
          GrdSelected.Col = 2
          GrdSelected.Text = ""
   End If

'    Call grdAssign_Color(GrdSelected, 2, 1, vbCyan)
'    GrdSelected.TopRow = 1
    Call grdChange_toWhite(GrdPop, 1)
    Call grdAssign_Color(GrdPop, 1, Renglon, vbCyan)
    GrdPop.TopRow = Renglon

End Sub


Private Sub GrdPop_Click()

Screen.MousePointer = 11
'Call FillStocksSelected(GrdPop.Row, 0)
Screen.MousePointer = 0

End Sub

Private Sub GrdPop_DblClick()

Screen.MousePointer = 11
'Call FillStocksSelected(GrdPop.Row, 0)
Screen.MousePointer = 0

End Sub

Private Sub GrdSamples_DblClick()
Dim found As Boolean
Dim I As Integer
Dim J As Integer
Dim k As Integer

    GrdSelected.Col = 0
    GrdSamples.Col = 0
    found = False
    For I = 0 To GrdSelected.Rows - 1
        GrdSelected.Row = I
        If GrdSamples.Text <> "" Then
            If GrdSelected.Text = GrdSamples.Text Then
                found = True
                k = I
                J = GrdSelected.Row
                GrdSelected.SelStartRow = J
                GrdSelected.SelEndRow = J
                GrdSelected.SetFocus
            End If
        Else
            found = True
            k = 1
            J = 1
            GrdSelected.SelStartRow = J
            GrdSelected.SelEndRow = J
            GrdSelected.SetFocus
        End If
    Next
    If found <> True Then
        If GrdSelected.Rows = 2 Then
            GrdSelected.Row = 1
            GrdSelected.Col = 2
            If GrdSelected.Text <> "" Then
               GrdSelected.Rows = GrdSelected.Rows + 1
            End If
        Else
            GrdSelected.Rows = GrdSelected.Rows + 1
        End If
        J = GrdSelected.Rows - 1
        GrdSelected.Row = GrdSelected.Rows - 1
        GrdSelected.Col = 0
        GrdSamples.Col = 0
        GrdSelected.Text = GrdSamples.Text
        GrdSelected.Col = 1
        GrdPop.Col = 0
        GrdSelected.Text = GrdPop.Text
        GrdSamples.Col = 1
        GrdSelected.Col = 2
        GrdSelected.Text = GrdSamples.Text
        GrdSelected.FixedRows = 1
        GrdSelected.SelStartRow = J
        GrdSelected.SelEndRow = J
        GrdSelected.SetFocus
    End If

    GrdSelected.SelStartCol = 2
    GrdSelected.SelEndCol = 2
    
    If GrdSelected.Rows < 13 Then
        GrdSelected.TopRow = 1
    Else
        If found = False Then
            GrdSelected.TopRow = J - 10
        Else
            If k > 10 Then
                GrdSelected.TopRow = k - 10
            Else
                GrdSelected.TopRow = 1
            End If
        End If
    End If
    
    totRecs = GrdSelected.Rows - 1
    lblTotal.Caption = "Total Selected: " & totRecs
    GrdSelected.SetFocus
    
End Sub

Private Sub GrdSelected_DblClick()
Dim var_text1, var_text2, var_text3 As String
Dim I As Integer

If GrdSelected.Row > 0 Then
    GrdSelected.Col = 0
    GrdSelected.Text = ""
    GrdSelected.Col = 1
    GrdSelected.Text = ""
    GrdSelected.Col = 2
    GrdSelected.Text = ""
End If
If GrdSelected.Row < GrdSelected.Rows - 1 And GrdSelected.Rows > 0 Then
   For I = GrdSelected.Row + 1 To GrdSelected.Rows - 1
        GrdSelected.Row = I
        GrdSelected.Col = 0
        var_text1 = GrdSelected.Text
        GrdSelected.Col = 1
        var_text2 = GrdSelected.Text
        GrdSelected.Col = 2
        var_text3 = GrdSelected.Text
        GrdSelected.Row = I - 1
        GrdSelected.Col = 0
        GrdSelected.Text = var_text1
        GrdSelected.Col = 1
        GrdSelected.Text = var_text2
        GrdSelected.Col = 2
        GrdSelected.Text = var_text3
   Next
End If

If GrdSelected.Rows > 1 Then
    GrdSelected.Rows = GrdSelected.Rows - 1
End If
totRecs = GrdSelected.Rows - 1
lblTotal.Caption = "Total Selected: " & totRecs
   
End Sub
