# Supplementary material for: DNAAlignEditor: DNA alignment editor tool
Source: BMC Bioinformatics. 2008 Mar 19;9:154. doi: 10.1186/1471-2105-9-154 (PMC2322986; doi:10.1186/1471-2105-9-154)
Supplement: Additional file 3 — DNA alignment editor tool source core. Source code for DNA align editor tool in zip format. [file 1471-2105-9-154-S3.zip › Source/frmPopulations.frm]

VERSION 5.00
Object = "{0BA686C6-F7D3-101A-993E-0000C0EF6F5E}#1.0#0"; "Threed32.ocx"
Object = "{67397AA1-7FB1-11D0-B148-00A0C922E820}#6.0#0"; "MSADODC.OCX"
Begin VB.Form frmPopulations 
   BorderStyle     =   3  'Fixed Dialog
   Caption         =   "populations"
   ClientHeight    =   4065
   ClientLeft      =   4560
   ClientTop       =   330
   ClientWidth     =   7290
   HelpContextID   =   210
   Icon            =   "frmPopulations.frx":0000
   KeyPreview      =   -1  'True
   LinkTopic       =   "Form1"
   MaxButton       =   0   'False
   MinButton       =   0   'False
   ScaleHeight     =   4065
   ScaleWidth      =   7290
   Begin VB.TextBox txtFields 
      DataField       =   "germplasm_type"
      Height          =   285
      Index           =   3
      Left            =   3000
      TabIndex        =   25
      Top             =   1020
      Width           =   3375
   End
   Begin VB.TextBox txtFields 
      DataField       =   "population_id"
      Height          =   285
      Index           =   0
      Left            =   3000
      TabIndex        =   24
      Top             =   60
      Width           =   3375
   End
   Begin VB.TextBox txtFields 
      DataField       =   "population_name"
      Height          =   285
      Index           =   1
      Left            =   3000
      TabIndex        =   23
      Top             =   380
      Width           =   3375
   End
   Begin VB.TextBox txtFields 
      DataField       =   "population_desc"
      Height          =   285
      Index           =   2
      Left            =   3000
      TabIndex        =   22
      Top             =   700
      Width           =   3375
   End
   Begin VB.TextBox txtFind 
      Height          =   285
      Left            =   3900
      TabIndex        =   18
      Top             =   1680
      Width           =   1935
   End
   Begin VB.ComboBox lstNames 
      Height          =   315
      Left            =   1680
      TabIndex        =   17
      Text            =   "Population_Name"
      Top             =   1650
      Width           =   2235
   End
   Begin VB.PictureBox picButtons 
      Align           =   2  'Align Bottom
      Appearance      =   0  'Flat
      BorderStyle     =   0  'None
      ForeColor       =   &H80000008&
      Height          =   1500
      Left            =   0
      ScaleHeight     =   1500
      ScaleWidth      =   7290
      TabIndex        =   9
      Top             =   2265
      Width           =   7290
      Begin Threed.SSCommand cmdAdd 
         Height          =   975
         Left            =   29
         TabIndex        =   15
         Top             =   480
         Width           =   1095
         _Version        =   65536
         _ExtentX        =   1931
         _ExtentY        =   1720
         _StockProps     =   78
         Caption         =   "&Add"
         Picture         =   "frmPopulations.frx":0CCA
      End
      Begin Threed.SSCommand cmdClose 
         Height          =   975
         Left            =   5640
         TabIndex        =   14
         Top             =   480
         Width           =   1095
         _Version        =   65536
         _ExtentX        =   1931
         _ExtentY        =   1720
         _StockProps     =   78
         Caption         =   "&Close"
         BeginProperty Font {0BE35203-8F91-11CE-9DE3-00AA004BB851} 
            Name            =   "Lucida Sans Unicode"
            Size            =   9.75
            Charset         =   0
            Weight          =   400
            Underline       =   0   'False
            Italic          =   0   'False
            Strikethrough   =   0   'False
         EndProperty
         Picture         =   "frmPopulations.frx":111C
      End
      Begin Threed.SSCommand cmdFind 
         Height          =   975
         Left            =   4515
         TabIndex        =   19
         Top             =   480
         Width           =   1095
         _Version        =   65536
         _ExtentX        =   1931
         _ExtentY        =   1720
         _StockProps     =   78
         Caption         =   "&Find"
         BeginProperty Font {0BE35203-8F91-11CE-9DE3-00AA004BB851} 
            Name            =   "Lucida Sans Unicode"
            Size            =   9.75
            Charset         =   0
            Weight          =   400
            Underline       =   0   'False
            Italic          =   0   'False
            Strikethrough   =   0   'False
         EndProperty
         Picture         =   "frmPopulations.frx":156E
      End
      Begin Threed.SSCommand cmdRefresh 
         Height          =   975
         Left            =   3400
         TabIndex        =   13
         Top             =   480
         Width           =   1095
         _Version        =   65536
         _ExtentX        =   1931
         _ExtentY        =   1720
         _StockProps     =   78
         Caption         =   "&Refresh"
         BeginProperty Font {0BE35203-8F91-11CE-9DE3-00AA004BB851} 
            Name            =   "Lucida Sans Unicode"
            Size            =   9.75
            Charset         =   0
            Weight          =   400
            Underline       =   0   'False
            Italic          =   0   'False
            Strikethrough   =   0   'False
         EndProperty
         Picture         =   "frmPopulations.frx":19C0
      End
      Begin Threed.SSCommand cmdDelete 
         Height          =   975
         Left            =   2280
         TabIndex        =   11
         Top             =   480
         Width           =   1095
         _Version        =   65536
         _ExtentX        =   1931
         _ExtentY        =   1720
         _StockProps     =   78
         Caption         =   "&Delete"
         BeginProperty Font {0BE35203-8F91-11CE-9DE3-00AA004BB851} 
            Name            =   "Lucida Sans Unicode"
            Size            =   9.75
            Charset         =   0
            Weight          =   400
            Underline       =   0   'False
            Italic          =   0   'False
            Strikethrough   =   0   'False
         EndProperty
         Picture         =   "frmPopulations.frx":1E12
      End
      Begin Threed.SSCommand cmdEdit 
         Height          =   975
         Left            =   1160
         TabIndex        =   10
         Top             =   480
         Width           =   1095
         _Version        =   65536
         _ExtentX        =   1931
         _ExtentY        =   1720
         _StockProps     =   78
         Caption         =   "&Edit"
         BeginProperty Font {0BE35203-8F91-11CE-9DE3-00AA004BB851} 
            Name            =   "Lucida Sans Unicode"
            Size            =   9.75
            Charset         =   0
            Weight          =   400
            Underline       =   0   'False
            Italic          =   0   'False
            Strikethrough   =   0   'False
         EndProperty
         Picture         =   "frmPopulations.frx":2264
      End
      Begin Threed.SSCommand cmdUpdate 
         Height          =   975
         Left            =   29
         TabIndex        =   3
         Top             =   480
         Width           =   1095
         _Version        =   65536
         _ExtentX        =   1931
         _ExtentY        =   1720
         _StockProps     =   78
         Caption         =   "&Update"
         BeginProperty Font {0BE35203-8F91-11CE-9DE3-00AA004BB851} 
            Name            =   "Lucida Sans Unicode"
            Size            =   9.75
            Charset         =   0
            Weight          =   400
            Underline       =   0   'False
            Italic          =   0   'False
            Strikethrough   =   0   'False
         EndProperty
         Picture         =   "frmPopulations.frx":26B6
      End
      Begin Threed.SSCommand cmdCancel 
         Height          =   975
         Left            =   1160
         TabIndex        =   16
         Top             =   480
         Width           =   1095
         _Version        =   65536
         _ExtentX        =   1931
         _ExtentY        =   1720
         _StockProps     =   78
         Caption         =   "&Cancel"
         Picture         =   "frmPopulations.frx":2B08
      End
   End
   Begin VB.PictureBox picStatBox 
      Align           =   2  'Align Bottom
      Appearance      =   0  'Flat
      BorderStyle     =   0  'None
      ForeColor       =   &H80000008&
      Height          =   300
      Left            =   0
      ScaleHeight     =   300
      ScaleWidth      =   7290
      TabIndex        =   4
      Top             =   3765
      Width           =   7290
      Begin MSAdodcLib.Adodc Data_Aux2 
         Height          =   330
         Left            =   5280
         Top             =   120
         Visible         =   0   'False
         Width           =   1455
         _ExtentX        =   2566
         _ExtentY        =   582
         ConnectMode     =   0
         CursorLocation  =   3
         IsolationLevel  =   -1
         ConnectionTimeout=   15
         CommandTimeout  =   30
         CursorType      =   3
         LockType        =   3
         CommandType     =   8
         CursorOptions   =   0
         CacheSize       =   50
         MaxRecords      =   0
         BOFAction       =   0
         EOFAction       =   0
         ConnectStringType=   1
         Appearance      =   1
         BackColor       =   -2147483643
         ForeColor       =   -2147483640
         Orientation     =   0
         Enabled         =   -1
         Connect         =   ""
         OLEDBString     =   ""
         OLEDBFile       =   ""
         DataSourceName  =   ""
         OtherAttributes =   ""
         UserName        =   ""
         Password        =   ""
         RecordSource    =   ""
         Caption         =   ""
         BeginProperty Font {0BE35203-8F91-11CE-9DE3-00AA004BB851} 
            Name            =   "MS Sans Serif"
            Size            =   8.25
            Charset         =   0
            Weight          =   400
            Underline       =   0   'False
            Italic          =   0   'False
            Strikethrough   =   0   'False
         EndProperty
         _Version        =   393216
      End
      Begin VB.CommandButton cmdLast 
         Height          =   300
         Left            =   4545
         Picture         =   "frmPopulations.frx":2F5A
         Style           =   1  'Graphical
         TabIndex        =   8
         Top             =   0
         UseMaskColor    =   -1  'True
         Width           =   345
      End
      Begin VB.CommandButton cmdNext 
         Height          =   300
         Left            =   4180
         Picture         =   "frmPopulations.frx":329C
         Style           =   1  'Graphical
         TabIndex        =   7
         Top             =   0
         UseMaskColor    =   -1  'True
         Width           =   345
      End
      Begin VB.CommandButton cmdPrevious 
         Height          =   300
         Left            =   345
         Picture         =   "frmPopulations.frx":35DE
         Style           =   1  'Graphical
         TabIndex        =   6
         Top             =   0
         UseMaskColor    =   -1  'True
         Width           =   345
      End
      Begin VB.CommandButton cmdFirst 
         Height          =   300
         Left            =   0
         Picture         =   "frmPopulations.frx":3920
         Style           =   1  'Graphical
         TabIndex        =   5
         Top             =   0
         UseMaskColor    =   -1  'True
         Width           =   345
      End
      Begin VB.Label lblStatus 
         BackColor       =   &H00FFFFFF&
         BorderStyle     =   1  'Fixed Single
         Height          =   435
         Left            =   720
         TabIndex        =   12
         Top             =   0
         Width           =   3360
      End
   End
   Begin VB.Label lblLabels 
      Caption         =   "Germplasm_Type:"
      BeginProperty Font 
         Name            =   "MS Sans Serif"
         Size            =   9.75
         Charset         =   0
         Weight          =   700
         Underline       =   0   'False
         Italic          =   -1  'True
         Strikethrough   =   0   'False
      EndProperty
      Height          =   255
      Index           =   3
      Left            =   0
      TabIndex        =   21
      Top             =   960
      Width           =   1995
   End
   Begin VB.Label lblFind 
      Caption         =   "Find Pattern"
      BeginProperty Font 
         Name            =   "MS Sans Serif"
         Size            =   9.75
         Charset         =   0
         Weight          =   700
         Underline       =   0   'False
         Italic          =   -1  'True
         Strikethrough   =   0   'False
      EndProperty
      ForeColor       =   &H00FF0000&
      Height          =   255
      Left            =   120
      TabIndex        =   20
      Top             =   1680
      Width           =   1815
   End
   Begin VB.Label lblLabels 
      Caption         =   "Population_desc:"
      BeginProperty Font 
         Name            =   "MS Sans Serif"
         Size            =   9.75
         Charset         =   0
         Weight          =   700
         Underline       =   0   'False
         Italic          =   -1  'True
         Strikethrough   =   0   'False
      EndProperty
      Height          =   255
      Index           =   2
      Left            =   0
      TabIndex        =   2
      Top             =   700
      Width           =   1995
   End
   Begin VB.Label lblLabels 
      Caption         =   "Population_name:"
      BeginProperty Font 
         Name            =   "MS Sans Serif"
         Size            =   9.75
         Charset         =   0
         Weight          =   700
         Underline       =   0   'False
         Italic          =   -1  'True
         Strikethrough   =   0   'False
      EndProperty
      Height          =   255
      Index           =   1
      Left            =   0
      TabIndex        =   1
      Top             =   380
      Width           =   1995
   End
   Begin VB.Label lblLabels 
      Caption         =   "Population_id:"
      BeginProperty Font 
         Name            =   "MS Sans Serif"
         Size            =   9.75
         Charset         =   0
         Weight          =   700
         Underline       =   0   'False
         Italic          =   -1  'True
         Strikethrough   =   0   'False
      EndProperty
      Height          =   255
      Index           =   0
      Left            =   0
      TabIndex        =   0
      Top             =   60
      Width           =   1995
   End
End
Attribute VB_Name = "frmPopulations"
Attribute VB_GlobalNameSpace = False
Attribute VB_Creatable = False
Attribute VB_PredeclaredId = True
Attribute VB_Exposed = False
'Dim WithEvents adoPrimaryRS As Recordset

Dim WithEvents adoPrimaryRS As Recordset
Attribute adoPrimaryRS.VB_VarHelpID = -1
Dim mbChangedByCode As Boolean
Dim mvBookMark As Variant
Dim mbEditFlag As Boolean
Dim mbAddNewFlag As Boolean
Dim mbDataChanged As Boolean
Dim integrity As Boolean
Dim getrec As Double

Private Sub cmdAdd_Click()
'  On Error GoTo AddErr
'  datPrimaryRS.Recordset.AddNew
'
'  Exit Sub
'AddErr:
'  MsgBox Err.Description

  On Error GoTo AddErr
  With adoPrimaryRS
    If Not (.BOF And .EOF) Then
      mvBookMark = .Bookmark
    End If
    .AddNew
    lblStatus.Caption = "Add record"
    mbAddNewFlag = True
    SetButtons False
    txtFields(0).Enabled = False
    txtFields(1).SetFocus
  End With

  Exit Sub
AddErr:
  MsgBox Err.Description


End Sub

Private Sub CmdFind_Click()

Dim Search_text As String
  
  On Error GoTo GoFindError
  
  If lstNames.Text = "Population_Name" Then
    Search_text = "Population_Name =" & Comilla & txtFind & Comilla
  Else
    Search_text = lstNames.Text & "=" & Comilla & txtFind & Comilla
  End If
  adoPrimaryRS.Find (Search_text)
  mbDataChanged = False
  Exit Sub

GoFindError:
  MsgBox Err.Description

End Sub

Private Sub Form_Load()
  Dim db As Connection
  
  Screen.MousePointer = 11
  Set db = New Connection
  db.CursorLocation = adUseClient
  db.Open "PROVIDER=Microsoft.Jet.OLEDB.4.0;Data Source=" & DBPATH & ";"

  Set adoPrimaryRS = New Recordset
  adoPrimaryRS.Open "select population_id,population_name,population_desc, germplasm_type from populations", db, adOpenStatic, adLockOptimistic

  Dim oText As TextBox
  'Bind the text boxes to the data provider
  For Each oText In Me.txtFields
    Set oText.DataSource = adoPrimaryRS
  Next

  lstNames.AddItem ("Population_ID")
  lstNames.AddItem ("Population_Name")

  mbDataChanged = False
  txtFields(0).Enabled = False
  
  Screen.MousePointer = 0

End Sub

Private Sub Form_Resize()
  On Error Resume Next
  lblStatus.Width = Me.Width - 1500
  cmdNext.Left = lblStatus.Width + 700
  cmdLast.Left = cmdNext.Left + 340
End Sub

Private Sub Form_KeyDown(KeyCode As Integer, Shift As Integer)
  If mbEditFlag Or mbAddNewFlag Then Exit Sub

  Select Case KeyCode
    Case vbKeyEscape
      CmdClose_Click
    Case vbKeyEnd
      cmdLast_Click
    Case vbKeyHome
      cmdFirst_Click
    Case vbKeyUp, vbKeyPageUp
      If Shift = vbCtrlMask Then
        cmdFirst_Click
      Else
        cmdPrevious_Click
      End If
    Case vbKeyDown, vbKeyPageDown
      If Shift = vbCtrlMask Then
        cmdLast_Click
      Else
        cmdNext_Click
      End If
  End Select
End Sub

Private Sub Form_Unload(Cancel As Integer)
  Screen.MousePointer = vbDefault
End Sub

Private Sub adoPrimaryRS_MoveComplete(ByVal adReason As ADODB.EventReasonEnum, ByVal pError As ADODB.Error, adStatus As ADODB.EventStatusEnum, ByVal pRecordset As ADODB.Recordset)
  'This will display the current record position for this recordset
  lblStatus.Caption = "Record: " & CStr(adoPrimaryRS.AbsolutePosition)
End Sub

Private Sub adoPrimaryRS_WillChangeRecord(ByVal adReason As ADODB.EventReasonEnum, ByVal cRecords As Long, adStatus As ADODB.EventStatusEnum, ByVal pRecordset As ADODB.Recordset)
  'This is where you put validation code
  'This event gets called when the following actions occur
  Dim bCancel As Boolean

  Select Case adReason
  Case adRsnAddNew
  Case adRsnClose
  Case adRsnDelete
  Case adRsnFirstChange
  Case adRsnMove
  Case adRsnRequery
  Case adRsnResynch
  Case adRsnUndoAddNew
  Case adRsnUndoDelete
  Case adRsnUndoUpdate
  Case adRsnUpdate
  End Select

  If bCancel Then adStatus = adStatusCancel
End Sub


Private Sub cmdDelete_Click()
  
  On Error GoTo DeleteErr
integrity = False
Call Check_PopulationIntegrity(frmPopulations.txtFields(0))
If integrity Then
  With adoPrimaryRS
    .Delete
    .MoveNext
    If .EOF Then .MoveLast
      MsgBox ("Population succesfully deleted !! ")
  End With
Else
  MsgBox ("The population can not be deleted !! there is information that belong to this population")
End If
Exit Sub
DeleteErr:
  MsgBox Err.Description

End Sub

Private Sub Check_PopulationIntegrity(population_id As String)

Dim sql As String

    sql = "select count(*) From seq_phrap where population_id = " & population_id & ";"
    Data_aux2.ConnectionString = "Provider=Microsoft.Jet.OLEDB.4.0;Persist Security Info=False;Data Source=" & DBPATH & ";"
    Data_aux2.RecordSource = sql
    Data_aux2.Refresh
   
    If Not Data_aux2.BOFAction And Not Data_aux2.EOFAction Then
        If Data_aux2.Recordset.Fields(0) > 0 Then
            integrity = False
        Else
'            sql = "select count(*) From seq_phrap where gene_id = " & Gene_ID & ";"
'            Data_Aux2.connect = v_postgresql_connect
'            Data_Aux2.RecordSource = sql
'            Data_Aux2.Refresh
'            If Not Data_Aux2.BOFAction And Not Data_Aux2.EOFAction Then
'                If Data_Aux2.Recordset.Fields(0) > 0 Then
'                    integrity = False
'                Else
'                    sql = "select count(*) From alignments where gene_id = " & Gene_ID & ";"
'                    Data_Aux2.connect = v_postgresql_connect
'                    Data_Aux2.RecordSource = sql
'                    Data_Aux2.Refresh
'                    If Not Data_Aux2.BOFAction And Not Data_Aux2.EOFAction Then
'                        If Data_Aux2.Recordset.Fields(0) > 0 Then
'                            integrity = False
'                        Else
            integrity = True
'                        End If
'                    End If
'                End If
'            End If
        End If
    End If

End Sub


Private Sub cmdRefresh_Click()
  
  'This is only needed for multi user apps
  On Error GoTo RefreshErr
  adoPrimaryRS.Requery
  Exit Sub
RefreshErr:
  MsgBox Err.Description

End Sub

Private Sub cmdEdit_Click()
  On Error GoTo EditErr

  lblStatus.Caption = "Edit record"
  mbEditFlag = True
  txtFields(0).Enabled = False
  SetButtons False
  Exit Sub

EditErr:
  MsgBox Err.Description
End Sub
Private Sub cmdCancel_Click()
  On Error Resume Next

  SetButtons True
  mbEditFlag = False
  mbAddNewFlag = False
  adoPrimaryRS.CancelUpdate
  If mvBookMark > 0 Then
    adoPrimaryRS.Bookmark = mvBookMark
  Else
    adoPrimaryRS.MoveFirst
  End If
  mbDataChanged = False

End Sub

Private Sub cmdUpdate_Click()

    Dim population_id As Integer
    
  On Error GoTo UpdateErr

 ' adoPrimaryRS.UpdateBatch adAffectAll
  If lblStatus.Caption = "Edit record" Then
     Call Update_Populations(frmPopulations.txtFields(0), frmPopulations.txtFields(1), frmPopulations.txtFields(2), frmPopulations.txtFields(3))
     MsgBox ("Populations succesfully updated !! ")
     adoPrimaryRS.CancelUpdate
     adoPrimaryRS.Requery
  Else
    Call Check_PopulationName(frmPopulations.txtFields(1))
    If integrity Then
        population_id = Get_Max_Population(Data_aux2)
        If population_id > 0 Then
            Call Add_Populations(population_id, frmPopulations.txtFields(1), frmPopulations.txtFields(2), frmPopulations.txtFields(3))
            MsgBox ("Population succesfully added !! ")
        Else
            If population_id = 0 Then
                population_id = 1
                Call Add_Populations(population_id, frmPopulations.txtFields(1), frmPopulations.txtFields(2), frmPopulations.txtFields(3))
                MsgBox ("Population succesfully added !! ")
            Else
                MsgBox ("There is a problem with Populations table please check with the admin !! ")
            End If
        End If
    Else
        MsgBox ("The Population_Name already exists in Populations table please use different name!! ")
    End If
  End If
  
     mbDataChanged = False
     mbEditFlag = False
     SetButtons True
  
  If mbAddNewFlag Then
     adoPrimaryRS.CancelUpdate
     If mvBookMark > 0 Then
        adoPrimaryRS.Bookmark = mvBookMark
     Else
        adoPrimaryRS.MoveFirst
     End If
     adoPrimaryRS.Requery
  End If
     mbAddNewFlag = False

  Exit Sub
 
UpdateErr:
  MsgBox Err.Description
  
End Sub


Private Sub Check_PopulationName(Population_Name As String)

Dim sql As String

    sql = "select count(*) From populations where population_name = " & Comilla & Population_Name & Comilla & ";"
    Data_aux2.ConnectionString = "Provider=Microsoft.Jet.OLEDB.4.0;Persist Security Info=False;Data Source=" & DBPATH & ";"
    Data_aux2.RecordSource = sql
    Data_aux2.Refresh
   
    If Not Data_aux2.BOFAction And Not Data_aux2.EOFAction Then
        If Data_aux2.Recordset.Fields(0) > 0 Then
            integrity = False
        Else
            integrity = True
        End If
    End If

End Sub


Sub Update_Populations(population_id As String, Population_Name As String, Population_Desc As String, Germplasm_Type As String)
 
Dim sql As String

    sql = "Update populations "
    sql = sql & "set population_name = " & Comilla & Population_Name & Comilla & ", population_desc = " & Comilla & Population_Desc & Comilla & ", "
    sql = sql & " germplasm_type = " & Comilla & Germplasm_Type & Comilla
    sql = sql & " Where population_id = " & population_id & ";"
    
    db.Execute sql, dbFailOnError
    
    If Err.Number <> 0 And Err.Number <> 62 Then
        MsgBox Err.Description, vbCritical, "Error"
    End If

End Sub


Private Sub CmdClose_Click()
  Unload Me
End Sub

Private Sub cmdFirst_Click()
  On Error GoTo GoFirstError

  adoPrimaryRS.MoveFirst
  mbDataChanged = False

  Exit Sub

GoFirstError:
  MsgBox Err.Description
End Sub

Private Sub cmdLast_Click()
  On Error GoTo GoLastError

  adoPrimaryRS.MoveLast
  mbDataChanged = False

  Exit Sub

GoLastError:
  MsgBox Err.Description
End Sub

Private Sub cmdNext_Click()
  On Error GoTo GoNextError

  If Not adoPrimaryRS.EOF Then adoPrimaryRS.MoveNext
  If adoPrimaryRS.EOF And adoPrimaryRS.RecordCount > 0 Then
    Beep
     'moved off the end so go back
    adoPrimaryRS.MoveLast
  End If
  'show the current record
  mbDataChanged = False

  Exit Sub
GoNextError:
  MsgBox Err.Description
End Sub

Private Sub cmdPrevious_Click()
  On Error GoTo GoPrevError

  If Not adoPrimaryRS.BOF Then adoPrimaryRS.MovePrevious
  If adoPrimaryRS.BOF And adoPrimaryRS.RecordCount > 0 Then
    Beep
    'moved off the end so go back
    adoPrimaryRS.MoveFirst
  End If
  'show the current record
  mbDataChanged = False

  Exit Sub

GoPrevError:
  MsgBox Err.Description
End Sub

Private Sub SetButtons(bVal As Boolean)
  cmdAdd.Visible = bVal
  cmdEdit.Visible = bVal
  cmdUpdate.Visible = Not bVal
  cmdCancel.Visible = Not bVal
  cmdDelete.Visible = bVal
  CmdClose.Visible = bVal
  cmdRefresh.Visible = bVal
  CmdFind.Visible = bVal
  cmdNext.Enabled = bVal
  cmdFirst.Enabled = bVal
  cmdLast.Enabled = bVal
  cmdPrevious.Enabled = bVal
End Sub
