# Supplementary material for: DNAAlignEditor: DNA alignment editor tool
Source: BMC Bioinformatics. 2008 Mar 19;9:154. doi: 10.1186/1471-2105-9-154 (PMC2322986; doi:10.1186/1471-2105-9-154)
Supplement: Additional file 3 — DNA alignment editor tool source core. Source code for DNA align editor tool in zip format. [file 1471-2105-9-154-S3.zip › Source/frmPrimersGnes.frm]

VERSION 5.00
Object = "{F9043C88-F6F2-101A-A3C9-08002B2F49FB}#1.2#0"; "COMDLG32.OCX"
Object = "{0BA686C6-F7D3-101A-993E-0000C0EF6F5E}#1.0#0"; "Threed32.ocx"
Object = "{67397AA1-7FB1-11D0-B148-00A0C922E820}#6.0#0"; "MSADODC.OCX"
Begin VB.Form frmPrimersGenes 
   Caption         =   "Load Primers & Genes From a File"
   ClientHeight    =   8655
   ClientLeft      =   60
   ClientTop       =   345
   ClientWidth     =   5700
   HelpContextID   =   220
   Icon            =   "frmPrimersGnes.frx":0000
   LinkTopic       =   "Form1"
   ScaleHeight     =   8655
   ScaleWidth      =   5700
   Begin VB.Frame Genotyper 
      Height          =   8415
      Left            =   120
      TabIndex        =   0
      Top             =   120
      Width           =   5415
      Begin MSAdodcLib.Adodc Data_Aux3 
         Height          =   330
         Left            =   4000
         Top             =   8100
         Visible         =   0   'False
         Width           =   1455
         _ExtentX        =   2566
         _ExtentY        =   582
         ConnectMode     =   0
         CursorLocation  =   3
         IsolationLevel  =   -1
         ConnectionTimeout=   15
         CommandTimeout  =   30
         CursorType      =   3
         LockType        =   3
         CommandType     =   8
         CursorOptions   =   0
         CacheSize       =   50
         MaxRecords      =   0
         BOFAction       =   0
         EOFAction       =   0
         ConnectStringType=   1
         Appearance      =   1
         BackColor       =   -2147483643
         ForeColor       =   -2147483640
         Orientation     =   0
         Enabled         =   -1
         Connect         =   ""
         OLEDBString     =   ""
         OLEDBFile       =   ""
         DataSourceName  =   ""
         OtherAttributes =   ""
         UserName        =   ""
         Password        =   ""
         RecordSource    =   ""
         Caption         =   ""
         BeginProperty Font {0BE35203-8F91-11CE-9DE3-00AA004BB851} 
            Name            =   "MS Sans Serif"
            Size            =   8.25
            Charset         =   0
            Weight          =   400
            Underline       =   0   'False
            Italic          =   0   'False
            Strikethrough   =   0   'False
         EndProperty
         _Version        =   393216
      End
      Begin MSAdodcLib.Adodc Data_Aux2 
         Height          =   330
         Left            =   2560
         Top             =   8100
         Visible         =   0   'False
         Width           =   1455
         _ExtentX        =   2566
         _ExtentY        =   582
         ConnectMode     =   0
         CursorLocation  =   3
         IsolationLevel  =   -1
         ConnectionTimeout=   15
         CommandTimeout  =   30
         CursorType      =   3
         LockType        =   3
         CommandType     =   8
         CursorOptions   =   0
         CacheSize       =   50
         MaxRecords      =   0
         BOFAction       =   0
         EOFAction       =   0
         ConnectStringType=   1
         Appearance      =   1
         BackColor       =   -2147483643
         ForeColor       =   -2147483640
         Orientation     =   0
         Enabled         =   -1
         Connect         =   ""
         OLEDBString     =   ""
         OLEDBFile       =   ""
         DataSourceName  =   ""
         OtherAttributes =   ""
         UserName        =   ""
         Password        =   ""
         RecordSource    =   ""
         Caption         =   ""
         BeginProperty Font {0BE35203-8F91-11CE-9DE3-00AA004BB851} 
            Name            =   "MS Sans Serif"
            Size            =   8.25
            Charset         =   0
            Weight          =   400
            Underline       =   0   'False
            Italic          =   0   'False
            Strikethrough   =   0   'False
         EndProperty
         _Version        =   393216
      End
      Begin MSAdodcLib.Adodc Data_Aux 
         Height          =   330
         Left            =   1260
         Top             =   8100
         Visible         =   0   'False
         Width           =   1335
         _ExtentX        =   2355
         _ExtentY        =   582
         ConnectMode     =   0
         CursorLocation  =   3
         IsolationLevel  =   -1
         ConnectionTimeout=   15
         CommandTimeout  =   30
         CursorType      =   3
         LockType        =   3
         CommandType     =   8
         CursorOptions   =   0
         CacheSize       =   50
         MaxRecords      =   0
         BOFAction       =   0
         EOFAction       =   0
         ConnectStringType=   1
         Appearance      =   1
         BackColor       =   -2147483643
         ForeColor       =   -2147483640
         Orientation     =   0
         Enabled         =   -1
         Connect         =   ""
         OLEDBString     =   ""
         OLEDBFile       =   ""
         DataSourceName  =   ""
         OtherAttributes =   ""
         UserName        =   ""
         Password        =   ""
         RecordSource    =   ""
         Caption         =   ""
         BeginProperty Font {0BE35203-8F91-11CE-9DE3-00AA004BB851} 
            Name            =   "MS Sans Serif"
            Size            =   8.25
            Charset         =   0
            Weight          =   400
            Underline       =   0   'False
            Italic          =   0   'False
            Strikethrough   =   0   'False
         EndProperty
         _Version        =   393216
      End
      Begin VB.Frame Frame1 
         Height          =   3200
         Left            =   250
         TabIndex        =   7
         Top             =   1810
         Width           =   4890
         Begin VB.PictureBox Picture1 
            Appearance      =   0  'Flat
            BackColor       =   &H80000004&
            ForeColor       =   &H80000008&
            Height          =   3370
            Left            =   0
            Picture         =   "frmPrimersGnes.frx":0CCA
            ScaleHeight     =   3345
            ScaleWidth      =   6975
            TabIndex        =   8
            Top             =   0
            Width           =   7000
         End
      End
      Begin VB.TextBox OutputFile 
         Enabled         =   0   'False
         Height          =   285
         Left            =   240
         TabIndex        =   6
         Top             =   6480
         Width           =   4935
      End
      Begin Threed.SSCommand CmdOK 
         Height          =   960
         Left            =   240
         TabIndex        =   5
         Top             =   6960
         Width           =   2385
         _Version        =   65536
         _ExtentX        =   4207
         _ExtentY        =   1693
         _StockProps     =   78
         Caption         =   "OK"
         BeginProperty Font {0BE35203-8F91-11CE-9DE3-00AA004BB851} 
            Name            =   "Lucida Sans Unicode"
            Size            =   9.75
            Charset         =   0
            Weight          =   400
            Underline       =   0   'False
            Italic          =   0   'False
            Strikethrough   =   0   'False
         EndProperty
         Picture         =   "frmPrimersGnes.frx":85CA
      End
      Begin Threed.SSCommand CmdClose 
         Height          =   975
         Left            =   3000
         TabIndex        =   4
         Top             =   6960
         Width           =   2295
         _Version        =   65536
         _ExtentX        =   4048
         _ExtentY        =   1720
         _StockProps     =   78
         Caption         =   "Close"
         BeginProperty Font {0BE35203-8F91-11CE-9DE3-00AA004BB851} 
            Name            =   "Lucida Sans Unicode"
            Size            =   9.75
            Charset         =   0
            Weight          =   400
            Underline       =   0   'False
            Italic          =   0   'False
            Strikethrough   =   0   'False
         EndProperty
         Picture         =   "frmPrimersGnes.frx":8A1C
      End
      Begin MSComDlg.CommonDialog saveFile 
         Left            =   720
         Top             =   8040
         _ExtentX        =   847
         _ExtentY        =   847
         _Version        =   393216
      End
      Begin VB.TextBox Filename 
         Enabled         =   0   'False
         Height          =   285
         Left            =   360
         TabIndex        =   3
         Top             =   1320
         Width           =   4695
      End
      Begin Threed.SSCommand CmdConvert 
         Height          =   975
         Left            =   240
         TabIndex        =   2
         Top             =   5280
         Width           =   4935
         _Version        =   65536
         _ExtentX        =   8705
         _ExtentY        =   1720
         _StockProps     =   78
         Caption         =   "Select Error Log File"
         BeginProperty Font {0BE35203-8F91-11CE-9DE3-00AA004BB851} 
            Name            =   "Lucida Sans Unicode"
            Size            =   9.75
            Charset         =   0
            Weight          =   400
            Underline       =   0   'False
            Italic          =   0   'False
            Strikethrough   =   0   'False
         EndProperty
         Enabled         =   0   'False
         Picture         =   "frmPrimersGnes.frx":8E6E
      End
      Begin Threed.SSCommand CmdSelect 
         Height          =   975
         Left            =   360
         TabIndex        =   1
         Top             =   240
         Width           =   4695
         _Version        =   65536
         _ExtentX        =   8281
         _ExtentY        =   1720
         _StockProps     =   78
         Caption         =   "Select Input File"
         BeginProperty Font {0BE35203-8F91-11CE-9DE3-00AA004BB851} 
            Name            =   "Lucida Sans Unicode"
            Size            =   9.75
            Charset         =   0
            Weight          =   400
            Underline       =   0   'False
            Italic          =   0   'False
            Strikethrough   =   0   'False
         EndProperty
         Picture         =   "frmPrimersGnes.frx":92C0
      End
      Begin MSComDlg.CommonDialog OpenFile 
         Left            =   240
         Top             =   8040
         _ExtentX        =   847
         _ExtentY        =   847
         _Version        =   393216
      End
   End
End
Attribute VB_Name = "frmPrimersGenes"
Attribute VB_GlobalNameSpace = False
Attribute VB_Creatable = False
Attribute VB_PredeclaredId = True
Attribute VB_Exposed = False
Dim liner As String
Dim Sourcefile As String
Dim Targetfile As String
Dim PZA_Number As String * 9
Dim gene_name As String * 36
Dim amplicon_name As String * 36
Dim Gene_Description As String
Dim Primer_Name As String * 36
Dim Tm As Double
Dim Primer_Sequence As String * 100
Dim Primer_Direction As String * 3
Dim Primer_dir As String * 1
Dim file_handle As Integer
Dim aline As String
Dim pline As String
Dim gene_id As Integer
Dim amplicon_id As Integer
Dim amplicon_order As String
Dim amplicon_start As String
Dim amplicon_stop As String
Dim Primer_ID As Integer
Dim Added As Boolean

Private Sub cmdClose_Click()
Unload Me

End Sub

Private Sub CmdConvert_Click()

Dim Changed As Boolean
Dim Length_Target As Integer

    CmdSelect.Enabled = False
    saveFile.Filename = ""
    saveFile.Flags = &H2 Or &H800 Or &H4
    saveFile.CancelError = False
    saveFile.Filter = "*.log|*.log"
    saveFile.FilterIndex = 1
    saveFile.DialogTitle = "Save Error Log File as"
    saveFile.Action = 2
    Targetfile = Trim$(saveFile.Filename)
    fhandleG = FreeFile

    If Targetfile <> "" Then
        OutputFile.Text = Targetfile
        Open Targetfile For Output As #fhandleG
        CmdOK.Enabled = True
        CmdConvert.Enabled = False
    Else
        MsgBox ("You should provide a filename")
    End If

End Sub

Private Sub cmdOK_Click()
    
    Dim First_Time, Invalid As Boolean
    Dim j, I, L As Integer
    Dim Valid_Record As Boolean
    
    
    file_handle = FreeFile
    open_flag = False
    On Error Resume Next
    Open Trim$(Sourcefile) For Input As #file_handle
    
    If Err = 0 Then
        Screen.MousePointer = 11
        I = 0
        open_flag = True
        Input #file_handle, aline
'        Input #file_handle, aline
        pline = aline
        First_Time = True
        Invalid = False
        j = 1
        While Not EOF(file_handle) And Not (Invalid)
            If First_Time Then
                First_Time = False
                L = Find_Tabs(aline)
                aline = pline
                If L < 10 And L > 6 Then
                    ' MsgBox ("Valid File: " & Sourcefile)
                    First_Time = False
                    Valid_Record = Assign_Fields(aline)
                    If Valid_Record Then
                        Call Add_Primers_Genes
                    Else
                        pline = "Invalid Record: " & Chr(9) & pline
                        Print #fhandleG, pline
                    End If
                Else
                    MsgBox ("Invalid File: " & Sourcefile)
                    Invalid = True
                End If
            Else
                Valid_Record = Assign_Fields(aline)
                If Valid_Record Then
                    Call Add_Primers_Genes
                Else
                    pline = "Invalid Record: " & Chr(9) & pline
                    Print #fhandleG, pline
                End If
            End If
            Input #file_handle, aline
            pline = aline
        Wend
        Valid_Record = Assign_Fields(aline)
        If Valid_Record Then
            Call Add_Primers_Genes
        Else
            pline = "Invalid Record: " & Chr(9) & pline
            Print #fhandleG, pline
        End If
        MsgBox ("Process finished... Please check Log File: " & Targetfile)
        CmdConvert.Enabled = False
        CmdOK.Enabled = False
        CmdSelect.Enabled = True
        Close #file_handle
        Close
    Else
        MsgBox ("You should provide a file name")
    End If
    Screen.MousePointer = 0
        
End Sub


Private Sub CmdSelect_Click()

'OpenDir.Visible = True

Filename.Visible = True
OpenFile.Filename = ""
OpenFile.Flags = &H2 Or &H800 Or &H4
OpenFile.CancelError = False
OpenFile.Filter = "*.txt|*.txt"
OpenFile.FilterIndex = 1
OpenFile.InitDir = ImageDir
OpenFile.DialogTitle = "Input Primers-Genes File"
OpenFile.Action = 1
Sourcefile = Trim(OpenFile.Filename)
If Sourcefile <> "" Then
    Filename.Text = Sourcefile
    CmdConvert.Enabled = True
Else
    MsgBox ("You should provide a filename")
End If

End Sub

Private Sub Form_Load()

'* Author. Hector Sanchez Villeda
'* Institution. University of Missouri-Columbia
'* Missouri Maize Project
'* Version   : 1.0 (2001)
'* Copyright 2001 University of Missouri-Columbia.

CmdSelect.Enabled = True
CmdConvert.Enabled = False
CmdOK.Enabled = False
Filename.Visible = False

End Sub


Function Assign_Fields(linestr As String) As Boolean

Dim Estab As String * 1
Dim I As Integer
Dim found As Integer
Dim foundA As Integer
Dim Primer_Work As String
Dim j As Integer
Dim k As Integer

Estab = Chr(9)
Esdot = "."
' init variables
gene_name = ""
amplicon_name = ""
Gene_Description = ""
Primer_Name = ""
Tm = 0
Primer_Sequence = ""
amplicon_start = 0
amplicon_stop = 0
amplicon_order = 0
PZA_Number = ""
Added = True
Primer_Direction = ""
Primer_dir = ""
Primer_Work = ""


For I = 1 To 10
    found = InStr(1, linestr, Estab)
    If I = 1 Then
            gene_name = Mid(linestr, 1, found - 1)
    Else
        If I = 2 Then
            If found > 1 Then
                Gene_Description = Mid(linestr, 1, found - 1)
            Else
                Gene_Description = ""
            End If
        Else
            If I = 3 Then
                amplicon_name = Mid(linestr, 1, found - 1)
                foundA = InStr(1, linestr, Esdot)
                If foundA > 1 Then
                    amplicon_order = Mid(amplicon_name, foundA + 1, Len(amplicon_name))
                Else
                    amplicon_order = 0
                End If
            Else
                If I = 4 Then
                    If found > 1 Then
                        amplicon_start = Mid(linestr, 1, found - 1)
                    Else
                        amplicon_start = 0
                    End If
                Else
                    If I = 5 Then
                        If found > 1 Then
                            amplicon_stop = Mid(linestr, 1, found - 1)
                        Else
                            amplicon_stop = 0
                        End If
                    Else
                        If I = 6 Then
                            If found > 1 Then
                                Primer_Name = Mid(linestr, 1, found - 1)
                                Primer_Work = Primer_Name
                                j = Len(Trim(Primer_Work))
                                For k = j To 1 Step -1
                                    Primer_dir = Mid(Primer_Work, Len(Trim(Primer_Work)), 1)
                                    If Primer_dir = "F" Or Primer_dir = "L" Then
                                        Primer_Direction = "fwd"
                                        k = 1
                                    Else
                                        If Primer_dir = "R" Then
                                            Primer_Direction = "rev"
                                            k = 1
                                        Else
                                            Primer_Direction = ""
                                            Primer_Work = Mid(Primer_Work, 1, k - 1)
                                        End If
                                    End If
                                Next
                            Else
                                Primer_Name = ""
                                Primer_Direction = ""
                                Primer_dir = ""
                            End If
                        Else
                            If I = 7 Then
                                If found > 1 Then
                                    Tm = Mid(linestr, 1, found - 1)
                                Else
                                    Tm = 0
                                End If
                            Else
                                If I = 8 Then
                                    If found > 1 Then
                                        Primer_Sequence = Mid(linestr, 1, found - 1)
                                    Else
                                        Primer_Sequence = ""
                                    End If
                                Else
                                    If I = 9 Then
                                        If found > 1 Then
                                            PZA_Number = Mid(linestr, 1, found - 1)
                                        Else
                                            PZA_Number = Trim(linestr)
                                        End If
                                    Else
                                        If linestr = "existing" Then
                                            Added = False
                                        Else
                                            Added = True
                                        End If
                                    End If
                                End If
                            End If
                        End If
                    End If
                End If
            End If
        End If
    End If
    linestr = Mid(linestr, found + 1, Len(linestr))
Next

If Trim(gene_name) = "" Or Trim(Primer_Name) = "" Or amplicon_name = "" Or Trim(Primer_Sequence) = "" Then
    Assign_Fields = False
Else
    Assign_Fields = True
End If

End Function

Sub Add_Primers_Genes()

Dim PrimerID As String
Dim Primer_ID_Orig As Integer

gene_id = Get_GeneID(gene_name, Data_Aux2)
If gene_id = 0 Then
    gene_id = Get_Max_Gene(Data_Aux2)
    Call Add_Genes(gene_id, gene_name, Gene_Description)
    pline = "Gene Successfully added to Database: " & Chr(9) & "Gene_ID: " & gene_id & " Gene Name: " & Trim(gene_name)
    Print #fhandleG, pline
Else
    pline = "Gene already loaded in Database: " & Chr(9) & "Gene_ID: " & gene_id & " Gene Name: " & Trim(gene_name)
    Print #fhandleG, pline
End If


amplicon_id = Get_AmpliconID(amplicon_name, Data_Aux2)
If amplicon_id = 0 Then
    amplicon_id = Get_Max_Amplicon(Data_Aux2)
    Call Add_Amplicons(amplicon_id, gene_id, amplicon_name, amplicon_order, amplicon_start, amplicon_stop, PZA_Number)
    pline = "Amplicon Successfully added to Database: " & Chr(9) & "Amplicon_ID: " & amplicon_id & "Gene_ID: " & gene_id & " Amplicon Name: " & Trim(amplicon_name) & " PZ_Name: " & Trim(PZA_Number)
    Print #fhandleG, pline
Else
    pline = "Amplicon already loaded in Database: " & Chr(9) & "Amplicon_ID: " & amplicon_id & " Amplicon Name: " & Trim(amplicon_name)
    Print #fhandleG, pline
End If


Primer_ID = Get_PrimerID(Primer_Name, Data_Aux2)

If Primer_ID = 0 Then
    Primer_ID = Get_Max_Primer(Data_Aux2)
    If Primer_ID = 0 Then
        Primer_ID = 1
    End If
    Call Add_Primers(Primer_ID, Primer_Name, Primer_Direction, Primer_Sequence, Tm, gene_id, amplicon_id)
    pline = "Primer Successfully Added to Database: " & Chr(9) & "Primer_ID: " & Primer_ID & " Primer Name: " & Primer_Name & " Primer Sequence: " & Primer_Sequence
Else
    PrimerID = Primer_ID
    Primer_ID = Check_Sequence(PrimerID, Primer_Sequence, Data_Aux2)
    If Primer_ID = 0 Then
        pline = "Primer Sequence does not match with Database record: " & Chr(9) & "Primer_ID: " & Trim(PrimerID) & " Primer Name: " & Trim(Primer_Name) & " Primer_Sequence: " & Trim(Primer_Sequence)
    Else
        If w_amplicon_id = amplicon_id Then
            pline = "Primer already exists in Database : " & Chr(9) & "Primer_ID: " & Trim(PrimerID) & " Primer_Name: " & Trim(Primer_Name) & " Primer_Sequence: " & Trim(Primer_Sequence)
        Else
'            amplicon_id = w_amplicon_id
            Primer_ID_Orig = Primer_ID
            Primer_ID = Get_Max_Primer(Data_Aux2)
            Call Add_Primers(Primer_ID, Primer_Name, Primer_Direction, Primer_Sequence, Tm, gene_id, amplicon_id)
            pline = "Primer Successfully Added to Database: " & Chr(9) & "Primer_ID: " & Primer_ID & " Amplicon_ID: " & amplicon_id & " Primer Name: " & Primer_Name & " Primer Sequence: " & Primer_Sequence
            Print #fhandleG, pline
            pline = "*** Same primer name is used in different amplicon: " & Chr(9) & "Primer_ID: " & Primer_ID_Orig & Chr(9) & "Amplicon_ID: " & w_amplicon_id & " Primer Name: " & Primer_Name & " Primer Sequence: " & Primer_Sequence
        End If
    End If
End If
Print #fhandleG, pline

End Sub
