# Supplementary material for: DNAAlignEditor: DNA alignment editor tool
Source: BMC Bioinformatics. 2008 Mar 19;9:154. doi: 10.1186/1471-2105-9-154 (PMC2322986; doi:10.1186/1471-2105-9-154)
Supplement: Additional file 3 — DNA alignment editor tool source core. Source code for DNA align editor tool in zip format. [file 1471-2105-9-154-S3.zip › Source/frmPrivileges.frm]

VERSION 5.00
Object = "{0BA686C6-F7D3-101A-993E-0000C0EF6F5E}#1.0#0"; "Threed32.ocx"
Object = "{5E9E78A0-531B-11CF-91F6-C2863C385E30}#1.0#0"; "MSFLXGRD.OCX"
Begin VB.Form frmPrivileges 
   BackColor       =   &H00C0C0C0&
   Caption         =   "Assign Privileges"
   ClientHeight    =   6765
   ClientLeft      =   60
   ClientTop       =   345
   ClientWidth     =   7410
   HelpContextID   =   120
   LinkTopic       =   "Form1"
   ScaleHeight     =   6765
   ScaleWidth      =   7410
   StartUpPosition =   3  'Windows Default
   Begin VB.Data Data_Aux3 
      Caption         =   "Data2"
      Connect         =   "Access"
      DatabaseName    =   ""
      DefaultCursorType=   1  'ODBCCursor
      DefaultType     =   1  'UseODBC
      Exclusive       =   0   'False
      Height          =   300
      Left            =   4680
      Options         =   0
      ReadOnly        =   0   'False
      RecordsetType   =   1  'Dynaset
      RecordSource    =   ""
      Top             =   6600
      Visible         =   0   'False
      Width           =   1140
   End
   Begin VB.Data Data_Aux2 
      Caption         =   "Data1"
      Connect         =   "Access"
      DatabaseName    =   ""
      DefaultCursorType=   1  'ODBCCursor
      DefaultType     =   1  'UseODBC
      Exclusive       =   0   'False
      Height          =   300
      Left            =   2760
      Options         =   0
      ReadOnly        =   0   'False
      RecordsetType   =   1  'Dynaset
      RecordSource    =   ""
      Top             =   6600
      Visible         =   0   'False
      Width           =   1140
   End
   Begin VB.Data Data_Aux 
      Caption         =   "Data1"
      Connect         =   "Access"
      DatabaseName    =   ""
      DefaultCursorType=   1  'ODBCCursor
      DefaultType     =   1  'UseODBC
      Exclusive       =   0   'False
      Height          =   300
      Left            =   1080
      Options         =   0
      ReadOnly        =   0   'False
      RecordsetType   =   1  'Dynaset
      RecordSource    =   ""
      Top             =   6600
      Visible         =   0   'False
      Width           =   1335
   End
   Begin VB.Frame Frame1 
      Height          =   6375
      Left            =   120
      TabIndex        =   0
      Top             =   120
      Width           =   7095
      Begin Threed.SSCommand cmdClose 
         Height          =   855
         Left            =   5520
         TabIndex        =   6
         Top             =   3600
         Width           =   1215
         _Version        =   65536
         _ExtentX        =   2143
         _ExtentY        =   1508
         _StockProps     =   78
         Caption         =   "Close"
         BeginProperty Font {0BE35203-8F91-11CE-9DE3-00AA004BB851} 
            Name            =   "Lucida Sans Unicode"
            Size            =   9.75
            Charset         =   0
            Weight          =   400
            Underline       =   0   'False
            Italic          =   0   'False
            Strikethrough   =   0   'False
         EndProperty
         Picture         =   "frmPrivileges.frx":0000
      End
      Begin Threed.SSCommand cmdAssign 
         Height          =   855
         Left            =   3960
         TabIndex        =   4
         Top             =   3600
         Width           =   1215
         _Version        =   65536
         _ExtentX        =   2143
         _ExtentY        =   1508
         _StockProps     =   78
         Caption         =   "Assign"
         BeginProperty Font {0BE35203-8F91-11CE-9DE3-00AA004BB851} 
            Name            =   "Lucida Sans Unicode"
            Size            =   9.75
            Charset         =   0
            Weight          =   400
            Underline       =   0   'False
            Italic          =   0   'False
            Strikethrough   =   0   'False
         EndProperty
         Picture         =   "frmPrivileges.frx":0452
      End
      Begin VB.Frame Frame3 
         Height          =   2895
         Left            =   3720
         TabIndex        =   2
         Top             =   480
         Width           =   3255
         Begin MSFlexGridLib.MSFlexGrid GrdSelected 
            Height          =   2535
            Left            =   240
            TabIndex        =   5
            Top             =   240
            Width           =   2775
            _ExtentX        =   4895
            _ExtentY        =   4471
            _Version        =   393216
            Cols            =   3
            FixedCols       =   0
            ScrollBars      =   2
         End
      End
      Begin VB.Frame Frame2 
         Height          =   5775
         Left            =   240
         TabIndex        =   1
         Top             =   360
         Width           =   3255
         Begin MSFlexGridLib.MSFlexGrid GrdUsers 
            Height          =   2535
            Left            =   240
            TabIndex        =   7
            Top             =   240
            Width           =   2775
            _ExtentX        =   4895
            _ExtentY        =   4471
            _Version        =   393216
            ScrollBars      =   2
         End
         Begin MSFlexGridLib.MSFlexGrid GrdObjects 
            Height          =   2655
            Left            =   240
            TabIndex        =   3
            Top             =   2880
            Width           =   2775
            _ExtentX        =   4895
            _ExtentY        =   4683
            _Version        =   393216
            RowHeightMin    =   10
            BackColor       =   -2147483639
            ScrollBars      =   2
         End
      End
   End
End
Attribute VB_Name = "frmPrivileges"
Attribute VB_GlobalNameSpace = False
Attribute VB_Creatable = False
Attribute VB_PredeclaredId = True
Attribute VB_Exposed = False
Private Sub cmdAssign_Click()
Dim User_ID As Double
Dim Object_ID As Double
Dim Check_Priv As Integer

Screen.MousePointer = 11
GrdUsers.Col = 0
If GrdUsers.Text = "" Then
    GrdUsers.Text = "0"
End If

User_ID = GrdUsers.Text
Check_Priv = Count_Permissions(User_ID, Data_Aux)
If Check_Priv > 0 Then
    Call Delete_Privileges(GrdUsers.Text)
End If
For I = 1 To GrdSelected.Rows - 1
    GrdSelected.Row = I
    GrdSelected.Col = 0
    If GrdSelected.Text = "" Then
        User_ID = 0
    Else
        User_ID = GrdSelected.Text
    End If
    GrdSelected.Col = 1
    If GrdSelected.Text = "" Then
        Object_ID = 0
    Else
        Object_ID = GrdSelected.Text
    End If
    Call Add_Privileges(User_ID, Object_ID)
Next
    MsgBox ("Privileges succesfully assigned !! ")
    Screen.MousePointer = 0

End Sub

Private Sub CmdClose_Click()
Unload Me

End Sub

Private Sub Form_Load()

'* Author. Hector Sanchez Villeda
'* Institution. University of Missouri-Columbia
'* Missouri Maize Project
'* Version   : 1.0 (2001)
'* Copyright 2001 University of Missouri-Columbia.

Screen.MousePointer = 11
GrdObjects.ColWidth(0) = 1
GrdObjects.ColWidth(1) = 2450
GrdUsers.ColWidth(0) = 1
GrdUsers.ColWidth(1) = 2450
Call Fill_Users
Call Fill_Objects
Call FillUsersSelected(1, 0)
GrdSelected.ColWidth(0) = 1
GrdSelected.ColWidth(1) = 1
GrdSelected.ColWidth(2) = 2450
GrdSelected.Col = 0
GrdSelected.Row = 0
GrdSelected.Text = "Objects Selected"
Screen.MousePointer = 0


End Sub


Private Sub GrdObjects_DblClick()
Dim found As Boolean
Dim I As Integer
Dim J As Integer

    GrdSelected.Col = 1
    GrdObjects.Col = 0
    found = False
    For I = 0 To GrdSelected.Rows - 1
        GrdSelected.Row = I
        If GrdSelected.Text = GrdObjects.Text Then
            found = True
            J = GrdSelected.Row
        End If
    Next
    If found <> True Then
        If GrdSelected.Rows = 2 Then
            GrdSelected.Row = 1
            GrdSelected.Col = 0
            If GrdSelected.Text <> "" Then
               GrdSelected.Rows = GrdSelected.Rows + 1
            End If
        Else
            GrdSelected.Rows = GrdSelected.Rows + 1
        End If
        J = GrdSelected.Rows - 1
        GrdSelected.Row = GrdSelected.Rows - 1
        GrdSelected.Col = 0
        GrdUsers.Col = 0
        GrdSelected.Text = GrdUsers.Text
        GrdSelected.Col = 1
        GrdObjects.Col = 0
        GrdSelected.Text = GrdObjects.Text
        GrdSelected.Col = 2
        GrdObjects.Col = 1
        GrdSelected.Text = GrdObjects.Text
'        grdSelected.Col = 0
'        GrdGroup.Col = 0
'        grdSelected.Text = GrdGroup.Text
'        grdObjects.Col = 0
'        grdSelected.Col = 0
'        grdSelected.Text = grdObjects.Text
'        grdSelected.RowSel = grdSelected.Row
        GrdSelected.FixedRows = 1
    End If
    
    Call grdChange_toWhite(GrdSelected, 2)
    Call grdAssign_Color(GrdSelected, 2, J, vbCyan)
    GrdSelected.TopRow = J
    J = GrdObjects.Row
    Call grdChange_toWhite(GrdObjects, 1)
    Call grdAssign_Color(GrdObjects, 1, J, vbCyan)
    GrdObjects.TopRow = J
        
End Sub

Private Sub GrdSelected_DblClick()

Dim var_text1, var_text2, var_text3 As String
Dim I As Integer

If GrdSelected.Row > 0 Then
    GrdSelected.Col = 0
    GrdSelected.Text = ""
    GrdSelected.Col = 1
    GrdSelected.Text = ""
    GrdSelected.Col = 2
    GrdSelected.Text = ""
End If
If GrdSelected.Row < GrdSelected.Rows - 1 And GrdSelected.Rows > 0 Then
   For I = GrdSelected.Row + 1 To GrdSelected.Rows - 1
        GrdSelected.Row = I
        GrdSelected.Col = 0
        var_text1 = GrdSelected.Text
        GrdSelected.Col = 1
        var_text2 = GrdSelected.Text
        GrdSelected.Col = 2
        var_text3 = GrdSelected.Text
        GrdSelected.Row = I - 1
        GrdSelected.Col = 0
        GrdSelected.Text = var_text1
        GrdSelected.Col = 1
        GrdSelected.Text = var_text2
        GrdSelected.Col = 2
        GrdSelected.Text = var_text3
   Next
End If

If GrdSelected.Rows > 1 Then
    GrdSelected.Rows = GrdSelected.Rows - 1
End If

End Sub

Private Sub Fill_Objects()
Dim sql As String

 sql = ""

    sql = "select object_ID,object_name from objects"
    Data_Aux2.connect = v_postgresql_connect
    Data_Aux.RecordSource = sql
    Data_Aux.Refresh
   If Not Data_Aux.Recordset.BOF And Not Data_Aux.Recordset.EOF Then
      first_time = True
      Do
     
        If first_time = True Then
            first_time = False
            GrdObjects.Col = 1
            GrdObjects.Row = 0
            GrdObjects.Text = "Objects"
            GrdObjects.Rows = 2
        End If
        GrdObjects.Row = GrdObjects.Row + 1
        GrdObjects.Col = 0
        GrdObjects.Text = Data_Aux.Recordset.Fields(0)
        GrdObjects.Col = 1
        GrdObjects.Text = Data_Aux.Recordset.Fields(1)
        Data_Aux.Recordset.MoveNext
        GrdObjects.Rows = GrdObjects.Rows + 1
      
      Loop While Not Data_Aux.Recordset.BOF And Not Data_Aux.Recordset.EOF
        GrdObjects.Rows = GrdObjects.Rows - 1
   End If

End Sub

Private Sub Fill_Users()
Dim sql As String

 sql = ""

    sql = "select labuser_id, labuser_name from labusers where labuser_name <> 'admin'"
    Data_Aux.connect = v_postgresql_connect
    Data_Aux.RecordSource = sql
    Data_Aux.Refresh
   If Not Data_Aux.Recordset.BOF And Not Data_Aux.Recordset.EOF Then
      first_time = True
      Do
        If first_time = True Then
            first_time = False
            GrdUsers.Col = 1
            GrdUsers.Row = 0
            GrdUsers.Text = "Users"
            GrdObjects.Rows = 2
        End If
        GrdUsers.Row = GrdUsers.Row + 1
        GrdUsers.Col = 0
        GrdUsers.Text = Data_Aux.Recordset.Fields(0)
        GrdUsers.Col = 1
        GrdUsers.Text = Data_Aux.Recordset.Fields(1)
        Data_Aux.Recordset.MoveNext
        GrdUsers.Rows = GrdUsers.Rows + 1
      
      Loop While Not Data_Aux.Recordset.BOF And Not Data_Aux.Recordset.EOF
        GrdUsers.Rows = GrdUsers.Rows - 1
   End If

End Sub

Private Sub GrdUsers_Click()
Screen.MousePointer = 11
Call FillUsersSelected(GrdUsers.Row, 0)
Screen.MousePointer = 0

End Sub


Private Sub FillUsersSelected(Renglon As Integer, Columna As Integer)
Dim sql As String
Dim Group_var As String

 sql = ""
 
GrdUsers.Row = Renglon
GrdUsers.Col = Columna
If Len(GrdUsers.Text) > 0 Then
   Group_var = GrdUsers.Text
Else
   Group_var = "0"
End If

    sql = "select permissions.user_id, permissions.object_id, labuser_name, object_name"
    sql = sql & " From permissions, labusers, objects"
    sql = sql & " where permissions.user_id = " & Group_var & " And permissions.user_id = labusers.labuser_id And "
    sql = sql & " permissions.object_id = objects.object_id "
    Data_Aux3.connect = v_postgresql_connect
    Data_Aux3.RecordSource = sql
    Data_Aux3.Refresh

   If Not Data_Aux3.Recordset.BOF And Not Data_Aux3.Recordset.EOF Then
      first_time = True
      Do
      ' Debug.Print sql
     
       If first_time = True Then
          first_time = False
          GrdSelected.Row = 0
          GrdSelected.Col = 2
          GrdSelected.Text = "Selected Permissions"
          GrdSelected.Rows = 2
          GrdSelected.Row = 0
       End If
        GrdSelected.Row = GrdSelected.Row + 1
        GrdSelected.Col = 0
        GrdSelected.Text = Data_Aux3.Recordset.Fields(0)
        GrdSelected.Col = 1
        GrdSelected.Text = Data_Aux3.Recordset.Fields(1)
        GrdSelected.Col = 2
        GrdSelected.Text = Data_Aux3.Recordset.Fields(3)
        Data_Aux3.Recordset.MoveNext
        GrdSelected.Rows = GrdSelected.Rows + 1
      Loop While Not Data_Aux3.Recordset.BOF And Not Data_Aux3.Recordset.EOF
        GrdSelected.Rows = GrdSelected.Rows - 1
   Else
          first_time = False
          GrdSelected.Row = 0
          GrdSelected.Col = 2
          GrdSelected.Text = "Selected Permissions"
          GrdSelected.Rows = 2
          GrdSelected.Row = 1
          GrdSelected.Col = 0
          GrdSelected.Text = ""
          GrdSelected.Col = 1
          GrdSelected.Text = ""
          GrdSelected.Col = 2
          GrdSelected.Text = ""
   End If

    Call grdAssign_Color(GrdSelected, 2, 1, vbCyan)
    GrdSelected.TopRow = 1
    Call grdChange_toWhite(GrdUsers, 1)
    Call grdAssign_Color(GrdUsers, 1, Renglon, vbCyan)
    GrdUsers.TopRow = Renglon

End Sub
