# Supplementary material for: DNAAlignEditor: DNA alignment editor tool
Source: BMC Bioinformatics. 2008 Mar 19;9:154. doi: 10.1186/1471-2105-9-154 (PMC2322986; doi:10.1186/1471-2105-9-154)
Supplement: Additional file 3 — DNA alignment editor tool source core. Source code for DNA align editor tool in zip format. [file 1471-2105-9-154-S3.zip › Source/frmSelGeneT.frm]

VERSION 5.00
Object = "{67397AA1-7FB1-11D0-B148-00A0C922E820}#6.0#0"; "MSADODC.OCX"
Object = "{A8B3B723-0B5A-101B-B22E-00AA0037B2FC}#1.0#0"; "GRID32.OCX"
Begin VB.Form frmSelGeneT 
   Caption         =   "Select Gene"
   ClientHeight    =   4305
   ClientLeft      =   60
   ClientTop       =   345
   ClientWidth     =   3660
   Icon            =   "frmSelGeneT.frx":0000
   LinkTopic       =   "Form1"
   ScaleHeight     =   4305
   ScaleMode       =   0  'User
   ScaleWidth      =   1759.616
   StartUpPosition =   2  'CenterScreen
   Begin MSAdodcLib.Adodc Data_aux 
      Height          =   330
      Left            =   840
      Top             =   4080
      Visible         =   0   'False
      Width           =   1200
      _ExtentX        =   2117
      _ExtentY        =   582
      ConnectMode     =   0
      CursorLocation  =   3
      IsolationLevel  =   -1
      ConnectionTimeout=   15
      CommandTimeout  =   30
      CursorType      =   3
      LockType        =   3
      CommandType     =   8
      CursorOptions   =   0
      CacheSize       =   50
      MaxRecords      =   0
      BOFAction       =   0
      EOFAction       =   0
      ConnectStringType=   1
      Appearance      =   1
      BackColor       =   -2147483643
      ForeColor       =   -2147483640
      Orientation     =   0
      Enabled         =   -1
      Connect         =   ""
      OLEDBString     =   ""
      OLEDBFile       =   ""
      DataSourceName  =   ""
      OtherAttributes =   ""
      UserName        =   ""
      Password        =   ""
      RecordSource    =   ""
      Caption         =   ""
      BeginProperty Font {0BE35203-8F91-11CE-9DE3-00AA004BB851} 
         Name            =   "MS Sans Serif"
         Size            =   8.25
         Charset         =   0
         Weight          =   400
         Underline       =   0   'False
         Italic          =   0   'False
         Strikethrough   =   0   'False
      EndProperty
      _Version        =   393216
   End
   Begin VB.Frame FrameGroup 
      Caption         =   "Double click to select"
      ForeColor       =   &H00FF0000&
      Height          =   3975
      Left            =   240
      TabIndex        =   0
      Top             =   120
      Width           =   3135
      Begin MSGrid.Grid grdGenes 
         Height          =   3400
         Left            =   240
         TabIndex        =   1
         Top             =   360
         Width           =   2655
         _Version        =   65536
         _ExtentX        =   4683
         _ExtentY        =   5997
         _StockProps     =   77
         BackColor       =   16777215
         BeginProperty Font {0BE35203-8F91-11CE-9DE3-00AA004BB851} 
            Name            =   "MS Sans Serif"
            Size            =   8.25
            Charset         =   0
            Weight          =   400
            Underline       =   0   'False
            Italic          =   0   'False
            Strikethrough   =   0   'False
         EndProperty
      End
   End
End
Attribute VB_Name = "frmSelGeneT"
Attribute VB_GlobalNameSpace = False
Attribute VB_Creatable = False
Attribute VB_PredeclaredId = True
Attribute VB_Exposed = False
Private Sub Form_Load()

'* Author. Hector Sanchez Villeda
'* Institution. University of Missouri-Columbia
'* Missouri Maize Project
'* Version   : 1.0 (2001)
'* Copyright 2001 University of Missouri-Columbia.

grdGenes.ColS = 2
grdGenes.ColWidth(0) = 1
grdGenes.ColWidth(1) = 2500
Call Fill_New_Genes

End Sub

Private Sub Fill_New_Genes()
Dim sql As String

    sql = "select gene_id,gene_name from genes"
    Data_aux.ConnectionString = "Provider=Microsoft.Jet.OLEDB.4.0;Persist Security Info=False;Data Source=" & DBPATH & ";"
    Data_aux.RecordSource = sql
    Data_aux.Refresh
   
 If Not Data_aux.Recordset.EOF And Not Data_aux.Recordset.BOF Then
      First_Time = True
      Do
      ' Debug.Print sql
     
       If First_Time = True Then
          First_Time = False
          grdGenes.Row = 0
          grdGenes.Col = 1
          grdGenes.Text = "Gene Name"
          grdGenes.Rows = 2
       End If
        grdGenes.Row = grdGenes.Row + 1
        grdGenes.Col = 0
        grdGenes.Text = Data_aux.Recordset.Fields(0)
        grdGenes.Col = 1
        grdGenes.Text = Data_aux.Recordset.Fields(1)
        Data_aux.Recordset.MoveNext
        grdGenes.Rows = grdGenes.Rows + 1
    Loop While Not Data_aux.Recordset.BOF And Not Data_aux.Recordset.EOF
    grdGenes.Rows = grdGenes.Rows - 1
   End If


End Sub


Private Sub grdGenes_DblClick()

grdGenes.Col = 1
frmImportAlignments.txtGene.Text = grdGenes.Text
frmImportAlignments.cmdFindA.Enabled = True
Unload Me

End Sub
