# Supplementary material for: DNAAlignEditor: DNA alignment editor tool
Source: BMC Bioinformatics. 2008 Mar 19;9:154. doi: 10.1186/1471-2105-9-154 (PMC2322986; doi:10.1186/1471-2105-9-154)
Supplement: Additional file 3 — DNA alignment editor tool source core. Source code for DNA align editor tool in zip format. [file 1471-2105-9-154-S3.zip › Source/frmTemplateLayout.frm]

VERSION 5.00
Object = "{F9043C88-F6F2-101A-A3C9-08002B2F49FB}#1.2#0"; "COMDLG32.OCX"
Object = "{0BA686C6-F7D3-101A-993E-0000C0EF6F5E}#1.0#0"; "Threed32.ocx"
Begin VB.Form frmTemplateLayout 
   Caption         =   "Load Template Layout From a File"
   ClientHeight    =   8010
   ClientLeft      =   60
   ClientTop       =   345
   ClientWidth     =   5700
   LinkTopic       =   "Form1"
   ScaleHeight     =   8010
   ScaleWidth      =   5700
   Begin VB.Frame Genotyper 
      Height          =   7695
      Left            =   120
      TabIndex        =   0
      Top             =   120
      Width           =   5415
      Begin VB.Frame Frame1 
         Height          =   2600
         Left            =   440
         TabIndex        =   7
         Top             =   1800
         Width           =   4500
         Begin VB.Label Picture1 
            BorderStyle     =   1  'Fixed Single
            Caption         =   $"frmTemplateLayout.frx":0000
            ForeColor       =   &H00FF0000&
            Height          =   2415
            Left            =   60
            TabIndex        =   8
            Top             =   120
            Width           =   4357
         End
      End
      Begin VB.TextBox OutputFile 
         Enabled         =   0   'False
         Height          =   285
         Left            =   240
         TabIndex        =   6
         Top             =   5640
         Width           =   4935
      End
      Begin VB.Data Data_Aux3 
         Connect         =   "Access"
         DatabaseName    =   ""
         DefaultCursorType=   1  'ODBCCursor
         DefaultType     =   1  'UseODBC
         Exclusive       =   0   'False
         Height          =   345
         Left            =   3960
         Options         =   0
         ReadOnly        =   0   'False
         RecordsetType   =   1  'Dynaset
         RecordSource    =   ""
         Top             =   7320
         Visible         =   0   'False
         Width           =   1380
      End
      Begin VB.Data Data_Aux2 
         Connect         =   "Access"
         DatabaseName    =   ""
         DefaultCursorType=   1  'ODBCCursor
         DefaultType     =   1  'UseODBC
         Exclusive       =   0   'False
         Height          =   345
         Left            =   2520
         Options         =   0
         ReadOnly        =   0   'False
         RecordsetType   =   1  'Dynaset
         RecordSource    =   ""
         Top             =   7320
         Visible         =   0   'False
         Width           =   1455
      End
      Begin VB.Data Data_Aux 
         Connect         =   "Access"
         DatabaseName    =   ""
         DefaultCursorType=   1  'ODBCCursor
         DefaultType     =   1  'UseODBC
         Exclusive       =   0   'False
         Height          =   345
         Left            =   1200
         Options         =   0
         ReadOnly        =   0   'False
         RecordsetType   =   1  'Dynaset
         RecordSource    =   ""
         Top             =   7320
         Visible         =   0   'False
         Width           =   1335
      End
      Begin Threed.SSCommand CmdOK 
         Height          =   960
         Left            =   240
         TabIndex        =   5
         Top             =   6240
         Width           =   2385
         _Version        =   65536
         _ExtentX        =   4207
         _ExtentY        =   1693
         _StockProps     =   78
         Caption         =   "OK"
         BeginProperty Font {0BE35203-8F91-11CE-9DE3-00AA004BB851} 
            Name            =   "Lucida Sans Unicode"
            Size            =   9.75
            Charset         =   0
            Weight          =   400
            Underline       =   0   'False
            Italic          =   0   'False
            Strikethrough   =   0   'False
         EndProperty
         Picture         =   "frmTemplateLayout.frx":0346
      End
      Begin Threed.SSCommand CmdClose 
         Height          =   975
         Left            =   3000
         TabIndex        =   4
         Top             =   6240
         Width           =   2295
         _Version        =   65536
         _ExtentX        =   4048
         _ExtentY        =   1720
         _StockProps     =   78
         Caption         =   "Close"
         BeginProperty Font {0BE35203-8F91-11CE-9DE3-00AA004BB851} 
            Name            =   "Lucida Sans Unicode"
            Size            =   9.75
            Charset         =   0
            Weight          =   400
            Underline       =   0   'False
            Italic          =   0   'False
            Strikethrough   =   0   'False
         EndProperty
         Picture         =   "frmTemplateLayout.frx":0798
      End
      Begin MSComDlg.CommonDialog saveFile 
         Left            =   720
         Top             =   7200
         _ExtentX        =   847
         _ExtentY        =   847
         _Version        =   393216
      End
      Begin VB.TextBox Filename 
         Enabled         =   0   'False
         Height          =   285
         Left            =   360
         TabIndex        =   3
         Top             =   1320
         Width           =   4695
      End
      Begin Threed.SSCommand CmdConvert 
         Height          =   975
         Left            =   240
         TabIndex        =   2
         Top             =   4560
         Width           =   4935
         _Version        =   65536
         _ExtentX        =   8705
         _ExtentY        =   1720
         _StockProps     =   78
         Caption         =   "Select Error Log File"
         BeginProperty Font {0BE35203-8F91-11CE-9DE3-00AA004BB851} 
            Name            =   "Lucida Sans Unicode"
            Size            =   9.75
            Charset         =   0
            Weight          =   400
            Underline       =   0   'False
            Italic          =   0   'False
            Strikethrough   =   0   'False
         EndProperty
         Enabled         =   0   'False
         Picture         =   "frmTemplateLayout.frx":0BEA
      End
      Begin Threed.SSCommand CmdSelect 
         Height          =   975
         Left            =   360
         TabIndex        =   1
         Top             =   240
         Width           =   4695
         _Version        =   65536
         _ExtentX        =   8281
         _ExtentY        =   1720
         _StockProps     =   78
         Caption         =   "Select Input File"
         BeginProperty Font {0BE35203-8F91-11CE-9DE3-00AA004BB851} 
            Name            =   "Lucida Sans Unicode"
            Size            =   9.75
            Charset         =   0
            Weight          =   400
            Underline       =   0   'False
            Italic          =   0   'False
            Strikethrough   =   0   'False
         EndProperty
         Picture         =   "frmTemplateLayout.frx":103C
      End
      Begin MSComDlg.CommonDialog OpenFile 
         Left            =   240
         Top             =   7200
         _ExtentX        =   847
         _ExtentY        =   847
         _Version        =   393216
      End
   End
End
Attribute VB_Name = "frmTemplateLayout"
Attribute VB_GlobalNameSpace = False
Attribute VB_Creatable = False
Attribute VB_PredeclaredId = True
Attribute VB_Exposed = False
Dim liner As String
Dim Sourcefile As String
Dim Targetfile As String
Dim PZA_Number As String * 9
Dim Gene_Name As String * 36
Dim Gene_Description As String
Dim Primer_Name As String * 36
Dim Tm As Double
Dim Primer_Sequence As String * 100
Dim Primer_Direction As String * 1
Dim file_handle As Integer
Dim fhandleG As Integer
Dim aline As String
Dim pline As String
Dim Gene_ID As Integer
Dim Primer_ID As Integer

Private Sub CmdClose_Click()
Unload Me

End Sub

Private Sub CmdConvert_Click()

Dim Changed As Boolean
Dim Length_Target As Integer

    CmdSelect.Enabled = False
    saveFile.Filename = ""
    saveFile.Flags = &H2 Or &H800 Or &H4
    saveFile.CancelError = False
    saveFile.Filter = "*.log|*.log"
    saveFile.FilterIndex = 1
    saveFile.DialogTitle = "Save Error Log File as"
    saveFile.Action = 2
    Targetfile = Trim$(saveFile.Filename)
    fhandleG = FreeFile

    If Targetfile <> "" Then
        OutputFile.Text = Targetfile
        Open Targetfile For Output As #fhandleG
        CmdOK.Enabled = True
        CmdConvert.Enabled = False
    Else
        MsgBox ("You should provide a filename")
    End If

End Sub

Private Sub cmdOK_Click()
    
    Dim First_Time, Invalid As Boolean
    Dim J, I, L As Integer
    Dim Valid_Record As Boolean
    Dim Plate_Elements As Integer
    
    
    file_handle = FreeFile
    open_flag = False
    On Error Resume Next
    Open Trim$(Sourcefile) For Input As #file_handle
    
    If Err = 0 Then
        Screen.MousePointer = 11
        I = 0
        open_flag = True
        Input #file_handle, aline
        pline = aline
        Plate_Elements = Get_Template_Name(pline, Data_aux2)
        First_Time = True
        Invalid = False
        J = 1
        If Plate_Elements = 96 Or Plate_Elements = 384 Then
            While Not EOF(file_handle) And Not (Invalid)
                If First_Time Then
                    First_Time = False
                    L = Find_Tabs(aline)
                    aline = pline
                    If L = 5 Then
                        ' MsgBox ("Valid File: " & Sourcefile)
                        First_Time = False
                        Valid_Record = Assign_Fields(aline)
                        If Valid_Record Then
                            Call Add_Primers_Genes
                            Print #fhandleG, pline
                        Else
                            pline = "Invalid Record: " & Chr(9) & pline
                            Print #fhandleG, pline
                        End If
                    Else
                        MsgBox ("Invalid File: " & Sourcefile)
                        Invalid = True
                    End If
                Else
                    Valid_Record = Assign_Fields(aline)
                    If Valid_Record Then
                        Call Add_Primers_Genes
    '                    pline = "Record successfully added: " & Chr(9) & pline
                        Print #fhandleG, pline
                    Else
                        pline = "Invalid Record: " & Chr(9) & pline
                        Print #fhandleG, pline
                    End If
                End If
                Input #file_handle, aline
                pline = aline
            Wend
        Else
            MsgBox ("Invalid Plate Template only 96 and 384 samples accepted, samples found: " & Plate_Elements)
        End If
        MsgBox ("Process finished... Please check Log File: " & Targetfile)
        CmdConvert.Enabled = False
        CmdOK.Enabled = False
        CmdSelect.Enabled = True
        Close #file_handle
        Close
    Else
        MsgBox ("You should provide a file name")
    End If
    Screen.MousePointer = 0
        
End Sub


Private Sub CmdSelect_Click()

'OpenDir.Visible = True

Filename.Visible = True
OpenFile.Filename = ""
OpenFile.Flags = &H2 Or &H800 Or &H4
OpenFile.CancelError = False
OpenFile.Filter = "*.txt|*.txt"
OpenFile.FilterIndex = 1
OpenFile.InitDir = ImageDir
OpenFile.DialogTitle = "Input Template-Layout File"
OpenFile.Action = 1
Sourcefile = Trim(OpenFile.Filename)
If Sourcefile <> "" Then
    Filename.Text = Sourcefile
    CmdConvert.Enabled = True
Else
    MsgBox ("You should provide a filename")
End If

End Sub

Private Sub Form_Load()

'* Author. Hector Sanchez Villeda
'* Institution. University of Missouri-Columbia
'* Missouri Maize Project
'* Version   : 1.0 (2001)
'* Copyright 2001 University of Missouri-Columbia.

CmdSelect.Enabled = True
CmdConvert.Enabled = False
CmdOK.Enabled = False
Filename.Visible = False

End Sub


Function Assign_Fields(linestr As String) As Boolean

Dim Estab As String * 1
Dim I As Integer
Dim found As Integer

Estab = Chr(9)
' init variables
PZA_Number = ""
Gene_Name = ""
Gene_Description = ""
Primer_Name = ""
Tm = 0
Primer_Sequence = ""

For I = 1 To 5
    found = InStr(1, linestr, Estab)
    If I = 1 Then
        PZA_Number = Mid(linestr, 1, found - 1)
    Else
        If I = 2 Then
            Gene_Name = Mid(linestr, 1, found - 1)
        Else
            If I = 3 Then
                Gene_Description = Mid(linestr, 1, found - 1)
            Else
                If I = 4 Then
                    Primer_Name = Mid(linestr, 1, found - 1)
                    Primer_Direction = Mid(Primer_Name, Len(Trim(Primer_Name)), 1)
                Else
                    Tm = Mid(linestr, 1, found - 1)
                    Primer_Sequence = Mid(linestr, found + 1)
                End If
            End If
        End If
    End If
    linestr = Mid(linestr, found + 1, Len(linestr))
Next

If Trim(Gene_Name) = "" Or Trim(Primer_Name) = "" Or Trim(Primer_Sequence) = "" Then
    Assign_Fields = False
Else
    Assign_Fields = True
End If

End Function

Sub Add_Primers_Genes()

Dim PrimerID As String

Gene_ID = Get_GeneID(Gene_Name, Data_aux2)
If Gene_ID = 0 Then
    Gene_ID = Get_Max_Gene(Data_aux2)
    Call Add_Genes(Gene_ID, Gene_Name, Gene_Description, PZA_Number)
Else
    pline = "Gene already loaded in Database: " & Chr(9) & "Gene_ID: " & Gene_ID & " Gene Name: " & Trim(Gene_Name) & " PZ_Name: " & Trim(PZA_Number)
    Print #fhandleG, pline
End If

Primer_ID = Get_PrimerID(Primer_Name, Data_aux2)

If Primer_ID = 0 Then
    Call Add_Primers(Primer_ID, Primer_Name, Primer_Direction, Primer_Sequence, Tm, Gene_ID)
    pline = "Primer Successfully Added to Database: " & Chr(9) & "Primer_ID: " & Primer_ID & " Primer Name: " & Primer_Name & " Primer Sequence: " & Primer_Sequence
Else
    PrimerID = Primer_ID
    Primer_ID = Check_Sequence(PrimerID, Primer_Sequence, Data_aux2)
    If Primer_ID = 0 Then
        pline = "Primer Sequence does not match with Database record: " & Chr(9) & "Primer_ID: " & Trim(PrimerID) & " Primer Name: " & Trim(Primer_Name) & " Primer_Sequence: " & Trim(Primer_Sequence)
    Else
        pline = "Primer already exists in Database : " & Chr(9) & "Primer_ID: " & Trim(PrimerID) & " Primer_Name: " & Trim(Primer_Name) & " Primer_Sequence: " & Trim(Primer_Sequence)
    End If
End If

End Sub
