# Supplementary material for: DNAAlignEditor: DNA alignment editor tool
Source: BMC Bioinformatics. 2008 Mar 19;9:154. doi: 10.1186/1471-2105-9-154 (PMC2322986; doi:10.1186/1471-2105-9-154)
Supplement: Additional file 3 — DNA alignment editor tool source core. Source code for DNA align editor tool in zip format. [file 1471-2105-9-154-S3.zip › Source/FrmValidate.frm]

VERSION 5.00
Object = "{F9043C88-F6F2-101A-A3C9-08002B2F49FB}#1.2#0"; "COMDLG32.OCX"
Object = "{0BA686C6-F7D3-101A-993E-0000C0EF6F5E}#1.0#0"; "Threed32.ocx"
Begin VB.Form FrmValidate 
   Caption         =   "Form1"
   ClientHeight    =   3195
   ClientLeft      =   60
   ClientTop       =   345
   ClientWidth     =   4680
   BeginProperty Font 
      Name            =   "Lucida Sans Unicode"
      Size            =   12
      Charset         =   0
      Weight          =   400
      Underline       =   0   'False
      Italic          =   0   'False
      Strikethrough   =   0   'False
   EndProperty
   LinkTopic       =   "Form1"
   ScaleHeight     =   3195
   ScaleWidth      =   4680
   StartUpPosition =   3  'Windows Default
   Begin VB.Data Data_aux2 
      Caption         =   "Data1"
      Connect         =   "Access"
      DatabaseName    =   ""
      DefaultCursorType=   0  'DefaultCursor
      DefaultType     =   2  'UseODBC
      Exclusive       =   0   'False
      BeginProperty Font 
         Name            =   "MS Sans Serif"
         Size            =   8.25
         Charset         =   0
         Weight          =   400
         Underline       =   0   'False
         Italic          =   0   'False
         Strikethrough   =   0   'False
      EndProperty
      Height          =   375
      Left            =   1680
      Options         =   0
      ReadOnly        =   0   'False
      RecordsetType   =   1  'Dynaset
      RecordSource    =   ""
      Top             =   2880
      Width           =   1815
   End
   Begin MSComDlg.CommonDialog saveFile 
      Left            =   360
      Top             =   2760
      _ExtentX        =   847
      _ExtentY        =   847
      _Version        =   393216
   End
   Begin Threed.SSCommand SSCommand1 
      Height          =   1575
      Left            =   1200
      TabIndex        =   0
      Top             =   840
      Width           =   2535
      _Version        =   65536
      _ExtentX        =   4471
      _ExtentY        =   2778
      _StockProps     =   78
      Caption         =   "Check Information"
      BeginProperty Font {0BE35203-8F91-11CE-9DE3-00AA004BB851} 
         Name            =   "Lucida Sans Unicode"
         Size            =   9.75
         Charset         =   0
         Weight          =   400
         Underline       =   0   'False
         Italic          =   0   'False
         Strikethrough   =   0   'False
      EndProperty
   End
End
Attribute VB_Name = "FrmValidate"
Attribute VB_GlobalNameSpace = False
Attribute VB_Creatable = False
Attribute VB_PredeclaredId = True
Attribute VB_Exposed = False
Private Sub Form_Load()

End Sub

Private Sub SSCommand1_Click()

    Dim I As Double
    Dim Estab As String * 1
    Dim flag, sw_len As Boolean
    Dim found As Integer
    Dim NameValue As String
    Dim BaseCode As Integer
    Dim sql, linestr As String
    Dim entry() As String
    Dim j As Integer
    Dim k As Integer
    Dim s As Double
    Dim Targetfile As String * 100
    Dim file_handle As Integer
    Dim Seq_Strings(10000) As String
    Dim Qual_Strings(10000) As String
    Dim line As String
    Dim labelOK As String

    Estab = " "
    flag = False

    saveFile.Filename = ""
    saveFile.Flags = &H2 Or &H800 Or &H4
    saveFile.CancelError = False
    saveFile.Filter = "*.xls|*.xls"
    saveFile.FilterIndex = 1
    saveFile.InitDir = ImageDir
    saveFile.DialogTitle = "Save Cornsensus iMap Report File as"
    saveFile.Action = 2
    Targetfile = Trim$(saveFile.Filename)
    file_handle = FreeFile

    If Trim$(Targetfile) <> "" Then
        
        Open Targetfile For Output As #file_handle
        line = "SeqidPhrap" + Chr(9) + "align_id" + Chr(9) + "w_seq_id_phrap" + Chr(9) + "seq-len" + Chr(9) + "qual-len" + Chr(9) + "Validation"
        Print #file_handle, line
        line = ""
        Print #file_handle, line
        Screen.MousePointer = 11
        First_Time = True

        sql = "SELECT align_sequences.align_id, seq_id_phrap, align_order, align_sequence, align_quality "
        sql = sql & "From align_sequences, alignments "
        sql = sql & "WHERE align_sequences.align_id > 0 and align_owner = 106 "
        sql = sql & "and alignments.align_id = align_sequences.align_id and align_visible = true "
        sql = sql & " ORDER BY align_sequences.align_id, align_order"

'        sql = "SELECT count(*) "
'        sql = sql & "From align_sequences "
'        sql = sql & "WHERE align_id > 0"

        Data_aux2.ConnectionString = "Provider=Microsoft.Jet.OLEDB.4.0;Persist Security Info=False;Data Source=" & DBPATH & ";"
        Data_aux2.RecordSource = sql
        Data_aux2.Refresh
    
        sw_len = True
        s = 1
    
        If Not Data_aux2.Recordset.EOF And Not Data_aux2.Recordset.BOF Then
            Do
            
'                linestr = Data_aux2.Recordset.Fields(4)
                SeqidPhrap = Data_aux2.Recordset.Fields(1)
                w_align_seq_id = Data_aux2.Recordset.Fields(0)
                w_seq_id_phrap = Data_aux2.Recordset.Fields(1)
'                w_align_order = Data_aux2.Recordset.Fields(2)
                If IsNull(Data_aux2.Recordset.Fields(2)) Then
                    w_align_order = ""
                Else
                    w_align_order = Data_aux2.Recordset.Fields(2)
                End If
                If IsNull(Data_aux2.Recordset.Fields(3)) Then
                    Seq_Strings(s) = ""
                Else
                    Seq_Strings(s) = Data_aux2.Recordset.Fields(3)
                End If
                If IsNull(Data_aux2.Recordset.Fields(4)) Then
                    Qual_Strings(s) = ""
                Else
                    Qual_Strings(s) = Data_aux2.Recordset.Fields(4)
                End If
                If IsNull(Data_aux2.Recordset.Fields(4)) Then
                    linestr = ""
                Else
                    linestr = Data_aux2.Recordset.Fields(4)
                End If
                k = Len(Seq_Strings(s))
                j = Find_Tabs(Qual_Strings(s))
        
                s = s + 1
                If j = k Then
                    labelOK = "Correct"
                Else
                    labelOK = "*** Wrong ***"
                End If
                line = Trim(SeqidPhrap) + Chr(9) + Trim(w_align_seq_id) + Chr(9) + Trim(w_seq_id_phrap) + Chr(9) + Str(k) + Chr(9) + Str(j) + Chr(9) + labelOK
                Print #file_handle, line
                Data_aux2.Recordset.MoveNext
    
            Loop While Not Data_aux2.Recordset.BOF And Not Data_aux2.Recordset.EOF
        End If
        Screen.MousePointer = 0
        MsgBox ("Process successfully finished... Target File: " & Targetfile)
        Close #file_handle

    Else
        MsgBox ("You should provide a filename")
    End If

End Sub


Function Find_Tabs(linestr As String) As Integer

Dim Estab As String * 1
Dim Row As Integer
Dim flag As Boolean
Dim found As Integer

Estab = " "
flag = False
Row = 0

While Not flag
    found = InStr(1, linestr, Estab)
    linestr = Mid(linestr, found + 1, Len(linestr))
    If found > 0 Then
        Row = Row + 1
    Else
        flag = True
        Find_Tabs = Row + 1
    End If

   Wend

End Function
