# Supplementary material for: DNAAlignEditor: DNA alignment editor tool
Source: BMC Bioinformatics. 2008 Mar 19;9:154. doi: 10.1186/1471-2105-9-154 (PMC2322986; doi:10.1186/1471-2105-9-154)
Supplement: Additional file 3 — DNA alignment editor tool source core. Source code for DNA align editor tool in zip format. [file 1471-2105-9-154-S3.zip › Source/MDISNP.frm]

VERSION 5.00
Object = "{F9043C88-F6F2-101A-A3C9-08002B2F49FB}#1.2#0"; "comdlg32.ocx"
Object = "{0BA686C6-F7D3-101A-993E-0000C0EF6F5E}#1.0#0"; "Threed32.ocx"
Begin VB.MDIForm MDILabDB 
   BackColor       =   &H8000000C&
   Caption         =   "DNA Align Editor Tool Stand-Alone version"
   ClientHeight    =   8310
   ClientLeft      =   165
   ClientTop       =   630
   ClientWidth     =   9465
   HelpContextID   =   40
   Icon            =   "MDISNP.frx":0000
   LinkTopic       =   "MDIForm1"
   WindowState     =   2  'Maximized
   Begin MSComDlg.CommonDialog saveFile 
      Left            =   0
      Top             =   7560
      _ExtentX        =   847
      _ExtentY        =   847
      _Version        =   393216
   End
   Begin Threed.SSPanel PanDesc 
      Align           =   1  'Align Top
      Height          =   300
      Left            =   0
      TabIndex        =   0
      Top             =   0
      Width           =   9465
      _Version        =   65536
      _ExtentX        =   16695
      _ExtentY        =   529
      _StockProps     =   15
      Caption         =   "User:"
      ForeColor       =   16711680
      BackColor       =   14737632
      BeginProperty Font {0BE35203-8F91-11CE-9DE3-00AA004BB851} 
         Name            =   "MS Sans Serif"
         Size            =   8.25
         Charset         =   0
         Weight          =   700
         Underline       =   0   'False
         Italic          =   -1  'True
         Strikethrough   =   0   'False
      EndProperty
      BorderWidth     =   1
      BevelOuter      =   1
      BevelInner      =   1
      Autosize        =   1
   End
   Begin MSComDlg.CommonDialog CommonDialog1 
      Left            =   6360
      Top             =   11400
      _ExtentX        =   847
      _ExtentY        =   847
      _Version        =   393216
   End
   Begin VB.Menu MDI_File 
      Caption         =   "File"
      Begin VB.Menu MDI_Connect 
         Caption         =   "&Connect"
      End
      Begin VB.Menu MDI_Separator1 
         Caption         =   "-"
      End
      Begin VB.Menu MDI_Exit 
         Caption         =   "E&xit"
      End
   End
   Begin VB.Menu MDI_Data 
      Caption         =   "Data"
      Enabled         =   0   'False
      Begin VB.Menu MDI_Data_Edit_Alignment_Tool 
         Caption         =   "&Edit Alignment Tool"
      End
      Begin VB.Menu MDI_Data_Join_Amplicons 
         Caption         =   "&Join Amplicons"
      End
      Begin VB.Menu MDI_Separator2 
         Caption         =   "-"
      End
      Begin VB.Menu MDI_Data_Import_Alignments 
         Caption         =   "&Import Alignments"
      End
      Begin VB.Menu MDI_Data_Delete_Alignments 
         Caption         =   "&Delete Alignments"
      End
   End
   Begin VB.Menu MDI_View 
      Caption         =   "View"
      Enabled         =   0   'False
      Begin VB.Menu MDI_Query 
         Caption         =   "&Query"
      End
      Begin VB.Menu MDI_Query_Export_StandAlone 
         Caption         =   "&Export_to_StandAlone"
      End
      Begin VB.Menu MDI_Query_Primers_Report 
         Caption         =   "&Query_Primers_Report"
      End
   End
   Begin VB.Menu MDI_CATALOG 
      Caption         =   "Catalog"
      Enabled         =   0   'False
      Begin VB.Menu MDI_Catalog_Tab 
         Caption         =   "&Tab Delimited Files"
         Begin VB.Menu MDI_Catalog_Tab_PrimersGenes 
            Caption         =   "&Primers-Genes"
         End
         Begin VB.Menu MDI_Catalog_Tab_Populations 
            Caption         =   "&Populations"
         End
      End
      Begin VB.Menu MDI_Separator3 
         Caption         =   "-"
      End
      Begin VB.Menu MDI_Catalog_Genes 
         Caption         =   "&Genes"
      End
      Begin VB.Menu MDI_Catalog_Amplicons 
         Caption         =   "&Amplicons"
      End
      Begin VB.Menu MDI_Catalog_Populations 
         Caption         =   "&Populations"
      End
   End
   Begin VB.Menu MDI_Help 
      Caption         =   "Help"
      HelpContextID   =   1
      Begin VB.Menu MDI_Help_Contents 
         Caption         =   "Contents and Index"
         Shortcut        =   {F1}
      End
      Begin VB.Menu MDI_Help_About 
         Caption         =   "&About"
         HelpContextID   =   1
      End
   End
End
Attribute VB_Name = "MDILabDB"
Attribute VB_GlobalNameSpace = False
Attribute VB_Creatable = False
Attribute VB_PredeclaredId = True
Attribute VB_Exposed = False

Private Sub MDI_Catalog_Amplicons_Click()
Load frmAmplicons
frmAmplicons.Show

End Sub

Private Sub MDI_Catalog_Genes_Click()
Load frmGenes
frmGenes.Show

End Sub

Private Sub MDI_Catalog_Populations_Click()
Load frmPopulations
frmPopulations.Show
End Sub

Private Sub MDI_Catalog_Tab_Populations_Click()
Load frmImportPopulations
frmImportPopulations.Show

End Sub

Private Sub MDI_Catalog_Tab_PrimersGenes_Click()
Load frmPrimersGenes
frmPrimersGenes.Show
End Sub

Private Sub MDI_Connect_Click()
Load frmConnect
frmConnect.Show

End Sub


Private Sub MDI_Data_Delete_Alignments_Click()
    Load frmGridDel
    frmGridDel.Show

End Sub

Private Sub MDI_Data_Edit_Alignment_Tool_Click()
    Load frmGrid
    frmGrid.Show

End Sub

Private Sub MDI_Data_Import_Alignments_Click()
    Load frmImportAlignments
    frmImportAlignments.Show

End Sub

Private Sub MDI_Data_Join_Amplicons_Click()

    Load frmJoinAmplicons
    frmJoinAmplicons.Show

End Sub

Private Sub MDI_Exit_Click()
If DB_connected Then
    db.Close
    
End If
Unload Me
End Sub

Private Sub MDI_Help_About_Click()

Load frmAbout
frmAbout.Show

End Sub

Private Sub MDI_Help_Index_Click()
   With CommonDialog1
      .HelpFile = "DNAAlignEditor.hlp"      ' Display help on Help.
      .HelpContext = 30
      .HelpCommand = cdlHelpContext
      .ShowHelp
    End With


End Sub

Private Sub MDI_Help_Contents_Click()

   With CommonDialog1
      .HelpFile = "DNAAlignEditor.hlp"      ' Display help on Help.
      .HelpContext = 40
      .HelpCommand = cdlHelpContext
      .ShowHelp
    End With

End Sub

Private Sub MDI_Query_Click()
    Load frmGrid4
    frmGrid4.Show
End Sub

Private Sub MDI_Query_Export_StandAlone_Click()
    
    Load frmGrid_Export
    frmGrid_Export.Show

End Sub

Private Sub MDI_Query_Primers_Report_Click()
   Load frmPrimerReport
   frmPrimerReport.Show
End Sub

Private Sub MDIForm_Load()

'* Author. Hector Sanchez Villeda
'* Institution. University of Missouri-Columbia
'* SNP Discovery Project
'* Version   : 1.0 (2005)
'* Copyright 2005 University of Missouri-Columbia.

DB_connected = False

End Sub
