# Supplementary material for: DNAAlignEditor: DNA alignment editor tool
Source: BMC Bioinformatics. 2008 Mar 19;9:154. doi: 10.1186/1471-2105-9-154 (PMC2322986; doi:10.1186/1471-2105-9-154)
Supplement: Additional file 3 — DNA alignment editor tool source core. Source code for DNA align editor tool in zip format. [file 1471-2105-9-154-S3.zip › Source/Module1.bas]

Attribute VB_Name = "Module1"
'* Author. Hector Sanchez Villeda
'* Institution. University of Missouri-Columbia
'* SNP Discovery Project
'* Version   : 1.0 (2005)
'* Copyright 2005 University of Missouri-Columbia.

Public Const TotCols = 10000
Public Const TotRows = 300

Global LabDB_drive As String * 2
Global v_connect As String
Global v_oracle_connect As String
Global v_postgresql_connect As String
Global DB_connected As Boolean
Global MoveForward_Selected As Boolean
Global MoveBackwards_Selected As Boolean
Global ChangeBase_Selected As Boolean
Global changed_Grid As Boolean
Global MoveRow_Selected As Boolean
Global Const ImageDir As String = "G:\Images\Ibm"
Global MapMaker_Var As String
Global Tot_Cols As Long
Global Table_MDB3 As String ' this field identify the MDB3 table
Global w_align_id As String
Global U_w_align_id As String
Global w_align_version As String
Global w_seqplate_id As String
Global w_plate_position As String
Global w_gene_id As String
Global w_amplicon_id As String
Global w_gene_name As String
Global w_amplicon_name As String
Global w_number_seqs As String
Global w_align_parent_id As String
Global w_align_group As String
Global w_align_seq_id As String
Global w_seq_id_phrap As String
Global w_align_order As String
Global w_align_length As String
Global w_align_core_length As String
Global w_align_core_left As String
Global w_align_core_right As String
Global w_align_1nt As String
Global w_align_2nt As String
Global w_align_3nt As String
Global w_align_4nt As String
Global w_align_5nt As String
Global w_align_6nt As String
Global w_core_1nt As String
Global w_core_2nt As String
Global w_core_3nt As String
Global w_core_4nt As String
Global w_core_5nt As String
Global w_core_6nt As String
Global w_phrap_type As String * 1
Global w_pop_id As String
Global User_ID As String
Global PathClustal As String
Global PathMuscle As String
Global PathViewTree As String
Global ClustalDir As String
Global MuscleDir As String
Global ViewTreeDir As String
Global DBPATH As String
Global w_include_sequences As Boolean
Global Clustal_Do As String
Global sequences_added As Integer
Global w_max_positions As Integer
Global TotalA(TotRows, TotCols) As Integer
Global TotalG(TotRows, TotCols) As Integer
Global TotalC(TotRows, TotCols) As Integer
Global TotalT(TotRows, TotCols) As Integer
Global TotalN(TotRows, TotCols) As Integer
Global TotalD(TotRows, TotCols) As Integer
Global TotalQ(TotRows, TotCols) As Integer
Global Summary_Core(6) As Integer
Global Summary_Seq(6) As Integer
Global New_Seq_Strings(TotRows) As String
Global New_Qual_Strings(TotRows) As String
Global Direction(TotRows) As String * 1
Global seq_length(TotRows) As Integer
Global line_name(TotRows) As String
Global Genename(TotRows) As String
Global Popname(TotRows) As String
Global Ampliconname(TotRows) As String
Global Amplicon_W As String
Global Gene_W As String
Global pop_id(TotRows) As Integer
Global SeqID_PhrapW(TotRows) As Double
Global file_name(TotRows) As String
Global w_pop_name As String
Global w_pop_to_process As Integer
Global Max_Bases_Phrap As Integer
Global Phrap_Error As Boolean
Global Polimorphic_W(TotCols) As Double
Global sw_color As Boolean
Global Quality_Standard As String * 2
Global db As Database
Global seq_id_phrap_w As Double
Global align_id_w As Double
Global align_seq_id_w As Double
Global fhandleG As Integer
Global Germplasm_Type As String
Global max_sequences As Integer
Global w_max_amplicon_number As Integer
Global form_used As Boolean

Declare Function GetPrivateProfileString Lib "kernel32" Alias "GetPrivateProfileStringA" (ByVal lpApplicationName As String, ByVal lpKeyName As Any, ByVal lpDefault As String, ByVal lpReturnedString As String, ByVal nSize As Long, ByVal lpFileName As String) As Long
Declare Function WritePrivateProfileString Lib "kernel32" Alias "WritePrivateProfileStringA" (ByVal lpApplicationName As String, ByVal lpKeyName As Any, ByVal lpString As Any, ByVal lpFileName As String) As Long

'Declare Function FindWindow% Lib "user" (ByVal lpclassname As Any, ByVal lpCaption As Any)

Public Const Lab_ODBC_name = "SybaseLab"
'Public Const Lab_ODBC_oracle = "BEAGLEx"
Public Const Lab_ODBC_postgre = "PostgreSNP"
'Public Const Lab_ODBC_postgre = "Postgre_Test"
Public Const file_param = "\LabDB\LabDB_par.dat "
Public Const Comilla = "'"
Public Const DB_name = "dnadb"
'Public Const DB_name = "snp_test"


Public Function PathRep(Report As String) As String
    
    PathRep = App.Path & "\Reports\" + Report + ".rpt"
    
End Function

Function connect(spath As String) As Boolean

   On Error Resume Next
   
   Set db = OpenDatabase(spath)
   If Err = 0 Then
      connect = True
      DB_connected = True
   Else
      MsgBox Error(Err) & " : " & Str(Err), 64
      connect = False
   End If

End Function

Function valida_float(p_keyAscii As Integer) As Integer

' Validate that the user entry is a
' digit.

Select Case p_keyAscii:
   
Case 9, 8: 'tab,backspace
     valida_float = p_keyAscii
     Exit Function
Case 48 To 57: 'digit
     valida_float = p_keyAscii
     Exit Function
Case 46:
     valida_float = p_keyAscii
     Exit Function
Case Else
     valida_float = 0
     Exit Function
End Select

End Function

Function valida_integer(p_keyAscii As Integer) As Integer
' Validate that the user entry is a
' digit.

Select Case p_keyAscii:

Case 9, 8: 'tab,backspace
     valida_integer = p_keyAscii
     Exit Function
Case 48 To 57: 'digit
     valida_integer = p_keyAscii
     Exit Function
Case Else
     Beep
     valida_integer = 0
     Exit Function
End Select
End Function

Sub CenterForm(F As Form)
    ' Center the specified form within the screen
    F.Move (Screen.Width - F.Width) \ 2, (Screen.Height - F.Height) \ 2
End Sub

Sub gotfocus_label(lbl As TextBox)
'This procedure is call in each event etiqueta_gotfocus, this happens when
'the text box is used to enter information which has the focus.

lbl.SelStart = 0
lbl.SelLength = Len(lbl)

End Sub

Sub text_box_key(ByVal cadtype As String, ByVal longitud As Integer, text_box As TextBox, prev_dato2 As String, tecla As Integer)

'Validate the keys depending on the data type and length entered in the textbox
'using in all the grid controls for data entry.
'the possible values for cadtype are:
'N  Integer
'R  Real
'S  String
'D  Date
'X  Other
'F  Real with sign

Dim pos As Integer
Dim cad_type As String
Dim cadena As String

If tecla = 13 Then 'enter
  If text_box.Visible = True Then
    tecla = 0
    text_box.SetFocus
    SendKeys "{END}{RIGHT}", True
  End If
  Exit Sub
End If
   


cad_type = cadtype
If cad_type = "R" Or cad_type = "F" Then
  If text_box.Text <> "" Then    'it has a previous value
     pos = InStr(1, text_box.Text, ".")
     If pos Then
        If cad_type = "R" Then
           cad_type = "N"
        Else
           cad_type = "N+"
        End If
     End If
  End If
End If

'It is automatically overwritten
If text_box.SelLength = Len(text_box.Text) Then
  If tecla <> 3 Then 'ctrl+c
     prev_dato2 = ""
     text_box.Text = ""
  End If
End If

If Len(prev_dato2) < longitud Then
Select Case tecla:

 Case 48 To 57:   ' digit
      If (cad_type = "X") Then
         tecla = 0
      End If

 Case 65 To 90: 'lower case
         If cad_type <> "S" Then tecla = 0
     

 Case 97 To 122: 'upper case
         If cad_type <> "S" Then tecla = 0
     
 Case 32:  'space bar
         If cad_type <> "S" Then tecla = 0
 
 Case 46: 'decimal dot
      If (cad_type <> "R") And (cad_type <> "S") And (cad_type <> "F") Then
         tecla = 0
      Else
         If cad_type = "R" Or cad_type = "F" Then cad_type = "N"
      End If
 
 Case 22: 'Crtl+v paste
        If cad_type <> "S" Then
          tecla = 0
        Else 'check the length to be copied
          cadena = Trim(Clipboard.GetText(1))
          If Len(cadena) > longitud Then
             tecla = 0
          End If
        End If
             
 Case 3: ' Crtl + c copy
         If cad_type <> "S" Then tecla = 0
 
 Case 47: '/ slash used in the date
         If (cad_type <> "D") And (cad_type <> "S") Then
            tecla = 0
         End If

 Case 45: '"-"
          If (cad_type <> "S" And cad_type <> "F" And cad_type <> "N+") Then
             tecla = 0
          ElseIf cad_type = "F" Or cad_type = "N+" Then
             If (InStr(1, prev_dato2, "-") = 0) And (text_box.SelStart = 0) Then
                 tecla = tecla
             Else
                 tecla = 0
             End If
          End If

 Case 8: 'backspace
          tecla = tecla
 Case Else: 'other location
        If cad_type <> "S" Then tecla = 0
 End Select
 prev_dato2 = text_box.Text
Else
 Select Case tecla:
  Case 22: 'paste
        If cad_type <> "S" Then
          tecla = 0
        Else 'check the length to be copied
          cadena = Trim(Clipboard.GetText(1))
          If Len(cadena) > longitud Then
             tecla = 0
          End If
        End If
    Case 3: ' Crtl + c copy
         If cad_type <> "S" Then tecla = 0
    Case 8:  tecla = tecla
    Case Else: tecla = 0
 End Select
 prev_dato2 = text_box.Text
End If


End Sub

Function Get_PopulationID(Data_aux3 As Adodc, Seqid_phrap As Double) As Integer

Dim sql As String

 sql = "SELECT phrap_type, population_id "
 sql = sql & "From seq_phrap "
 sql = sql & "Where seq_id_phrap = " & Seqid_phrap
 
 Data_aux3.ConnectionString = "Provider=Microsoft.Jet.OLEDB.4.0;Persist Security Info=False;Data Source=" & DBPATH & ";"
 Data_aux3.RecordSource = sql
 Data_aux3.Refresh
 If Not Data_aux3.Recordset.BOF And Not Data_aux3.Recordset.EOF Then
    Get_PopulationID = Data_aux3.Recordset.Fields(1)
    w_phrap_type = Data_aux3.Recordset.Fields(0)
 Else
    Get_PopulationID = 0
End If

End Function


 Function Load_Population_Info(Data_aux3 As Adodc, PopID As Integer) As String

    Dim sql As String
    Dim I As Integer
    
    sql = "SELECT population_name, germplasm_type "
    sql = sql & "From populations "
    sql = sql & "WHERE population_id  = " & PopID

    Data_aux3.ConnectionString = "Provider=Microsoft.Jet.OLEDB.4.0;Persist Security Info=False;Data Source=" & DBPATH & ";"
    Data_aux3.RecordSource = sql
    Data_aux3.Refresh
    
    
 If Not Data_aux3.Recordset.BOF And Not Data_aux3.Recordset.EOF Then
    Load_Population_Info = Data_aux3.Recordset.Fields(0)
    If IsNull(Data_aux3.Recordset.Fields(1)) Then
        Germplasm_Type = "other"
    Else
        Germplasm_Type = Data_aux3.Recordset.Fields(1)
    End If
 Else
    Load_Population_Info = ""
    Germplasm_Type = ""
End If
     
End Function


Function Find_Comillas(linestr As String) As String

Dim Estab As String * 1
Dim flag As Boolean
Dim found As Integer
Dim NameValue As String

Estab = "'"
flag = False
NameValue = linestr
While Not flag
    found = InStr(1, linestr, Estab)
    If found > 0 Then
        NameValue = Trim$(Mid(linestr, 1, found - 1)) + Trim$(Mid(linestr, found + 1, Len(linestr)))
        linestr = NameValue
    Else
        flag = True
        Find_Comillas = NameValue
    End If

   Wend

End Function


Public Sub Pointer(State As Boolean)
    
    If State Then
        Screen.MousePointer = 11
    Else
        Screen.MousePointer = 0
    End If
        
End Sub


Sub Add_Alignments(seqplate_id As String, plate_position As String, gene_id As String, number_seqs As String, align_version As String, align_length As String, align_core_length As String, align_core_left As String, align_core_right As String, align_1nt As String, align_2nt As String, align_3nt As String, align_4nt As String, align_5nt As String, align_6nt As String, core_1nt As String, core_2nt As String, core_3nt As String, core_4nt As String, core_5nt As String, core_6nt As String, align_parent_id As String, align_check As String)

Dim sql As String

    sql = "insert into alignments values ("
    sql = sql & seqplate_id & ", " & plate_position & ", " & gene_id & ", "
    sql = sql & number_seqs & ", " & Comilla & Trim$(align_version) & Comilla & ", " & align_length & ", " & align_core_length & ", "
    sql = sql & Comilla & Trim$(align_core_left) & Comilla & ", " & Comilla & Trim$(align_core_right) & Comilla & ", " & align_1nt & ", "
    sql = sql & align_2nt & ", " & align_3nt & ", " & align_4nt & ", " & align_5nt & ", " & align_6nt & ", "
    sql = sql & core_1nt & ", " & core_2nt & ", " & core_3nt & ", " & core_4nt & ", " & core_5nt & ", "
    sql = sql & core_6nt & ", " & align_parent_id & ", " & align_check & " )"
   
    db.Execute sql, dbFailOnError
    
    If Err.Number <> 0 And Err.Number <> 62 Then
        MsgBox Err.Description, vbCritical, "Error"
    End If

End Sub

Sub Add_Alignments2(geneid As String, numberseqs As String, alignversion As String, align_parentid As String, amplicon_id As String)


Dim sql As String
Dim refresh_c As Boolean

    If Len(Trim(align_parentid)) = 0 Then
        align_parentid = "0"
    End If
    
'    sql = "insert into alignments (align_id, gene_id, number_seqs, align_version, align_parent_id, align_owner, align_visible) values ("
'    sql = sql & align_id_w & ", " & geneid & ", " & numberseqs & ", " & alignversion & ", " & align_parentid & ", " & User_ID & ", " & Comilla & "T" & Comilla & ")"
    sql = "insert into alignments (gene_id, number_seqs, align_version, align_parent_id, align_owner, align_visible, amplicon_id) values ("
    sql = sql & geneid & ", " & numberseqs & ", " & alignversion & ", " & align_parentid & ", " & User_ID & ", " & Comilla & "T" & Comilla & ", " & amplicon_id & ")"
   
    db.Execute sql, dbFailOnError
    
    If Err.Number <> 0 And Err.Number <> 62 Then
        MsgBox Err.Description, vbCritical, "Error"
    Else
        db.Close
        refresh_c = connect(DBPATH)
    End If
  
End Sub

Sub Add_Align_Sequences(alignID As String, Seqid_phrap As String, alignorder As String, geneid As String, ampliconid As String, PopulationID As String, alignsequence As String, alignquality As String)

Dim sql As String

'    sql = "insert into align_sequences (align_seq_id, align_id, seq_id_phrap, align_order, align_sequence, align_quality, gene_id, amplicon_id, population_id) values ("
'    sql = sql & align_seq_id_w & ", " & alignid & ", " & Seqid_phrap & ", " & alignorder & ", " & Comilla & alignsequence & Comilla & ", " & Comilla & alignquality & Comilla
'    sql = sql & ", " & geneid & ", " & ampliconid & ", " & populationid & ")"
   
    sql = "insert into align_sequences (align_id, seq_id_phrap, align_order, align_sequence, align_quality, gene_id, amplicon_id, population_id) values ("
    sql = sql & alignID & ", " & Seqid_phrap & ", " & alignorder & ", " & Comilla & alignsequence & Comilla & ", " & Comilla & alignquality & Comilla
    sql = sql & ", " & geneid & ", " & ampliconid & ", " & PopulationID & ")"
   
    db.Execute sql, dbFailOnError
    
'    If Err.Number <> 0 And Err.Number <> 62 Then
'        MsgBox Err.Description, vbCritical, "Error"
'    End If

    If Err.Number <> 0 And Err.Number <> 62 Then
        MsgBox Err.Description, vbCritical, "Error"
    Else
        db.Close
        refresh_c = connect(DBPATH)
    End If


End Sub

Sub Add_Align_History(alignid_start As String, alignid_end As String, oplog As String)

Dim sql As String

    sql = "insert into align_history (align_id_start, align_id_end, op_log) values ("
    sql = sql & alignid_start & ", " & alignid_end & ", " & oplog & ")"

    db.Execute sql, dbFailOnError
    
    If Err.Number <> 0 Then
        MsgBox Err.Description, vbCritical, "Error"
    End If

End Sub


Sub Add_Seq_Phrap(phrap_type As String, pop_id As String, gene_id As String, nt_seq As String, nt_qual As String, clustal As String)

Dim sql As String

'    sql = "insert into seq_phrap (seq_id_phrap, phrap_type, population_id, gene_id, nt_sequence, nt_quality, clustal) values ("
'    sql = sql & seq_id_phrap_w & ", " & Comilla & phrap_type & Comilla & ", " & pop_id & ", " & gene_id & ", " & Comilla & nt_seq & Comilla & ", " & Comilla & nt_qual & Comilla & ", " & Comilla & clustal & Comilla & ")"
    sql = "insert into seq_phrap (phrap_type, population_id, gene_id, nt_sequence, nt_quality, clustal) values ("
    sql = sql & Comilla & phrap_type & Comilla & ", " & pop_id & ", " & gene_id & ", " & Comilla & nt_seq & Comilla & ", " & Comilla & nt_qual & Comilla & ", " & Comilla & clustal & Comilla & ")"
   
    db.Execute sql, dbFailOnError
'

    If Err.Number <> 0 And Err.Number <> 62 Then
        MsgBox Err.Description, vbCritical, "Error"
    Else
        db.Close
        refresh_c = connect(DBPATH)
    End If


End Sub

Sub Add_Primers(Primer_ID As Integer, Primer_Name As String, Primer_Direction As String, Primer_Seq As String, Primer_Tm As Double, gene_id As Integer, amplicon_id As Integer)

Dim sql As String
Dim refresh_c As Boolean

    sql = "Insert into primers values(" & Primer_ID & ", " & Comilla & Trim(Primer_Name) & Comilla & ", "
    sql = sql & Comilla & Trim(Primer_Direction) & Comilla & ", " & Comilla & Trim(Primer_Seq) & Comilla & ", "
    sql = sql & Primer_Tm & ", " & gene_id & ", " & amplicon_id & ")"
    
    db.Execute sql, dbFailOnError
    
    If Err.Number <> 0 And Err.Number <> 62 Then
        MsgBox Err.Description, vbCritical, "Error"
    Else
        db.Close
        refresh_c = connect(DBPATH)
    End If


End Sub


Sub Add_Genes(gene_id As Integer, gene_name As String, Gene_Desc As String)

Dim sql As String
Dim refresh_c As Boolean

    sql = "Insert into genes values(" & gene_id & ", " & Comilla & Trim(gene_name) & Comilla & ", "
    sql = sql & Comilla & Gene_Desc & Comilla & ")"
    
    db.Execute sql, dbFailOnError
    
    If Err.Number <> 0 And Err.Number <> 62 Then
        MsgBox Err.Description, vbCritical, "Error"
    Else
        db.Close
        refresh_c = connect(DBPATH)
    End If

End Sub

Sub Add_Amplicons(amplicon_id As Integer, gene_id As Integer, Amplicon_Name As String, amplicon_order As String, amplicon_start As String, amplicon_stop As String, PZA_Number As String)

Dim sql As String
Dim refresh_c As Boolean

    If amplicon_order = "" Then
        amplicon_order = "0"
    End If
    If amplicon_start = "" Then
    
        amplicon_start = "0"
    End If
    If amplicon_stop = "" Then
        amplicon_stop = "0"
    End If
    sql = "Insert into amplicons values(" & amplicon_id & ", " & gene_id & ", " & Comilla & Trim(Amplicon_Name) & Comilla & ", "
    sql = sql & amplicon_order & ", " & amplicon_start & ", " & amplicon_stop & ", " & Comilla & Trim(PZA_Number) & Comilla & ")"
    
    db.Execute sql, dbFailOnError
    
    If Err.Number <> 0 And Err.Number <> 62 Then
        MsgBox Err.Description, vbCritical, "Error"
    Else
        db.Close
        refresh_c = connect(DBPATH)
    End If

End Sub


Sub Add_Populations(population_id As Integer, Population_Name As String, Population_Desc As String, germplasm As String)

Dim sql As String
Dim refresh_c As Boolean

    sql = "Insert into populations (population_id, population_name, population_desc, germplasm_type) values (" & population_id & ", " & Comilla & Population_Name & Comilla & ", "
    sql = sql & Comilla & Population_Desc & Comilla & ", " & Comilla & germplasm & Comilla & ")"
    
    db.Execute sql, dbFailOnError
    
    If Err.Number <> 0 And Err.Number <> 62 Then
        MsgBox Err.Description, vbCritical, "Error"
    Else
        db.Close
        refresh_c = connect(DBPATH)
    End If
    
End Sub


Sub Update_Alignments(alignlength As String, aligncore_length As String, aligncore_left As String, aligncore_right As String, align1nt As String, align2nt As String, align3nt As String, align4nt As String, align5nt As String, align6nt As String, core1nt As String, core2nt As String, core3nt As String, core4nt As String, core5nt As String, core6nt As String)

Dim sql As String

    sql = "Update alignments "
    sql = sql & "set align_length = " & alignlength & ", align_core_length = " & aligncore_length & ", align_core_left = " & aligncore_left
    sql = sql & ", align_core_right = " & aligncore_right & ", align_1nt = " & align1nt & ", align_2nt = " & align2nt & ", align_3nt = " & align3nt
    sql = sql & ", align_4nt = " & align4nt & ", align_5nt = " & align5nt & ", align_6nt = " & align6nt & ", core_1nt = " & core1nt
    sql = sql & ", core_2nt = " & core2nt & ", core_3nt = " & core3nt & ", core_4nt = " & core4nt & ", core_5nt = " & core5nt & ", core_6nt = " & core6nt
    sql = sql & " where align_id = " & w_align_id & ";"

    db.Execute sql, dbFailOnError
    
    If Err.Number <> 0 And Err.Number <> 62 Then
        MsgBox Err.Description, vbCritical, "Error"
    End If

End Sub

Sub Update_Alignments2(alignlength As String, aligncore_length As String, aligncore_left As String, aligncore_right As String)

Dim sql As String

    sql = "Update alignments "
    sql = sql & "set align_length = " & alignlength & ", align_core_length = " & aligncore_length
    sql = sql & ", align_core_left = " & aligncore_left & ", align_core_right = " & aligncore_right
    sql = sql & " where align_id = " & w_align_id

    db.Execute sql, dbFailOnError
    
    If Err.Number <> 0 And Err.Number <> 62 Then
        MsgBox Err.Description, vbCritical, "Error"
    End If

End Sub

Sub Update_Alignments_Visible(Visible As String)

Dim sql As String

    sql = "Update alignments "
    sql = sql & "set align_visible = " & Comilla & Visible & Comilla
    sql = sql & " where align_id = " & U_w_align_id

    db.Execute sql, dbFailOnError
    
    If Err.Number <> 0 Then
        MsgBox Err.Description, vbCritical, "Error"
    End If

End Sub


Sub Update_Align_Sequences(alignID As String, Seqid_phrap As String, alignsequence As String)

Dim sql As String

    sql = "Update align_sequences "
    sql = "set align_sequence= " & Comilla & alignsequence & Comilla
    sql = sql & " where align_seq_id = " & alignID & " and seqid_phrap = " & Seqid_phrap
    
    db.Execute sql, dbFailOnError
    
    If Err.Number <> 0 Then
        MsgBox Err.Description, vbCritical, "Error"
    End If

End Sub


Sub Update_Seq_Phrap(phrap_type As String, seqplate_id As String, plate_pos As String, plate_well As String, pop_id As String, gene_id As String, nt_seq As String)

Dim sql As String

    sql = "Update seq_phrap "
    sql = "set nt_sequence = " & Comilla & nt_seq & Comilla
    sql = sql & "where  Seqplate_id   " & plate_pos & ", " & Comilla & plate_well & Comilla & ", " & pop_id & ", " & gene_id & ", " & Comilla & nt_seq & Comilla & ", " & Comilla & nt_qual & Comilla & ", " & Comilla & clustal & Comilla & ")"
   
    db.Execute sql, dbFailOnError
    
    If Err.Number <> 0 Then
        MsgBox Err.Description, vbCritical, "Error"
    End If

End Sub


Function Read_Section(section As String, inputS As String, ini_file As String) As String
'reads the "input" of the file "ini_file" that belongs to the section  "section"

Dim iread As Long
Dim sdest As String * 200

iread = GetPrivateProfileString(section, inputS, "", sdest, 200, ini_file)
If iread > 0 Then
 sdest = Mid$(sdest, 1, iread)
Else
 sdest = ""
End If
Read_Section = Trim$(sdest)
End Function

Sub Save_Section(ByVal section As String, ByVal inputS As String, ByVal svalue As String)
 
 Dim I As Long
 
 I = WritePrivateProfileString(section, inputS, svalue, "C:\LabDB\LABDB.INI")
 
End Sub


Function file_exist(file_name As String) As Boolean
   Dim x As Integer
   
   On Error Resume Next
   x = FreeFile
   
   Open file_name For Input As x
   If Err = 0 Then
      file_exist = True
    Else
      file_exist = False
    End If
    Close x
End Function

Function Find_Tabs(linestr As String) As Integer

Dim Estab As String * 1
Dim Row As Integer
Dim flag As Boolean
Dim found As Integer

Estab = Chr(9)
flag = False
Row = 1

While Not flag
    found = InStr(1, linestr, Estab)
    linestr = Mid(linestr, found + 1, Len(linestr))
    If found > 0 Then
        Row = Row + 1
    Else
        flag = True
        Find_Tabs = Row - 1
    End If

   Wend

End Function

Function Find_String(linestr As String, tofind As String) As Integer

Dim Estab As String * 1
Dim flag As Boolean
Dim found As Integer
Dim NameValue As String

Estab = "'"
flag = False
NameValue = linestr
'While Not flag
    found = InStr(1, linestr, tofind)
'    If found > 0 Then
'        NameValue = Trim$(Mid(linestr, 1, found - 1)) + Trim$(Mid(linestr, found + 1, Len(linestr)))
'        linestr = NameValue
'    Else
'        flag = True
    Find_String = found
'    End If

'   Wend

End Function


Function Check_Line(linestr As String) As Boolean

Dim Estab As String * 1
Dim flag As Boolean
Dim found As Integer
Dim check_char As String
Dim work_line As String

Estab = Chr(9)
flag = False
Check_Line = False
work_line = linestr
found = InStr(1, work_line, Estab)
work_line = Mid(work_line, found + 1, Len(work_line))

While Not flag
    If Len(work_line) <> 0 Then
        found = InStr(1, work_line, Estab)
        If found > 0 Then
            check_char = Mid(work_line, 1, found - 1)
        Else
            flag = True
            Check_Line = False
        End If
        If check_char <> "no" Then
            flag = True
            Check_Line = True
        Else
            work_line = Mid(work_line, found + 1, Len(work_line))
        End If
    Else
        flag = True
        Check_Line = False
    End If
   Wend

End Function

Sub grdAssign_Color(Grid As MSFlexGrid, Column As Integer, Row As Integer, Color As ColorConstants)
    
    Grid.Col = Column
    Grid.Row = Row
    Grid.RowSel = Row
    Grid.ColSel = Column
    Grid.CellBackColor = Color

End Sub

Sub grdChange_toWhite(Grid As MSFlexGrid, Column As Integer)

For I = 1 To Grid.Rows - 1
    Grid.Row = I
    Grid.Col = Column
    Grid.RowSel = I
    Grid.ColSel = Column
    Grid.CellBackColor = &H80000005
Next

End Sub


Function Get_GeneID(gene_name As String, Data_aux2 As Adodc) As Integer
      
Dim sql As String
 
    sql = "select gene_id From genes where gene_name = " & Comilla & Trim(gene_name) & Comilla & ";"

    Data_aux2.ConnectionString = "Provider=Microsoft.Jet.OLEDB.4.0;Persist Security Info=False;Data Source=" & DBPATH & ";"
    Data_aux2.RecordSource = sql
    Data_aux2.Refresh
   
 If Not Data_aux2.Recordset.EOF And Not Data_aux2.Recordset.BOF Then
    If Data_aux2.Recordset.Fields(0) > 0 Then
       Get_GeneID = Data_aux2.Recordset.Fields(0)
    Else
       Get_GeneID = 0
    End If
 Else
       Get_GeneID = 0
 End If
   
End Function

Function DirectoryExists(ByVal DName As String) As Boolean

Dim sDummy As String

On Error Resume Next

If Right(DName, 1) <> "\" Then DName = DName & "\"
sDummy = Dir$(DName & "*.*", vbDirectory)
DirectoryExists = Not (sDummy = "")

End Function


Function Get_Children(Alignment_id As String, Data_aux2 As Adodc) As Integer
      
Dim sql As String
 
    sql = "select count(*) From alignments where align_parent_id = " & Alignment_id & ";"

    Data_aux2.ConnectionString = "Provider=Microsoft.Jet.OLEDB.4.0;Persist Security Info=False;Data Source=" & DBPATH & ";"
    Data_aux2.RecordSource = sql
    Data_aux2.Refresh
   
 If Not Data_aux2.Recordset.EOF And Not Data_aux2.Recordset.BOF Then
    If Data_aux2.Recordset.Fields(0) > 0 Then
       Get_Children = Data_aux2.Recordset.Fields(0)
    Else
       Get_Children = 0
    End If
 Else
       Get_Children = 0
 End If
   
End Function

Function Get_SeqPhrap_ID(Align_id As String, Data_aux2 As Adodc) As Double

Dim sql As String
Dim I As Integer
 
    sql = "select seq_id_phrap From align_sequences where align_id = " & Align_id & ";"

    Data_aux2.ConnectionString = "Provider=Microsoft.Jet.OLEDB.4.0;Persist Security Info=False;Data Source=" & DBPATH & ";"
    Data_aux2.RecordSource = sql
    Data_aux2.Refresh
    I = 1
   
    If Not Data_aux2.Recordset.EOF And Not Data_aux2.Recordset.BOF Then
        Do
            SeqID_PhrapW(I) = Data_aux2.Recordset.Fields(0)
            I = I + 1
            Data_aux2.Recordset.MoveNext
        Loop While Not Data_aux2.Recordset.BOF And Not Data_aux2.Recordset.EOF
        Get_SeqPhrap_ID = I - 1
    Else
        Get_SeqPhrap_ID = 0
    End If
 
End Function

Function Get_SeqPhrap_Gene(seq_ID_phrap As String, gene_id As String, Data_aux2 As Adodc) As Integer

Dim sql As String
 
    sql = "select count(*) From seq_phrap where seq_id_phrap = " & seq_ID_phrap
    sql = sql & " and gene_id = " & gene_id & ";"
    Data_aux2.ConnectionString = "Provider=Microsoft.Jet.OLEDB.4.0;Persist Security Info=False;Data Source=" & DBPATH & ";"
    Data_aux2.RecordSource = sql
    Data_aux2.Refresh
   
    If Not Data_aux2.Recordset.EOF And Not Data_aux2.Recordset.BOF Then
        If Data_aux2.Recordset.Fields(0) > 0 Then
            Get_SeqPhrap_Gene = Data_aux2.Recordset.Fields(0)
        Else
            Get_SeqPhrap_Gene = 0
        End If
    Else
        Get_SeqPhrap_Gene = 0
    End If

End Function

Function Get_SeqPhrap_All(seq_ID_phrap As String, Align_id As String, Data_aux2 As Adodc) As Integer

Dim sql As String
 
    sql = "select count(*) from align_sequences where seq_id_phrap = " & seq_ID_phrap
    sql = sql & " and align_id <> " & Align_id & ";"
    Data_aux2.ConnectionString = "Provider=Microsoft.Jet.OLEDB.4.0;Persist Security Info=False;Data Source=" & DBPATH & ";"
    Data_aux2.RecordSource = sql
    Data_aux2.Refresh
   
    If Not Data_aux2.Recordset.EOF And Not Data_aux2.Recordset.BOF Then
        If Data_aux2.Recordset.Fields(0) > 0 Then
            Get_SeqPhrap_All = Data_aux2.Recordset.Fields(0)
        Else
            Get_SeqPhrap_All = 0
        End If
    Else
        Get_SeqPhrap_All = 0
    End If

End Function

Function Get_AmpliconID(Amplicon_Name As String, Data_aux2 As Adodc) As Integer
      
Dim sql As String
 
    sql = "select amplicon_id From amplicons where amplicon_name = " & Comilla & Trim(Amplicon_Name) & Comilla & ";"

    Data_aux2.ConnectionString = "Provider=Microsoft.Jet.OLEDB.4.0;Persist Security Info=False;Data Source=" & DBPATH & ";"
    Data_aux2.RecordSource = sql
    Data_aux2.Refresh
   
 If Not Data_aux2.Recordset.EOF And Not Data_aux2.Recordset.BOF Then
    If Data_aux2.Recordset.Fields(0) > 0 Then
       Get_AmpliconID = Data_aux2.Recordset.Fields(0)
    Else
       Get_AmpliconID = 0
    End If
 Else
       Get_AmpliconID = 0
 End If
   
End Function


Function Get_PrimerID(Primer_Name As String, Data_aux2 As Adodc) As Integer
      
Dim sql As String
 
    sql = "select primer_id, amplicon_id From primers where primer_name = " & Comilla & Trim(Primer_Name) & Comilla & ";"

    Data_aux2.ConnectionString = "Provider=Microsoft.Jet.OLEDB.4.0;Persist Security Info=False;Data Source=" & DBPATH & ";"
    Data_aux2.RecordSource = sql
    Data_aux2.Refresh
   
 If Not Data_aux2.Recordset.EOF And Not Data_aux2.Recordset.BOF Then
    If Data_aux2.Recordset.Fields(0) > 0 Then
       Get_PrimerID = Data_aux2.Recordset.Fields(0)
       w_amplicon_id = Data_aux2.Recordset.Fields(1)
    Else
       Get_PrimerID = 0
    End If
 Else
       Get_PrimerID = 0
 End If
   
End Function

Function Check_Sequence(Primer_ID As String, Primer_Sequence As String, Data_aux2 As Adodc) As Integer
      
Dim sql As String
 
    sql = "select primer_id From primers where primer_sequence = " & Comilla & Trim(Primer_Sequence) & Comilla
    sql = sql & " And primer_id = " & Primer_ID & ";"

    Data_aux2.ConnectionString = "Provider=Microsoft.Jet.OLEDB.4.0;Persist Security Info=False;Data Source=" & DBPATH & ";"
    Data_aux2.RecordSource = sql
    Data_aux2.Refresh
   
 If Not Data_aux2.Recordset.EOF And Not Data_aux2.Recordset.BOF Then
    If Data_aux2.Recordset.Fields(0) > 0 Then
       Check_Sequence = Data_aux2.Recordset.Fields(0)
    Else
       Check_Sequence = 0
    End If
 Else
       Check_Sequence = 0
 End If
   
End Function


Function Get_Max_Gene(Data_aux2 As Adodc) As Integer

Dim sql As String

    sql = "select max(gene_id) from genes;"
    Data_aux2.ConnectionString = "Provider=Microsoft.Jet.OLEDB.4.0;Persist Security Info=False;Data Source=" & DBPATH & ";"
    Data_aux2.RecordSource = sql
    Data_aux2.Refresh
   
    If Not Data_aux2.BOFAction And Not Data_aux2.EOFAction Then
        If Data_aux2.Recordset.Fields(0) > 0 Then
            Get_Max_Gene = Data_aux2.Recordset.Fields(0) + 1
        Else
            Get_Max_Gene = 0
        End If
    Else
        Get_Max_Gene = -1
    End If

End Function

Function Get_Max_Amplicon(Data_aux2 As Adodc) As Integer

Dim sql As String

    sql = "select max(amplicon_id) from amplicons;"
    Data_aux2.ConnectionString = "Provider=Microsoft.Jet.OLEDB.4.0;Persist Security Info=False;Data Source=" & DBPATH & ";"
    Data_aux2.RecordSource = sql
    Data_aux2.Refresh
   
    If Not Data_aux2.BOFAction And Not Data_aux2.EOFAction Then
        If Data_aux2.Recordset.Fields(0) > 0 Then
            Get_Max_Amplicon = Data_aux2.Recordset.Fields(0) + 1
        Else
            Get_Max_Amplicon = 0
        End If
    Else
        Get_Max_Amplicon = -1
    End If

End Function

Function Get_Max_Primer(Data_aux2 As Adodc) As Integer

Dim sql As String

    sql = "select max(primer_id) from primers;"
    Data_aux2.ConnectionString = "Provider=Microsoft.Jet.OLEDB.4.0;Persist Security Info=False;Data Source=" & DBPATH & ";"
    Data_aux2.RecordSource = sql
    Data_aux2.Refresh
   
    If Not Data_aux2.BOFAction And Not Data_aux2.EOFAction Then
        If Data_aux2.Recordset.Fields(0) > 0 Then
            Get_Max_Primer = Data_aux2.Recordset.Fields(0) + 1
        Else
            Get_Max_Primer = 0
        End If
    Else
        Get_Max_Primer = 0
    End If

End Function


Function Get_Max_Population(Data_aux2 As Adodc) As Integer

Dim sql As String

    sql = "select max(population_id) from populations;"
    Data_aux2.ConnectionString = "Provider=Microsoft.Jet.OLEDB.4.0;Persist Security Info=False;Data Source=" & DBPATH & ";"
    Data_aux2.RecordSource = sql
    Data_aux2.Refresh
   
    If Not Data_aux2.BOFAction And Not Data_aux2.EOFAction Then
        If Data_aux2.Recordset.Fields(0) > 0 Then
            Get_Max_Population = Data_aux2.Recordset.Fields(0) + 1
        Else
            Get_Max_Population = 0
        End If
    Else
        Get_Max_Population = -1
    End If

End Function

Function Get_Max_Seq_Phrap(Data_aux2 As Adodc) As Double

Dim sql As String

    sql = "select max(seq_id_phrap) from seq_phrap;"
    Data_aux2.ConnectionString = "Provider=Microsoft.Jet.OLEDB.4.0;Persist Security Info=False;Data Source=" & DBPATH & ";"
    Data_aux2.RecordSource = sql
    Data_aux2.Refresh
   
    If Not Data_aux2.BOFAction And Not Data_aux2.EOFAction Then
        If Data_aux2.Recordset.Fields(0) > 0 Then
            Get_Max_Seq_Phrap = Data_aux2.Recordset.Fields(0)
        Else
            Get_Max_Seq_Phrap = 0
        End If
    Else
        Get_Max_Seq_Phrap = 0
    End If

End Function


Function Get_Max_Alignments(Data_aux2 As Adodc) As Double

Dim sql As String

    sql = "select max(align_id) from alignments;"
    Data_aux2.ConnectionString = "Provider=Microsoft.Jet.OLEDB.4.0;Persist Security Info=False;Data Source=" & DBPATH & ";"
    Data_aux2.RecordSource = sql
    Data_aux2.Refresh
   
    If Not Data_aux2.BOFAction And Not Data_aux2.EOFAction Then
        If Data_aux2.Recordset.Fields(0) > 0 Then
            Get_Max_Alignments = Data_aux2.Recordset.Fields(0)
        Else
            Get_Max_Alignments = 0
        End If
    Else
        Get_Max_Alignments = 0
    End If

End Function


Function Get_Max_Align_Sequences(Data_aux2 As Adodc) As Double

Dim sql As String

    sql = "select max(align_seq_id) from align_sequences;"
    Data_aux2.ConnectionString = "Provider=Microsoft.Jet.OLEDB.4.0;Persist Security Info=False;Data Source=" & DBPATH & ";"
    Data_aux2.RecordSource = sql
    Data_aux2.Refresh
   
    If Not Data_aux2.BOFAction And Not Data_aux2.EOFAction Then
        If Data_aux2.Recordset.Fields(0) > 0 Then
            Get_Max_Align_Sequences = Data_aux2.Recordset.Fields(0)
        Else
            Get_Max_Align_Sequences = 0
        End If
    Else
        Get_Max_Align_Sequences = 0
    End If

End Function


Function Get_Population_Name(Population_Name As String, Data_aux2 As Adodc) As Integer
      
Dim sql As String
 
    sql = "select population_id From populations where population_name = " & Comilla & Trim(Population_Name) & Comilla & ";"

    Data_aux2.ConnectionString = "Provider=Microsoft.Jet.OLEDB.4.0;Persist Security Info=False;Data Source=" & DBPATH & ";"
    Data_aux2.RecordSource = sql
    Data_aux2.Refresh
   
 If Not Data_aux2.Recordset.EOF And Not Data_aux2.Recordset.BOF Then
    If Data_aux2.Recordset.Fields(0) > 0 Then
       Get_Population_Name = Data_aux2.Recordset.Fields(0)
    Else
       Get_Population_Name = 0
    End If
 Else
       Get_Population_Name = 0
 End If
   
End Function


Function Get_Sequence_Bases(linestr As String) As Integer

Dim Estab As String * 1
Dim I As Integer
Dim found As Integer
Dim Bases_W As String

Estab = " "

For I = 1 To 3
    found = InStr(1, linestr, Estab)
    If I = 3 Then
        Bases_W = Mid(linestr, 1, found - 1)
    End If
    linestr = Mid(linestr, found + 1, Len(linestr))
Next

If Trim(Bases_W) = "" Then
    Get_Sequence_Bases = 0
Else
    Get_Sequence_Bases = Bases_W
End If

End Function


Function Check_Quality(linestr As String) As Integer

Dim EsSpace As String * 1
Dim I As Integer
Dim found As Integer
Dim Quality_W As Integer
Dim Quality_ok As Boolean

EsSpace = " "
Quality_ok = True
While Quality_ok
    found = InStr(1, linestr, EsSpace)
    If found > 0 Then
        Quality_W = Quality_W + 1
    Else
        Quality_ok = False
        Quality_W = Quality_W + 1
    End If
    linestr = Mid(linestr, found + 1, Len(linestr))
Wend

If Quality_W = 0 Then
    Check_Quality = 0
Else
    Check_Quality = Quality_W
End If

End Function


Sub Get_New_Align_ID(Data_aux2 As Adodc)

Dim sql As String

    sql = "select align_id "
    sql = sql & "From alignments "
    sql = sql & "WHERE gene_id = " & w_gene_id
    sql = sql & " and align_version = " & w_align_version
    sql = sql & " order by align_id asc"

    Data_aux2.ConnectionString = "Provider=Microsoft.Jet.OLEDB.4.0;Persist Security Info=False;Data Source=" & DBPATH & ";"
    Data_aux2.RecordSource = sql
    Data_aux2.Refresh
    
    If Not Data_aux2.Recordset.EOF And Not Data_aux2.Recordset.BOF Then
        Do
            w_align_id = Data_aux2.Recordset.Fields(0)
            Data_aux2.Recordset.MoveNext
        Loop While Not Data_aux2.Recordset.BOF And Not Data_aux2.Recordset.EOF
    End If
    
End Sub


Sub Summary_Alignments(K As Integer, I As Integer)

If TotalT(K, I) > 0 Then
    If TotalA(K, I) > 0 Then
        If TotalG(K, I) > 0 Then
            If TotalC(K, I) > 0 Then
                If TotalD(K, I) > 0 Then
                    If TotalN(K, I) > 0 Then
                        If TotalQ(K, I) > 0 Then
'                            MsgBox ("Please check the sequences, something is wrong")
                            Summary_Seq(6) = Summary_Seq(6) + 1
                        Else
                            Summary_Seq(6) = Summary_Seq(6) + 1
                        End If
                    Else
                        If TotalQ(K, I) > 0 Then
                            Summary_Seq(6) = Summary_Seq(6) + 1
                        Else
                            Summary_Seq(5) = Summary_Seq(5) + 1
                        End If
                    End If
                Else
                    If TotalN(K, I) > 0 Then
                        If TotalQ(K, I) > 0 Then
                            Summary_Seq(6) = Summary_Seq(6) + 1
                        Else
                            Summary_Seq(5) = Summary_Seq(5) + 1
                        End If
                    Else
                        If TotalQ(K, I) > 0 Then
                            Summary_Seq(5) = Summary_Seq(5) + 1
                        Else
                            Summary_Seq(4) = Summary_Seq(4) + 1
                        End If
                    End If
                End If
            Else
                If TotalD(K, I) > 0 Then
                    If TotalN(K, I) > 0 Then
                        If TotalQ(K, I) > 0 Then
                            Summary_Seq(6) = Summary_Seq(6) + 1
                        Else
                            Summary_Seq(5) = Summary_Seq(5) + 1
                        End If
                    Else
                        If TotalQ(K, I) > 0 Then
                            Summary_Seq(5) = Summary_Seq(5) + 1
                        Else
                            Summary_Seq(4) = Summary_Seq(4) + 1
                        End If
                    End If
                Else
                    If TotalN(K, I) > 0 Then
                        If TotalQ(K, I) > 0 Then
                            Summary_Seq(5) = Summary_Seq(5) + 1
                        Else
                            Summary_Seq(4) = Summary_Seq(4) + 1
                        End If
                    Else
                        If TotalQ(K, I) > 0 Then
                            Summary_Seq(4) = Summary_Seq(4) + 1
                        Else
                            Summary_Seq(3) = Summary_Seq(3) + 1
                        End If
                    End If
                End If
            End If
        Else
            If TotalC(K, I) > 0 Then
                If TotalD(K, I) > 0 Then
                    If TotalN(K, I) > 0 Then
                        If TotalQ(K, I) > 0 Then
                            Summary_Seq(6) = Summary_Seq(6) + 1
                        Else
                            Summary_Seq(5) = Summary_Seq(5) + 1
                        End If
                    Else
                        If TotalQ(K, I) > 0 Then
                            Summary_Seq(5) = Summary_Seq(5) + 1
                        Else
                            Summary_Seq(4) = Summary_Seq(4) + 1
                        End If
                    End If
                Else
                    If TotalN(K, I) > 0 Then
                        If TotalQ(K, I) > 0 Then
                            Summary_Seq(5) = Summary_Seq(5) + 1
                        Else
                            Summary_Seq(4) = Summary_Seq(4) + 1
                        End If
                    Else
                        If TotalQ(K, I) > 0 Then
                            Summary_Seq(4) = Summary_Seq(4) + 1
                        Else
                            Summary_Seq(3) = Summary_Seq(3) + 1
                        End If
                    End If
                End If
            Else
                If TotalD(K, I) > 0 Then
                    If TotalN(K, I) > 0 Then
                        If TotalQ(K, I) > 0 Then
                            Summary_Seq(5) = Summary_Seq(5) + 1
                        Else
                            Summary_Seq(4) = Summary_Seq(4) + 1
                        End If
                    Else
                        If TotalQ(K, I) > 0 Then
                            Summary_Seq(4) = Summary_Seq(4) + 1
                        Else
                            Summary_Seq(3) = Summary_Seq(3) + 1
                        End If
                    End If
                Else
                    If TotalN(K, I) > 0 Then
                        If TotalQ(K, I) > 0 Then
                            Summary_Seq(4) = Summary_Seq(4) + 1
                        Else
                            Summary_Seq(3) = Summary_Seq(3) + 1
                        End If
                    Else
                        If TotalQ(K, I) > 0 Then
                            Summary_Seq(3) = Summary_Seq(3) + 1
                        Else
                            Summary_Seq(2) = Summary_Seq(2) + 1
                        End If
                    End If
                End If
            End If
        End If
    Else
        If TotalG(K, I) > 0 Then
            If TotalC(K, I) > 0 Then
                If TotalD(K, I) > 0 Then
                    If TotalN(K, I) > 0 Then
                        If TotalQ(K, I) > 0 Then
                            Summary_Seq(6) = Summary_Seq(6) + 1
                        Else
                            Summary_Seq(5) = Summary_Seq(5) + 1
                        End If
                    Else
                        If TotalQ(K, I) > 0 Then
                            Summary_Seq(5) = Summary_Seq(5) + 1
                        Else
                            Summary_Seq(4) = Summary_Seq(4) + 1
                        End If
                    End If
                Else
                    If TotalN(K, I) > 0 Then
                        If TotalQ(K, I) > 0 Then
                            Summary_Seq(5) = Summary_Seq(5) + 1
                        Else
                            Summary_Seq(4) = Summary_Seq(4) + 1
                        End If
                    Else
                        If TotalQ(K, I) > 0 Then
                            Summary_Seq(4) = Summary_Seq(4) + 1
                        Else
                            Summary_Seq(3) = Summary_Seq(3) + 1
                        End If
                    End If
                End If
            Else
                If TotalD(K, I) > 0 Then
                    If TotalN(K, I) > 0 Then
                        If TotalQ(K, I) > 0 Then
                            Summary_Seq(5) = Summary_Seq(5) + 1
                        Else
                            Summary_Seq(4) = Summary_Seq(4) + 1
                        End If
                    Else
                        If TotalQ(K, I) > 0 Then
                            Summary_Seq(4) = Summary_Seq(4) + 1
                        Else
                            Summary_Seq(3) = Summary_Seq(3) + 1
                        End If
                    End If
                Else
                    If TotalN(K, I) > 0 Then
                        If TotalQ(K, I) > 0 Then
                            Summary_Seq(4) = Summary_Seq(4) + 1
                        Else
                            Summary_Seq(3) = Summary_Seq(3) + 1
                        End If
                    Else
                        If TotalQ(K, I) > 0 Then
                            Summary_Seq(3) = Summary_Seq(3) + 1
                        Else
                            Summary_Seq(2) = Summary_Seq(2) + 1
                        End If
                    End If
                End If
            End If
        Else
            If TotalC(K, I) > 0 Then
                If TotalD(K, I) > 0 Then
                    If TotalN(K, I) > 0 Then
                        If TotalQ(K, I) > 0 Then
                            Summary_Seq(5) = Summary_Seq(5) + 1
                        Else
                            Summary_Seq(4) = Summary_Seq(4) + 1
                        End If
                    Else
                        If TotalQ(K, I) > 0 Then
                            Summary_Seq(4) = Summary_Seq(4) + 1
                        Else
                            Summary_Seq(3) = Summary_Seq(3) + 1
                        End If
                    End If
                Else
                    If TotalN(K, I) > 0 Then
                        If TotalQ(K, I) > 0 Then
                            Summary_Seq(4) = Summary_Seq(4) + 1
                        Else
                            Summary_Seq(3) = Summary_Seq(3) + 1
                        End If
                    Else
                        If TotalQ(K, I) > 0 Then
                            Summary_Seq(3) = Summary_Seq(3) + 1
                        Else
                            Summary_Seq(2) = Summary_Seq(2) + 1
                        End If
                    End If
                End If
            Else
                If TotalD(K, I) > 0 Then
                    If TotalN(K, I) > 0 Then
                        If TotalQ(K, I) > 0 Then
                            Summary_Seq(4) = Summary_Seq(4) + 1
                        Else
                            Summary_Seq(3) = Summary_Seq(3) + 1
                        End If
                    Else
                        If TotalQ(K, I) > 0 Then
                            Summary_Seq(3) = Summary_Seq(3) + 1
                        Else
                            Summary_Seq(2) = Summary_Seq(2) + 1
                        End If
                    End If
                Else
                    If TotalN(K, I) > 0 Then
                        If TotalQ(K, I) > 0 Then
                            Summary_Seq(3) = Summary_Seq(3) + 1
                        Else
                            Summary_Seq(2) = Summary_Seq(2) + 1
                        End If
                    Else
                        If TotalQ(K, I) > 0 Then
                            Summary_Seq(2) = Summary_Seq(2) + 1
                        Else
                            Summary_Seq(1) = Summary_Seq(1) + 1
                        End If
                    End If
                End If
            End If
        End If
    End If
Else
    If TotalA(K, I) > 0 Then
        If TotalG(K, I) > 0 Then
            If TotalC(K, I) > 0 Then
                If TotalD(K, I) > 0 Then
                    If TotalN(K, I) > 0 Then
                        If TotalQ(K, I) > 0 Then
                            Summary_Seq(6) = Summary_Seq(6) + 1
                        Else
                            Summary_Seq(5) = Summary_Seq(5) + 1
                        End If
                    Else
                        If TotalQ(K, I) > 0 Then
                            Summary_Seq(5) = Summary_Seq(5) + 1
                        Else
                            Summary_Seq(4) = Summary_Seq(4) + 1
                        End If
                    End If
                Else
                    If TotalN(K, I) > 0 Then
                        If TotalQ(K, I) > 0 Then
                            Summary_Seq(5) = Summary_Seq(5) + 1
                        Else
                            Summary_Seq(4) = Summary_Seq(4) + 1
                        End If
                    Else
                        If TotalQ(K, I) > 0 Then
                            Summary_Seq(4) = Summary_Seq(4) + 1
                        Else
                            Summary_Seq(3) = Summary_Seq(3) + 1
                        End If
                    End If
                End If
            Else
                If TotalD(K, I) > 0 Then
                    If TotalN(K, I) > 0 Then
                        If TotalQ(K, I) > 0 Then
                            Summary_Seq(5) = Summary_Seq(5) + 1
                        Else
                            Summary_Seq(4) = Summary_Seq(4) + 1
                        End If
                    Else
                        If TotalQ(K, I) > 0 Then
                            Summary_Seq(4) = Summary_Seq(4) + 1
                        Else
                            Summary_Seq(3) = Summary_Seq(3) + 1
                        End If
                    End If
                Else
                    If TotalN(K, I) > 0 Then
                        If TotalQ(K, I) > 0 Then
                            Summary_Seq(4) = Summary_Seq(4) + 1
                        Else
                            Summary_Seq(3) = Summary_Seq(3) + 1
                        End If
                    Else
                        If TotalQ(K, I) > 0 Then
                            Summary_Seq(3) = Summary_Seq(3) + 1
                        Else
                            Summary_Seq(2) = Summary_Seq(2) + 1
                        End If
                    End If
                End If
            End If
        Else
            If TotalC(K, I) > 0 Then
                If TotalD(K, I) > 0 Then
                    If TotalN(K, I) > 0 Then
                        If TotalQ(K, I) > 0 Then
                            Summary_Seq(5) = Summary_Seq(5) + 1
                        Else
                            Summary_Seq(4) = Summary_Seq(4) + 1
                        End If
                    Else
                        If TotalQ(K, I) > 0 Then
                            Summary_Seq(4) = Summary_Seq(4) + 1
                        Else
                            Summary_Seq(3) = Summary_Seq(3) + 1
                        End If
                    End If
                Else
                    If TotalN(K, I) > 0 Then
                        If TotalQ(K, I) > 0 Then
                            Summary_Seq(4) = Summary_Seq(4) + 1
                        Else
                            Summary_Seq(3) = Summary_Seq(3) + 1
                        End If
                    Else
                        If TotalQ(K, I) > 0 Then
                            Summary_Seq(3) = Summary_Seq(3) + 1
                        Else
                            Summary_Seq(2) = Summary_Seq(2) + 1
                        End If
                    End If
                End If
            Else
                If TotalD(K, I) > 0 Then
                    If TotalN(K, I) > 0 Then
                        If TotalQ(K, I) > 0 Then
                            Summary_Seq(4) = Summary_Seq(4) + 1
                        Else
                            Summary_Seq(3) = Summary_Seq(3) + 1
                        End If
                    Else
                        If TotalQ(K, I) > 0 Then
                            Summary_Seq(3) = Summary_Seq(3) + 1
                        Else
                            Summary_Seq(2) = Summary_Seq(2) + 1
                        End If
                    End If
                Else
                    If TotalN(K, I) > 0 Then
                        If TotalQ(K, I) > 0 Then
                            Summary_Seq(3) = Summary_Seq(3) + 1
                        Else
                            Summary_Seq(2) = Summary_Seq(2) + 1
                        End If
                    Else
                        If TotalQ(K, I) > 0 Then
                            Summary_Seq(2) = Summary_Seq(2) + 1
                        Else
                            Summary_Seq(1) = Summary_Seq(1) + 1
                        End If
                    End If
                End If
            End If
        End If
    Else
        If TotalG(K, I) > 0 Then
            If TotalC(K, I) > 0 Then
                If TotalD(K, I) > 0 Then
                    If TotalN(K, I) > 0 Then
                        If TotalQ(K, I) > 0 Then
                            Summary_Seq(5) = Summary_Seq(5) + 1
                        Else
                            Summary_Seq(4) = Summary_Seq(4) + 1
                        End If
                    Else
                        If TotalQ(K, I) > 0 Then
                            Summary_Seq(4) = Summary_Seq(4) + 1
                        Else
                            Summary_Seq(3) = Summary_Seq(3) + 1
                        End If
                    End If
                Else
                    If TotalN(K, I) > 0 Then
                        If TotalQ(K, I) > 0 Then
                            Summary_Seq(4) = Summary_Seq(4) + 1
                        Else
                            Summary_Seq(3) = Summary_Seq(3) + 1
                        End If
                    Else
                        If TotalQ(K, I) > 0 Then
                            Summary_Seq(3) = Summary_Seq(3) + 1
                        Else
                            Summary_Seq(2) = Summary_Seq(2) + 1
                        End If
                    End If
                End If
            Else
                If TotalD(K, I) > 0 Then
                    If TotalN(K, I) > 0 Then
                        If TotalQ(K, I) > 0 Then
                            Summary_Seq(4) = Summary_Seq(4) + 1
                        Else
                            Summary_Seq(3) = Summary_Seq(3) + 1
                        End If
                    Else
                        If TotalQ(K, I) > 0 Then
                            Summary_Seq(3) = Summary_Seq(3) + 1
                        Else
                            Summary_Seq(2) = Summary_Seq(2) + 1
                        End If
                    End If
                Else
                    If TotalN(K, I) > 0 Then
                        If TotalQ(K, I) > 0 Then
                            Summary_Seq(3) = Summary_Seq(3) + 1
                        Else
                            Summary_Seq(2) = Summary_Seq(2) + 1
                        End If
                    Else
                        If TotalQ(K, I) > 0 Then
                            Summary_Seq(2) = Summary_Seq(2) + 1
                        Else
                            Summary_Seq(1) = Summary_Seq(1) + 1
                        End If
                    End If
                End If
            End If
        Else
            If TotalC(K, I) > 0 Then
                If TotalD(K, I) > 0 Then
                    If TotalN(K, I) > 0 Then
                        If TotalQ(K, I) > 0 Then
                            Summary_Seq(4) = Summary_Seq(4) + 1
                        Else
                            Summary_Seq(3) = Summary_Seq(3) + 1
                        End If
                    Else
                        If TotalQ(K, I) > 0 Then
                            Summary_Seq(3) = Summary_Seq(3) + 1
                        Else
                            Summary_Seq(2) = Summary_Seq(2) + 1
                        End If
                    End If
                Else
                    If TotalN(K, I) > 0 Then
                        If TotalQ(K, I) > 0 Then
                            Summary_Seq(3) = Summary_Seq(3) + 1
                        Else
                            Summary_Seq(2) = Summary_Seq(2) + 1
                        End If
                    Else
                        If TotalQ(K, I) > 0 Then
                            Summary_Seq(2) = Summary_Seq(2) + 1
                        Else
                            Summary_Seq(1) = Summary_Seq(1) + 1
                        End If
                    End If
                End If
            Else
                If TotalD(K, I) > 0 Then
                    If TotalN(K, I) > 0 Then
                        If TotalQ(K, I) > 0 Then
                            Summary_Seq(3) = Summary_Seq(3) + 1
                        Else
                            Summary_Seq(2) = Summary_Seq(2) + 1
                        End If
                    Else
                        If TotalQ(K, I) > 0 Then
                            Summary_Seq(2) = Summary_Seq(2) + 1
                        Else
                            Summary_Seq(1) = Summary_Seq(1) + 1
                        End If
                    End If
                Else
                    If TotalN(K, I) > 0 Then
                        If TotalQ(K, I) > 0 Then
                            Summary_Seq(2) = Summary_Seq(2) + 1
                        Else
                            Summary_Seq(1) = Summary_Seq(1) + 1
                        End If
                    Else
                        If TotalQ(K, I) > 0 Then
                            Summary_Seq(1) = Summary_Seq(1) + 1
                        End If
                    End If
                End If
            End If
        End If
    End If
End If

End Sub

Sub Summary_Core_Length(K As Integer, I As Integer)

If TotalT(K, I) > 0 Then
    If TotalA(K, I) > 0 Then
        If TotalG(K, I) > 0 Then
            If TotalC(K, I) > 0 Then
                If TotalD(K, I) > 0 Then
                    If TotalN(K, I) > 0 Then
                        If TotalQ(K, I) > 0 Then
                            MsgBox ("Please check the sequences, something is wrong")
                        Else
                            Summary_Core(6) = Summary_Core(6) + 1
                        End If
                    Else
                        If TotalQ(K, I) > 0 Then
                            Summary_Core(6) = Summary_Core(6) + 1
                        Else
                            Summary_Core(5) = Summary_Core(5) + 1
                        End If
                    End If
                Else
                    If TotalN(K, I) > 0 Then
                        If TotalQ(K, I) > 0 Then
                            Summary_Core(6) = Summary_Core(6) + 1
                        Else
                            Summary_Core(5) = Summary_Core(5) + 1
                        End If
                    Else
                        If TotalQ(K, I) > 0 Then
                            Summary_Core(5) = Summary_Core(5) + 1
                        Else
                            Summary_Core(4) = Summary_Core(4) + 1
                        End If
                    End If
                End If
            Else
                If TotalD(K, I) > 0 Then
                    If TotalN(K, I) > 0 Then
                        If TotalQ(K, I) > 0 Then
                            Summary_Core(6) = Summary_Core(6) + 1
                        Else
                            Summary_Core(5) = Summary_Core(5) + 1
                        End If
                    Else
                        If TotalQ(K, I) > 0 Then
                            Summary_Core(5) = Summary_Core(5) + 1
                        Else
                            Summary_Core(4) = Summary_Core(4) + 1
                        End If
                    End If
                Else
                    If TotalN(K, I) > 0 Then
                        If TotalQ(K, I) > 0 Then
                            Summary_Core(5) = Summary_Core(5) + 1
                        Else
                            Summary_Core(4) = Summary_Core(4) + 1
                        End If
                    Else
                        If TotalQ(K, I) > 0 Then
                            Summary_Core(4) = Summary_Core(4) + 1
                        Else
                            Summary_Core(3) = Summary_Core(3) + 1
                        End If
                    End If
                End If
            End If
        Else
            If TotalC(K, I) > 0 Then
                If TotalD(K, I) > 0 Then
                    If TotalN(K, I) > 0 Then
                        If TotalQ(K, I) > 0 Then
                            Summary_Core(6) = Summary_Core(6) + 1
                        Else
                            Summary_Core(5) = Summary_Core(5) + 1
                        End If
                    Else
                        If TotalQ(K, I) > 0 Then
                            Summary_Core(5) = Summary_Core(5) + 1
                        Else
                            Summary_Core(4) = Summary_Core(4) + 1
                        End If
                    End If
                Else
                    If TotalN(K, I) > 0 Then
                        If TotalQ(K, I) > 0 Then
                            Summary_Core(5) = Summary_Core(5) + 1
                        Else
                            Summary_Core(4) = Summary_Core(4) + 1
                        End If
                    Else
                        If TotalQ(K, I) > 0 Then
                            Summary_Core(4) = Summary_Core(4) + 1
                        Else
                            Summary_Core(3) = Summary_Core(3) + 1
                        End If
                    End If
                End If
            Else
                If TotalD(K, I) > 0 Then
                    If TotalN(K, I) > 0 Then
                        If TotalQ(K, I) > 0 Then
                            Summary_Core(5) = Summary_Core(5) + 1
                        Else
                            Summary_Core(4) = Summary_Core(4) + 1
                        End If
                    Else
                        If TotalQ(K, I) > 0 Then
                            Summary_Core(4) = Summary_Core(4) + 1
                        Else
                            Summary_Core(3) = Summary_Core(3) + 1
                        End If
                    End If
                Else
                    If TotalN(K, I) > 0 Then
                        If TotalQ(K, I) > 0 Then
                            Summary_Core(4) = Summary_Core(4) + 1
                        Else
                            Summary_Core(3) = Summary_Core(3) + 1
                        End If
                    Else
                        If TotalQ(K, I) > 0 Then
                            Summary_Core(3) = Summary_Core(3) + 1
                        Else
                            Summary_Core(2) = Summary_Core(2) + 1
                        End If
                    End If
                End If
            End If
        End If
    Else
        If TotalG(K, I) > 0 Then
            If TotalC(K, I) > 0 Then
                If TotalD(K, I) > 0 Then
                    If TotalN(K, I) > 0 Then
                        If TotalQ(K, I) > 0 Then
                            Summary_Core(6) = Summary_Core(6) + 1
                        Else
                            Summary_Core(5) = Summary_Core(5) + 1
                        End If
                    Else
                        If TotalQ(K, I) > 0 Then
                            Summary_Core(5) = Summary_Core(5) + 1
                        Else
                            Summary_Core(4) = Summary_Core(4) + 1
                        End If
                    End If
                Else
                    If TotalN(K, I) > 0 Then
                        If TotalQ(K, I) > 0 Then
                            Summary_Core(5) = Summary_Core(5) + 1
                        Else
                            Summary_Core(4) = Summary_Core(4) + 1
                        End If
                    Else
                        If TotalQ(K, I) > 0 Then
                            Summary_Core(4) = Summary_Core(4) + 1
                        Else
                            Summary_Core(3) = Summary_Core(3) + 1
                        End If
                    End If
                End If
            Else
                If TotalD(K, I) > 0 Then
                    If TotalN(K, I) > 0 Then
                        If TotalQ(K, I) > 0 Then
                            Summary_Core(5) = Summary_Core(5) + 1
                        Else
                            Summary_Core(4) = Summary_Core(4) + 1
                        End If
                    Else
                        If TotalQ(K, I) > 0 Then
                            Summary_Core(4) = Summary_Core(4) + 1
                        Else
                            Summary_Core(3) = Summary_Core(3) + 1
                        End If
                    End If
                Else
                    If TotalN(K, I) > 0 Then
                        If TotalQ(K, I) > 0 Then
                            Summary_Core(4) = Summary_Core(4) + 1
                        Else
                            Summary_Core(3) = Summary_Core(3) + 1
                        End If
                    Else
                        If TotalQ(K, I) > 0 Then
                            Summary_Core(3) = Summary_Core(3) + 1
                        Else
                            Summary_Core(2) = Summary_Core(2) + 1
                        End If
                    End If
                End If
            End If
        Else
            If TotalC(K, I) > 0 Then
                If TotalD(K, I) > 0 Then
                    If TotalN(K, I) > 0 Then
                        If TotalQ(K, I) > 0 Then
                            Summary_Core(5) = Summary_Core(5) + 1
                        Else
                            Summary_Core(4) = Summary_Core(4) + 1
                        End If
                    Else
                        If TotalQ(K, I) > 0 Then
                            Summary_Core(4) = Summary_Core(4) + 1
                        Else
                            Summary_Core(3) = Summary_Core(3) + 1
                        End If
                    End If
                Else
                    If TotalN(K, I) > 0 Then
                        If TotalQ(K, I) > 0 Then
                            Summary_Core(4) = Summary_Core(4) + 1
                        Else
                            Summary_Core(3) = Summary_Core(3) + 1
                        End If
                    Else
                        If TotalQ(K, I) > 0 Then
                            Summary_Core(3) = Summary_Core(3) + 1
                        Else
                            Summary_Core(2) = Summary_Core(2) + 1
                        End If
                    End If
                End If
            Else
                If TotalD(K, I) > 0 Then
                    If TotalN(K, I) > 0 Then
                        If TotalQ(K, I) > 0 Then
                            Summary_Core(4) = Summary_Core(4) + 1
                        Else
                            Summary_Core(3) = Summary_Core(3) + 1
                        End If
                    Else
                        If TotalQ(K, I) > 0 Then
                            Summary_Core(3) = Summary_Core(3) + 1
                        Else
                            Summary_Core(2) = Summary_Core(2) + 1
                        End If
                    End If
                Else
                    If TotalN(K, I) > 0 Then
                        If TotalQ(K, I) > 0 Then
                            Summary_Core(3) = Summary_Core(3) + 1
                        Else
                            Summary_Core(2) = Summary_Core(2) + 1
                        End If
                    Else
                        If TotalQ(K, I) > 0 Then
                            Summary_Core(2) = Summary_Core(2) + 1
                        Else
                            Summary_Core(1) = Summary_Core(1) + 1
                        End If
                    End If
                End If
            End If
        End If
    End If
Else
    If TotalA(K, I) > 0 Then
        If TotalG(K, I) > 0 Then
            If TotalC(K, I) > 0 Then
                If TotalD(K, I) > 0 Then
                    If TotalN(K, I) > 0 Then
                        If TotalQ(K, I) > 0 Then
                            Summary_Core(6) = Summary_Core(6) + 1
                        Else
                            Summary_Core(5) = Summary_Core(5) + 1
                        End If
                    Else
                        If TotalQ(K, I) > 0 Then
                            Summary_Core(5) = Summary_Core(5) + 1
                        Else
                            Summary_Core(4) = Summary_Core(4) + 1
                        End If
                    End If
                Else
                    If TotalN(K, I) > 0 Then
                        If TotalQ(K, I) > 0 Then
                            Summary_Core(5) = Summary_Core(5) + 1
                        Else
                            Summary_Core(4) = Summary_Core(4) + 1
                        End If
                    Else
                        If TotalQ(K, I) > 0 Then
                            Summary_Core(4) = Summary_Core(4) + 1
                        Else
                            Summary_Core(3) = Summary_Core(3) + 1
                        End If
                    End If
                End If
            Else
                If TotalD(K, I) > 0 Then
                    If TotalN(K, I) > 0 Then
                        If TotalQ(K, I) > 0 Then
                            Summary_Core(5) = Summary_Core(5) + 1
                        Else
                            Summary_Core(4) = Summary_Core(4) + 1
                        End If
                    Else
                        If TotalQ(K, I) > 0 Then
                            Summary_Core(4) = Summary_Core(4) + 1
                        Else
                            Summary_Core(3) = Summary_Core(3) + 1
                        End If
                    End If
                Else
                    If TotalN(K, I) > 0 Then
                        If TotalQ(K, I) > 0 Then
                            Summary_Core(4) = Summary_Core(4) + 1
                        Else
                            Summary_Core(3) = Summary_Core(3) + 1
                        End If
                    Else
                        If TotalQ(K, I) > 0 Then
                            Summary_Core(3) = Summary_Core(3) + 1
                        Else
                            Summary_Core(2) = Summary_Core(2) + 1
                        End If
                    End If
                End If
            End If
        Else
            If TotalC(K, I) > 0 Then
                If TotalD(K, I) > 0 Then
                    If TotalN(K, I) > 0 Then
                        If TotalQ(K, I) > 0 Then
                            Summary_Core(5) = Summary_Core(5) + 1
                        Else
                            Summary_Core(4) = Summary_Core(4) + 1
                        End If
                    Else
                        If TotalQ(K, I) > 0 Then
                            Summary_Core(4) = Summary_Core(4) + 1
                        Else
                            Summary_Core(3) = Summary_Core(3) + 1
                        End If
                    End If
                Else
                    If TotalN(K, I) > 0 Then
                        If TotalQ(K, I) > 0 Then
                            Summary_Core(4) = Summary_Core(4) + 1
                        Else
                            Summary_Core(3) = Summary_Core(3) + 1
                        End If
                    Else
                        If TotalQ(K, I) > 0 Then
                            Summary_Core(3) = Summary_Core(3) + 1
                        Else
                            Summary_Core(2) = Summary_Core(2) + 1
                        End If
                    End If
                End If
            Else
                If TotalD(K, I) > 0 Then
                    If TotalN(K, I) > 0 Then
                        If TotalQ(K, I) > 0 Then
                            Summary_Core(4) = Summary_Core(4) + 1
                        Else
                            Summary_Core(3) = Summary_Core(3) + 1
                        End If
                    Else
                        If TotalQ(K, I) > 0 Then
                            Summary_Core(3) = Summary_Core(3) + 1
                        Else
                            Summary_Core(2) = Summary_Core(2) + 1
                        End If
                    End If
                Else
                    If TotalN(K, I) > 0 Then
                        If TotalQ(K, I) > 0 Then
                            Summary_Core(3) = Summary_Core(3) + 1
                        Else
                            Summary_Core(2) = Summary_Core(2) + 1
                        End If
                    Else
                        If TotalQ(K, I) > 0 Then
                            Summary_Core(2) = Summary_Core(2) + 1
                        Else
                            Summary_Core(1) = Summary_Core(1) + 1
                        End If
                    End If
                End If
            End If
        End If
    Else
        If TotalG(K, I) > 0 Then
            If TotalC(K, I) > 0 Then
                If TotalD(K, I) > 0 Then
                    If TotalN(K, I) > 0 Then
                        If TotalQ(K, I) > 0 Then
                            Summary_Core(5) = Summary_Core(5) + 1
                        Else
                            Summary_Core(4) = Summary_Core(4) + 1
                        End If
                    Else
                        If TotalQ(K, I) > 0 Then
                            Summary_Core(4) = Summary_Core(4) + 1
                        Else
                            Summary_Core(3) = Summary_Core(3) + 1
                        End If
                    End If
                Else
                    If TotalN(K, I) > 0 Then
                        If TotalQ(K, I) > 0 Then
                            Summary_Core(4) = Summary_Core(4) + 1
                        Else
                            Summary_Core(3) = Summary_Core(3) + 1
                        End If
                    Else
                        If TotalQ(K, I) > 0 Then
                            Summary_Core(3) = Summary_Core(3) + 1
                        Else
                            Summary_Core(2) = Summary_Core(2) + 1
                        End If
                    End If
                End If
            Else
                If TotalD(K, I) > 0 Then
                    If TotalN(K, I) > 0 Then
                        If TotalQ(K, I) > 0 Then
                            Summary_Core(4) = Summary_Core(4) + 1
                        Else
                            Summary_Core(3) = Summary_Core(3) + 1
                        End If
                    Else
                        If TotalQ(K, I) > 0 Then
                            Summary_Core(3) = Summary_Core(3) + 1
                        Else
                            Summary_Core(2) = Summary_Core(2) + 1
                        End If
                    End If
                Else
                    If TotalN(K, I) > 0 Then
                        If TotalQ(K, I) > 0 Then
                            Summary_Core(3) = Summary_Core(3) + 1
                        Else
                            Summary_Core(2) = Summary_Core(2) + 1
                        End If
                    Else
                        If TotalQ(K, I) > 0 Then
                            Summary_Core(2) = Summary_Core(2) + 1
                        Else
                            Summary_Core(1) = Summary_Core(1) + 1
                        End If
                    End If
                End If
            End If
        Else
            If TotalC(K, I) > 0 Then
                If TotalD(K, I) > 0 Then
                    If TotalN(K, I) > 0 Then
                        If TotalQ(K, I) > 0 Then
                            Summary_Core(4) = Summary_Core(4) + 1
                        Else
                            Summary_Core(3) = Summary_Core(3) + 1
                        End If
                    Else
                        If TotalQ(K, I) > 0 Then
                            Summary_Core(3) = Summary_Core(3) + 1
                        Else
                            Summary_Core(2) = Summary_Core(2) + 1
                        End If
                    End If
                Else
                    If TotalN(K, I) > 0 Then
                        If TotalQ(K, I) > 0 Then
                            Summary_Core(3) = Summary_Core(3) + 1
                        Else
                            Summary_Core(2) = Summary_Core(2) + 1
                        End If
                    Else
                        If TotalQ(K, I) > 0 Then
                            Summary_Core(2) = Summary_Core(2) + 1
                        Else
                            Summary_Core(1) = Summary_Core(1) + 1
                        End If
                    End If
                End If
            Else
                If TotalD(K, I) > 0 Then
                    If TotalN(K, I) > 0 Then
                        If TotalQ(K, I) > 0 Then
                            Summary_Core(3) = Summary_Core(3) + 1
                        Else
                            Summary_Core(2) = Summary_Core(2) + 1
                        End If
                    Else
                        If TotalQ(K, I) > 0 Then
                            Summary_Core(2) = Summary_Core(2) + 1
                        Else
                            Summary_Core(1) = Summary_Core(1) + 1
                        End If
                    End If
                Else
                    If TotalN(K, I) > 0 Then
                        If TotalQ(K, I) > 0 Then
                            Summary_Core(2) = Summary_Core(2) + 1
                        Else
                            Summary_Core(1) = Summary_Core(1) + 1
                        End If
                    Else
                        If TotalQ(K, I) > 0 Then
                            Summary_Core(1) = Summary_Core(1) + 1
                        End If
                    End If
                End If
            End If
        End If
    End If
End If

End Sub
