# Supplementary material for: DNAAlignEditor: DNA alignment editor tool
Source: BMC Bioinformatics. 2008 Mar 19;9:154. doi: 10.1186/1471-2105-9-154 (PMC2322986; doi:10.1186/1471-2105-9-154)
Supplement: Additional file 3 — DNA alignment editor tool source core. Source code for DNA align editor tool in zip format. [file 1471-2105-9-154-S3.zip › Source/MSSCCPRJ.SCC]

[SCC]
SCC=This is a source code control file
[PostgreSNP.vbp]
SCC_Project_Name=this project is not under source code control
SCC_Aux_Path=<This is an empty string for the mssccprj.scc file>
[PostgreSNP_Local.vbp]
SCC_Project_Name=this project is not under source code control
SCC_Aux_Path=<This is an empty string for the mssccprj.scc file>
[DNAAlignEditorTool.vbp]
SCC_Project_Name=this project is not under source code control
SCC_Aux_Path=<This is an empty string for the mssccprj.scc file>
