# Supplementary material for: DNAAlignEditor: DNA alignment editor tool
Source: BMC Bioinformatics. 2008 Mar 19;9:154. doi: 10.1186/1471-2105-9-154 (PMC2322986; doi:10.1186/1471-2105-9-154)
Supplement: Additional file 3 — DNA alignment editor tool source core. Source code for DNA align editor tool in zip format. [file 1471-2105-9-154-S3.zip › Source/PostgreSNP_Local.PDM]

[Root]
Most Recent Package=Standard_Setup
Most Recent Deploy=SNPAlignmentEditor


[Package|Standard_Setup|Root]
SubWizProgID=PDWizard.SetupPkgSubWiz
BuildFolder=C:\Software_Development\VBProject\LabTucker\PostgreSNP_Local\Package

[Package|Standard_Setup|Configure DAO ISAMs]
Applicable=Yes
Xbase=No
Excel=Yes
Exchange=No
Text=Yes
Jet 2.x=Yes
Lotus=No
Paradox=No

[Package|Standard_Setup|Configure DAO ODBC]
JetWorkspace=Yes
ODBCDirect=Yes

[Package|Standard_Setup|Files Found]

[Package|Standard_Setup|Files Released]

[Package|Standard_Setup|Missing Dependency Information]
C:\WINDOWS\system32\CoolFlex.ocx=
C:\WINDOWS\system32\msvcrt.dll=
C:\WINDOWS\system32\regwizc.dll=
C:\WINDOWS\system32\tdbg7mu.dll=
C:\WINDOWS\system32\tdbg7da.dll=
C:\Program Files\Microsoft Office\OFFICE11\EXCEL.EXE=
C:\WINDOWS\system32\ODBCTOOL.DLL=
C:\WINDOWS\system32\MSSTDFMT.DLL=
C:\Program Files\Common Files\System\ado\msado20.tlb=
C:\Software_Development\VBProject\LabTucker\PostgreSNP_Local\Resources\DLLS\oledb32r.dll=

[Package|Standard_Setup|Out-of-Date Dependency Information]
C:\WINDOWS\system32\MSRDO20.DLL=
C:\WINDOWS\system32\msmask32.ocx=
C:\WINDOWS\system32\todg7.ocx=
C:\WINDOWS\system32\tdbgpp7.dll=
C:\WINDOWS\system32\tdbg7.ocx=
C:\WINDOWS\system32\RICHTX32.OCX=
C:\WINDOWS\system32\MSCOMCTL.OCX=
C:\WINDOWS\system32\comdlg32.ocx=
C:\WINDOWS\system32\tabctl32.ocx=

[Package|Standard_Setup|Files Added]
c:\software_development\vbproject\labtucker\postgresnp_local\readme.txt=
c:\software_development\vbproject\labtucker\postgresnp_local\snpeditor.ini=
c:\software_development\vbproject\labtucker\postgresnp_local\clustalw\clustalw.exe=
c:\software_development\vbproject\labtucker\postgresnp_local\clustalw\clustal_input=
c:\software_development\vbproject\labtucker\postgresnp_local\resources\dlls\oledb32r.dll=

[Package|Standard_Setup|Files Removed]
c:\program files\microsoft office\office11\excel.exe=

[Package|Standard_Setup|Files In Project]
C:\Software_Development\VBProject\LabTucker\PostgreSNP_Local\SNP_Alignment_Tool.exe=Yes
C:\WINDOWS\system32\msvbvm60.dll=Yes
C:\WINDOWS\system32\oleaut32.dll=Yes
C:\WINDOWS\system32\olepro32.dll=Yes
C:\WINDOWS\system32\asycfilt.dll=Yes
C:\WINDOWS\system32\stdole2.tlb=Yes
C:\Program Files\Microsoft Visual Studio\VB98\Wizards\PDWizard\Redist\COMCAT.DLL=Yes
C:\Program Files\Common Files\System\ado\msado20.tlb=Yes
C:\WINDOWS\system32\MSBIND.DLL=Yes
C:\WINDOWS\system32\MSSTDFMT.DLL=Yes
C:\WINDOWS\system32\MSDBRPTR.DLL=Yes
C:\Program Files\Common Files\DESIGNER\MSDERUN.DLL=Yes
C:\WINDOWS\system32\ODBCTOOL.DLL=Yes
C:\Program Files\Microsoft Office\OFFICE11\EXCEL.EXE=No
C:\Program Files\Common Files\Microsoft Shared\DAO\DAO350.DLL=Yes
C:\WINDOWS\system32\MSJET35.DLL=Yes
C:\WINDOWS\system32\MSJTER35.DLL=Yes
C:\WINDOWS\system32\MSJINT35.DLL=Yes
C:\WINDOWS\system32\vbajet32.dll=Yes
C:\WINDOWS\system32\expsrv.dll=Yes
C:\WINDOWS\system32\MSRD2X35.DLL=Yes
C:\WINDOWS\system32\MSREPL35.DLL=Yes
C:\Program Files\Microsoft Visual Studio\VB98\Wizards\PDWizard\Redist\MSVCRT40.DLL=Yes
C:\WINDOWS\system32\VB5DB.DLL=Yes
C:\WINDOWS\system32\tdbg7da.dll=Yes
C:\WINDOWS\system32\tdbg7mu.dll=Yes
C:\WINDOWS\system32\regwizc.dll=Yes
C:\WINDOWS\system32\tdcl7.ocx=Yes
C:\WINDOWS\system32\xadb7.ocx=Yes
C:\WINDOWS\system32\vbscript.dll=Yes
C:\WINDOWS\system32\msvcrt.dll=Yes
C:\WINDOWS\system32\oledb32.dll=Yes
C:\WINDOWS\system32\comdlg32.ocx=Yes
C:\WINDOWS\system32\MSCOMCTL.OCX=Yes
C:\WINDOWS\system32\RICHTX32.OCX=Yes
C:\Program Files\Microsoft Visual Studio\VB98\Wizards\PDWizard\Redist\RICHED32.DLL=Yes
C:\WINDOWS\system32\Threed32.ocx=Yes
C:\Program Files\Microsoft Visual Studio\VB98\Wizards\PDWizard\Redist\MFC40.DLL=Yes
C:\WINDOWS\system32\MSFLXGRD.OCX=Yes
C:\WINDOWS\system32\tdbg7.ocx=Yes
C:\WINDOWS\system32\tdbgpp7.dll=Yes
C:\WINDOWS\system32\todg7.ocx=Yes
C:\WINDOWS\system32\todgub7.dll=Yes
C:\WINDOWS\system32\MSADODC.OCX=Yes
C:\WINDOWS\system32\DBGRID32.OCX=Yes
C:\WINDOWS\system32\MSDATGRD.OCX=Yes
C:\WINDOWS\system32\MSHFLXGD.OCX=Yes
C:\Software_Development\VBProject\LabTucker\LabDB\GRID32.OCX=Yes
C:\WINDOWS\system32\msmask32.ocx=Yes
C:\WINDOWS\system32\MSINET.OCX=Yes
C:\WINDOWS\system32\CoolFlex.ocx=Yes
C:\WINDOWS\system32\TABCTL32.OCX=Yes
C:\WINDOWS\system32\MCI32.OCX=Yes
C:\WINDOWS\system32\MSEXCL35.DLL=Yes
C:\WINDOWS\system32\MSRDO20.DLL=Yes
C:\WINDOWS\system32\RDOCURS.DLL=Yes
C:\Program Files\Microsoft Visual Studio\VB98\Wizards\PDWizard\Redist\MDAC_TYP.EXE=Yes
C:\WINDOWS\system32\MSTEXT35.DLL=Yes
C:\Program Files\Microsoft Visual Studio\VB98\Wizards\PDWizard\setup.exe=Yes
C:\Program Files\Microsoft Visual Studio\VB98\Wizards\PDWizard\SETUP1.EXE=Yes
C:\WINDOWS\system32\VB6STKIT.DLL=Yes
C:\Program Files\Microsoft Visual Studio\VB98\Wizards\PDWizard\ST6UNST.EXE=Yes
C:\Software_Development\VBProject\LabTucker\PostgreSNP_Local\ReadMe.txt=Yes
C:\Software_Development\VBProject\LabTucker\PostgreSNP_Local\SNPEditor.ini=Yes
C:\Software_Development\VBProject\LabTucker\PostgreSNP_Local\ClustalW\clustalw.exe=Yes
C:\Software_Development\VBProject\LabTucker\PostgreSNP_Local\ClustalW\Clustal_Input=Yes
C:\Software_Development\VBProject\LabTucker\PostgreSNP_Local\Resources\DLLS\oledb32r.dll=Yes
C:\Software_Development\VBProject\LabTucker\PostgreSNP_Local\SNPALIGNEDITOR.HLP=Yes

[Package|Standard_Setup|Configure Registry Files]
Applicable=No

[Package|Standard_Setup|Configure Remote Servers]
Applicable=No

[Package|Standard_Setup|Install Locations]
C:\Software_Development\VBProject\LabTucker\PostgreSNP_Local\SNP_Alignment_Tool.exe=$(AppPath)
C:\WINDOWS\system32\msvbvm60.dll=$(WinSysPathSysFile)
C:\WINDOWS\system32\oleaut32.dll=$(WinSysPathSysFile)
C:\WINDOWS\system32\olepro32.dll=$(WinSysPathSysFile)
C:\WINDOWS\system32\asycfilt.dll=$(WinSysPathSysFile)
C:\WINDOWS\system32\stdole2.tlb=$(WinSysPathSysFile)
C:\Program Files\Microsoft Visual Studio\VB98\Wizards\PDWizard\Redist\COMCAT.DLL=$(WinSysPathSysFile)
C:\Program Files\Common Files\System\ado\msado20.tlb=$(WinSysPath)
C:\WINDOWS\system32\MSBIND.DLL=$(WinSysPath)
C:\WINDOWS\system32\MSSTDFMT.DLL=$(WinSysPath)
C:\WINDOWS\system32\MSDBRPTR.DLL=$(WinSysPath)
C:\Program Files\Common Files\DESIGNER\MSDERUN.DLL=$(CommonFiles)\designer
C:\WINDOWS\system32\ODBCTOOL.DLL=$(WinSysPath)
C:\Program Files\Common Files\Microsoft Shared\DAO\DAO350.DLL=$(MSDAOPath)
C:\WINDOWS\system32\MSJET35.DLL=$(WinSysPathSysFile)
C:\WINDOWS\system32\MSJTER35.DLL=$(WinSysPathSysFile)
C:\WINDOWS\system32\MSJINT35.DLL=$(WinSysPathSysFile)
C:\WINDOWS\system32\vbajet32.dll=$(WinSysPathSysFile)
C:\WINDOWS\system32\expsrv.dll=$(WinSysPathSysFile)
C:\WINDOWS\system32\MSRD2X35.DLL=$(WinSysPathSysFile)
C:\WINDOWS\system32\MSREPL35.DLL=$(WinSysPathSysFile)
C:\Program Files\Microsoft Visual Studio\VB98\Wizards\PDWizard\Redist\MSVCRT40.DLL=$(WinSysPathSysFile)
C:\WINDOWS\system32\VB5DB.DLL=$(WinSysPath)
C:\WINDOWS\system32\tdbg7da.dll=$(WinSysPath)
C:\WINDOWS\system32\tdbg7mu.dll=$(WinSysPath)
C:\WINDOWS\system32\regwizc.dll=$(WinSysPath)
C:\WINDOWS\system32\tdcl7.ocx=$(WinSysPath)
C:\WINDOWS\system32\xadb7.ocx=$(WinSysPath)
C:\WINDOWS\system32\vbscript.dll=$(WinSysPath)
C:\WINDOWS\system32\msvcrt.dll=$(AppPath)
C:\WINDOWS\system32\oledb32.dll=$(WinSysPath)
C:\WINDOWS\system32\comdlg32.ocx=$(WinSysPath)
C:\WINDOWS\system32\MSCOMCTL.OCX=$(WinSysPath)
C:\WINDOWS\system32\RICHTX32.OCX=$(WinSysPath)
C:\Program Files\Microsoft Visual Studio\VB98\Wizards\PDWizard\Redist\RICHED32.DLL=$(WinSysPathSysFile)
C:\WINDOWS\system32\Threed32.ocx=$(WinSysPath)
C:\Program Files\Microsoft Visual Studio\VB98\Wizards\PDWizard\Redist\MFC40.DLL=$(WinSysPathSysFile)
C:\WINDOWS\system32\MSFLXGRD.OCX=$(WinSysPath)
C:\WINDOWS\system32\tdbg7.ocx=$(WinSysPath)
C:\WINDOWS\system32\tdbgpp7.dll=$(WinSysPath)
C:\WINDOWS\system32\todg7.ocx=$(WinSysPath)
C:\WINDOWS\system32\todgub7.dll=$(WinSysPath)
C:\WINDOWS\system32\MSADODC.OCX=$(WinSysPath)
C:\WINDOWS\system32\DBGRID32.OCX=$(WinSysPath)
C:\WINDOWS\system32\MSDATGRD.OCX=$(WinSysPath)
C:\WINDOWS\system32\MSHFLXGD.OCX=$(WinSysPath)
C:\Software_Development\VBProject\LabTucker\LabDB\GRID32.OCX=$(AppPath)
C:\WINDOWS\system32\msmask32.ocx=$(WinSysPath)
C:\WINDOWS\system32\MSINET.OCX=$(WinSysPath)
C:\WINDOWS\system32\CoolFlex.ocx=$(WinSysPath)
C:\WINDOWS\system32\TABCTL32.OCX=$(WinSysPath)
C:\WINDOWS\system32\MCI32.OCX=$(WinSysPath)
C:\Software_Development\VBProject\LabTucker\PostgreSNP\SNPALIGNEDITOR.HLP=$(AppPath)
C:\WINDOWS\system32\MSEXCL35.DLL=$(WinSysPathSysFile)
C:\WINDOWS\system32\MSRDO20.DLL=$(WinSysPath)
C:\WINDOWS\system32\RDOCURS.DLL=$(WinSysPath)
C:\Program Files\Microsoft Visual Studio\VB98\Wizards\PDWizard\Redist\MDAC_TYP.EXE=$(AppPath)
C:\WINDOWS\system32\MSTEXT35.DLL=$(WinSysPathSysFile)
C:\Program Files\Microsoft Visual Studio\VB98\Wizards\PDWizard\setup.exe=$(AppPath)
C:\Program Files\Microsoft Visual Studio\VB98\Wizards\PDWizard\SETUP1.EXE=$(WinPath)
C:\WINDOWS\system32\VB6STKIT.DLL=$(WinSysPathSysFile)
C:\Program Files\Microsoft Visual Studio\VB98\Wizards\PDWizard\ST6UNST.EXE=$(WinPath)
C:\Software_Development\VBProject\LabTucker\PostgreSNP_Local\ReadMe.txt=$(AppPath)
C:\Software_Development\VBProject\LabTucker\PostgreSNP_Local\SNPEditor.ini=$(AppPath)
C:\Software_Development\VBProject\LabTucker\PostgreSNP_Local\ClustalW\clustalw.exe=$(AppPath)
C:\Software_Development\VBProject\LabTucker\PostgreSNP_Local\ClustalW\Clustal_Input=$(AppPath)
C:\Software_Development\VBProject\LabTucker\PostgreSNP_Local\Resources\DLLS\oledb32r.dll=$(WinSysPath)
C:\Software_Development\VBProject\LabTucker\PostgreSNP_Local\SNPALIGNEDITOR.HLP=$(AppPath)

[Package|Standard_Setup|Configure Shared Files]
Applicable=Yes
C:\Software_Development\VBProject\LabTucker\PostgreSNP_Local\SNP_Alignment_Tool.exe=No
C:\WINDOWS\system32\msvcrt.dll=No
C:\Software_Development\VBProject\LabTucker\LabDB\GRID32.OCX=No
C:\Software_Development\VBProject\LabTucker\PostgreSNP\SNPALIGNEDITOR.HLP=No
C:\Program Files\Microsoft Visual Studio\VB98\Wizards\PDWizard\Redist\MDAC_TYP.EXE=No
C:\Software_Development\VBProject\LabTucker\PostgreSNP_Local\ReadMe.txt=No
C:\Software_Development\VBProject\LabTucker\PostgreSNP_Local\SNPEditor.ini=No
C:\Software_Development\VBProject\LabTucker\PostgreSNP_Local\ClustalW\clustalw.exe=No
C:\Software_Development\VBProject\LabTucker\PostgreSNP_Local\ClustalW\Clustal_Input=No
C:\Software_Development\VBProject\LabTucker\PostgreSNP_Local\SNPALIGNEDITOR.HLP=No

[Package|Standard_Setup|Distribution]
Type=single
Size=
Title=SNPAlignEditor

[Package|Standard_Setup|Package]
PackageFolder=C:\Software_Development\VBProject\LabTucker\PostgreSNP_Local\Package
ProjectFolder=C:\Software_Development\VBProject\LabTucker\PostgreSNP_Local
ServerSideCab=
File1=C:\Software_Development\VBProject\LabTucker\PostgreSNP_Local\Package\setup.exe
File2=C:\Software_Development\VBProject\LabTucker\PostgreSNP_Local\Package\Setup.Lst
File3=C:\Software_Development\VBProject\LabTucker\PostgreSNP_Local\Package\SNP_Alignment_Tool.CAB
Handler1=PDWizard.FolderDplySubWiz
Handler2=PDWizard.WebPostDplySubWiz

[Package|Standard_Setup|IconGroups]
Group0=SNPAlignEditor
PrivateGroup0=True
Parent0=$(Programs)

[Package|Standard_Setup|SNPAlignEditor]
Icon1=SNP_Alignment_Tool.exe
Title1=SNPAlignEditor
StartIn1=$(AppPath)
Key1=Icon1
Icon2=SNPALIGNEDITOR.HLP
Title2=SNPAlignHelp
StartIn2=$(AppPath)
Key2=Icon4
Icon3=ReadMe.txt
Title3=ReadMe
StartIn3=$(AppPath)
Key3=Icon5
Icon4=SNPEditor.ini
Title4=SNPEditor
StartIn4=$(AppPath)
Key4=Icon6
