# Supplementary material for: DNAAlignEditor: DNA alignment editor tool
Source: BMC Bioinformatics. 2008 Mar 19;9:154. doi: 10.1186/1471-2105-9-154 (PMC2322986; doi:10.1186/1471-2105-9-154)
Supplement: Additional file 3 — DNA alignment editor tool source core. Source code for DNA align editor tool in zip format. [file 1471-2105-9-154-S3.zip › Source/PostgreSNP_Local.vbw]

frmAbout = 196	112	878	719	C	107	-1	680	626	C
MDILabDB = 100	131	692	610	C	44	125	758	794	C
Module1 = 29	111	865	811
frmConnect = -6	147	997	830		29	39	628	424	C
frmGrid = 38	26	857	778	C	9	40	861	903	C
frmGrid2 = 22	81	924	879	C	-404	55	876	746	C
frmGrid3 = 53	83	818	814	C	-16	16	813	630	C
frmGrid4 = 85	15	854	812	C	-19	34	842	882	C
FrmValidate = 62	85	667	622	C	71	77	449	399	C
frmGenes = 6	69	790	814	C	29	521	571	903	C
frmPrivileges = 0	0	628	516	C	6	6	566	582	C
frmUsers = 5	242	722	796	C	7	80	628	559	C
frmPrimersGenes = 40	4	890	849	C	24	50	451	744	C
frmPopulations = 57	18	776	591	C	91	146	627	549	C
frmAddSequences = -28	92	888	901	C	42	17	498	675	C
frmImportAlignments = 34	53	932	897	C	43	8	484	812	C
frmAlignProcessed = 14	9	860	698	C	6	26	831	680	C
frmGridDel = 18	-3	836	598	C	2	11	829	847	C
frmAmplicons = -49	49	895	878	C	94	48	657	472	C
frmSelGene = 24	14	634	615	C	469	190	776	577	C
frmSelGeneT = 129	39	852	634	C	4	429	370	824	C
frmSelAmplicon = 135	109	858	704	C	22	29	338	425	C
frmGrid_Export = 5	90	844	754	C	20	5	862	858	C
frmPrimerReport = 20	67	882	816	C	89	31	842	698	C
