# Supplementary material for: DNAAlignEditor: DNA alignment editor tool
Source: BMC Bioinformatics. 2008 Mar 19;9:154. doi: 10.1186/1471-2105-9-154 (PMC2322986; doi:10.1186/1471-2105-9-154)
Supplement: Additional file 3 — DNA alignment editor tool source core. Source code for DNA align editor tool in zip format. [file 1471-2105-9-154-S3.zip › Source/ReadMe.txt.bak]

Readme.txt

February 2007

DNAAlignEditor (DNA Align Editor Tool) Version 1.0 


This document contains information that will help you get the most out of DNAAlignEditor Tool.  

To read this file on-screen, use the Page Down and Page Up keys on your keyboard.   You can 

print the file by choosing the Print command from the File menu.


Sending suggestions, content enhancements, and errors   

If you have suggestions for features you would like to see in future editions of DNAAlignEditor Tool or 

comments about the current version, please send them to Hector Sanchez-Villeda at:

	FAX: (573) 884-7850
	E-Mail:  sanchezvilledah@missouri.edu 
	E-Mail:  hsanchez7@hotmail.com
        Mail Address: 210A Curtis Hall Columbia, MO 65211
		
Comments about errors, comprehensiveness, or validity of information presented are welcome. 

Please send these comments by FAX, mail, or e-mail. 


Table of Contents

Section		Description

	1.		Download Application & Data
	2.		Installation Steps
	3.		Problems during setup
	4.		Minimum hardware requirements
	5.		How to use one-line help ?
	6.		Data Base Administrator responsibilities
	7.		Uninstall
	8. 		Future releases 


1. Download DNAAlignEditor Application (DNASetUp.zip) and Data Examples of DNAAlignEditor (Data_Test.zip) files from the web-site.


2. Installation Steps

a) Create a new folder and copy the DNASetUp.zip and Data_Test.zip files into it.

b) Extract all the files by un-zipping them.  It creates several directories.

c) To install DNAAlignEditor Application double click on SetUp.exe file. It is located under Application, Package in the DNASetUp.zip file. 

d) Follow the instructions by clicking the OK button then click on the COMPUTER icon and accept the default values.

e) To install DNAAlignment Tool double click on SetUp and follow instructions accordingly.  

Warnings:

If you get the error message -> "A file being copied is older than the file currently on your system. It is recommended to 
keep your existing file.  Do you want to keep it?". The answer is **YES**.  This error happens when you have and older version 
of any dll or ocx or another system file so you should keep the newest version.

Sometimes either the odbc32r.dll is not in Windows/System32 or a Windows application is running using this dll. **IGNORE** the 
windows errors, then verify if the dll exists in Windows/System32. If it does not exist, copy the dll and register it 
using "regsvr32 oledb32r.dll" under "run command" located on the start menu.


Verify that the following files are installed under C:\Program Files\DNAAlignEditor\

Grid32.OCX
ReadMe.txt
DNAALIGNEDITOR.hlp (help file)
ST6UNST.txt
clustalw.exe
muscle.exe
msvcrt.dll
DNA_AlignEditor_Tool.exe
DNAEditor.ini
dnadb.mdb

f) To run the program click on the start menu, then all programs and click on DNAAlignEditor under the DNAAlignEditor tab. 

g) Once the system is installed, generate a directory under drive C: named ClustalWork (C:\ClustalWork\).

Note:
The DNAAlignEditor program is looking for a directory C:\ClustalWork when the ReClustal button is clicked, 
it opens an output file called Clustal_Input.  If the directory is not found the program reports the ploblem 
asking to create the directory.   Once the file is generated it is filled with the information found in the 
grid to be used for either clustalw.exe or muscle.exe, grenerating the Clustal_Input.pir or Clustal_Input.msl 
accordingly. The generated file contains the clustered information, which is loaded by clicking on Load Clustal 
button located next to the ReClustal button. You can modify DNAEditor.ini file by changing in the CLUSTAL section,
the path where clustal.exe or the MUSCLE section, the path where the muscle.exe file reside.Most of the time the
path for Clustalw is: ClustalPath=C:\Program Files\SNPAlignEditor\clustalw.exe -align ... and the path for Muscle
is MusclePath=C:\Program Files\SNPAlignEditor\muscle.exe -out ...(the parameters used for clustalw and muscle are
standard parameters, however you can change them according to your needs).


3.	Problems during setup

Because DNAAlignEditor Tool installs system files that may be shared with other applications, it is best to 

shut down other applications before installing.  If Setup is interrupted by a loss of power, a power surge, 

or some other unexpected incident, then restart Windows before you run Setup again.  If you get the error message ->

c:\windows\system\Mfc42.dll "The destination file in in-use.  Please ensure that all other applications are closed,

just ignore the message, then another message will be displayed "If you ignore a copy error, the file will not 

be copied.  The application may not function properly as a result.  Do you want to ignore the error ?.  Answer 

is **YES**. This happens sometimes because Windows is using the dlls to run itself.

If you get the error message -> "An error occurred while registering the file EXPSRV.DLL", you can ignore it,

but you might need to register using the REGSRV32.exe program.  This error happens when the setup program is 

trying to register a DLL or OCX into the registry.  Sometimes either the odbc32r.dll is not in Windows/System32

or a Windows application is running using this dll. Ignore the windows errors, then verify if the dll exists in 

Windows/System32. If it does not exist, copy the dll and register it using "regsvr32 oledb32r.dll" under "run 

command" located on the start menu.


4.	Minimum hardware requirements

Before installing the system, make sure your computer system meets the following requirements.

Then read the section 3 of this file "Running set up"

Component		Client Requirement

Computer		Pentium(R) 4 or higher processor	
RAM Memory		1 GB; 2 GB is recommended	
Disk space		100 MB; 10 GB is recommended	
Windows			Ms-WINDOWS XP or later		
DataBase		AccessDB (It installs the Database, but it does not requiere MSAccess)
ODBC driver		Embeded in the installation
Devices			CD ROM or USB driver or 3 1/2" driver or Hard disk


5.	How to use on-line help

Once the DNAAlignEditor Tool system is installed, online help is a convenient quick way to look up information

about the task you are performing.  Help is available whenever you see a Help command button or 

by pressing F1 key.


6.	Data Base Administrator responsibilities

The D.B.A. must do the following activities

a.  Read help files

b.  The D.B.A. must control the users that are allowed to enter the system as well as the

the permissions for each.

c.  Install the application on any computer on the network and verify that they are working  

properly.

d.  Back ups of the information should be made after a certain amount of time has been spent in changing one or 

more files.

Database Backup for dnanp.  


7.	Unisntall package.

To uninstall the DNAAlignEditor tool you need to click on the start button, settings and control panel, then click
on the Add/Remove program icon and look for the DNAAlignEditor, finally click on Change/Remove button
to uninstall it.


8.	Future releases.

The future release will contain:

In process    


Generals:

  The Speed of the system for data entry, and generation of reports depends on computer used, 
characteristics and hard disk available and networking processes.
